# Supplementary material for: Expression characteristics and potential function of non-coding RNA in mouse cortical cells
Source: Front Mol Neurosci. 2024 Apr 10;17:1365978. doi: 10.3389/fnmol.2024.1365978 (PMC11040102; doi:10.3389/fnmol.2024.1365978)
Supplement: Supplementary table s1 — Differentially expressed genes between Glu/GABA/Non-neu in mouse cerebral cortex. [file Table_1.XLSX]

## Sheet: ncRNA
Table S1 Differentially expressed genes between GluGABANon-neu in mouse cerebral cortex
gene	gene type	cluster	avg_log2FC	pct.1	pct.2	p_val	p_val_adj
C730002L08Rik	long non-coding	Glutamatergic	1.98586	0.646	0.043	0	0
9130024F11Rik	long non-coding	Glutamatergic	1.95509	0.885	0.009	0	0
Gm2694	long non-coding	Glutamatergic	1.83681	0.453	0.012	0	0
2610203C22Rik	long non-coding	Glutamatergic	1.79838	0.914	0.166	0	0
Gm30092	long non-coding	Glutamatergic	1.50238	0.481	0.065	0	0
A330009N23Rik	long non-coding	Glutamatergic	1.46363	0.711	0.16	0	0
2310075C17Rik	long non-coding	Glutamatergic	1.39344	0.645	0.078	0	0
Gm28905	long non-coding	Glutamatergic	1.36419	0.644	0.187	0	0
Gm35248	long non-coding	Glutamatergic	1.31923	0.743	0.128	0	0
A630023P12Rik	long non-coding	Glutamatergic	1.29754	0.325	0.039	0	0
4933412E12Rik	long non-coding	Glutamatergic	1.26431	0.475	0.078	0	0
Gm17322	long non-coding	Glutamatergic	1.24475	0.459	0.104	0	0
Gm5468	long non-coding	Glutamatergic	1.21453	0.708	0.191	0	0
Gm34583	pseudogenes	Glutamatergic	1.18879	0.319	0.027	0	0
A830009L08Rik	long non-coding	Glutamatergic	1.16576	0.497	0.129	0	0
1110018N20Rik	long non-coding	Glutamatergic	1.16426	0.768	0.245	0	0
Kcnmb4os2	long non-coding	Glutamatergic	1.1512	0.653	0.175	0	0
Gm20063	long non-coding	Glutamatergic	1.1333	0.496	0.168	0	0
Gm2464	long non-coding	Glutamatergic	1.11329	0.711	0.235	0	0
Gm13601	long non-coding	Glutamatergic	1.10039	0.296	0.022	0	0
Gm15738	long non-coding	Glutamatergic	1.07888	0.612	0.192	0	0
Gm35161	long non-coding	Glutamatergic	1.07221	0.471	0.07	0	0
AI115009	long non-coding	Glutamatergic	1.07221	0.347	0.054	0	0
4833412C05Rik	long non-coding	Glutamatergic	1.04914	0.26	0.026	0	0
Gm26868	long non-coding	Glutamatergic	1.006	0.416	0.016	0	0
6530403H02Rik	long non-coding	Glutamatergic	1.00131	0.473	0.269	0	0
Gm12371	long non-coding	Glutamatergic	1.00016	0.322	0.08	0	0
Gm3948	long non-coding	Glutamatergic	0.992452	0.399	0.091	0	0
Dbpht2	long non-coding	Glutamatergic	0.963926	0.863	0.389	0	0
Gm2824	long non-coding	Glutamatergic	0.957085	0.632	0.171	0	0
Gm14285	long non-coding	Glutamatergic	0.941999	0.317	0.048	0	0
1700086L19Rik	pseudogenes	Glutamatergic	0.934046	0.838	0.404	0	0
Gm26871	long non-coding	Glutamatergic	0.924567	0.837	0.309	0	0
Gm11814	pseudogenes	Glutamatergic	0.896918	0.666	0.233	0	0
Gm12963	long non-coding	Glutamatergic	0.895868	0.262	0.047	0	0
C130026L21Rik	long non-coding	Glutamatergic	0.892202	0.389	0.102	0	0
Gm35405	pseudogenes	Glutamatergic	0.892166	0.861	0.396	0	0
9530059O14Rik	long non-coding	Glutamatergic	0.888371	0.815	0.379	0	0
Gm26974	long non-coding	Glutamatergic	0.877834	0.405	0.048	0	0
5330416C01Rik	long non-coding	Glutamatergic	0.842614	0.323	0.088	0	0
4930447M23Rik	long non-coding	Glutamatergic	0.836862	0.572	0.243	0	0
Gm2163	pseudogenes	Glutamatergic	0.832059	0.886	0.471	0	0
1110046J04Rik	long non-coding	Glutamatergic	0.817056	0.457	0.199	0	0
Ak3l2-ps	pseudogenes	Glutamatergic	0.809962	0.431	0.022	0	0
Gm13446	long non-coding	Glutamatergic	0.804677	0.403	0.121	0	0
Gm33228	long non-coding	Glutamatergic	0.774962	0.738	0.393	0	0
9830166K06Rik	long non-coding	Glutamatergic	0.774257	0.277	0.043	0	0
Rmst	long non-coding	Glutamatergic	0.772792	0.297	0.094	0	0
8030453O22Rik	long non-coding	Glutamatergic	0.771575	0.272	0.025	0	0
Miat	long non-coding	Glutamatergic	0.761897	0.961	0.619	0	0
4930479D17Rik	long non-coding	Glutamatergic	0.756468	0.273	0.086	0	0
Gm17922	pseudogenes	Glutamatergic	0.756219	0.477	0.202	0	0
Gm30340	long non-coding	Glutamatergic	0.742512	0.655	0.347	0	0
A930001C03Rik	long non-coding	Glutamatergic	0.741759	0.341	0.101	0	0
Pcsk2os1	long non-coding	Glutamatergic	0.733943	0.757	0.317	0	0
1700112D23Rik	long non-coding	Glutamatergic	0.728416	0.322	0.123	0	0
2810032G03Rik	long non-coding	Glutamatergic	0.725163	0.432	0.19	0	0
Gm17202	long non-coding	Glutamatergic	0.722142	0.91	0.498	0	0
AW495222	long non-coding	Glutamatergic	0.71621	0.307	0.107	0	0
Gm31308	long non-coding	Glutamatergic	0.712128	0.302	0.056	0	0
Zfp652os	long non-coding	Glutamatergic	0.70864	0.515	0.253	0	0
2900079G21Rik	long non-coding	Glutamatergic	0.708566	0.85	0.263	0	0
Gm6788	pseudogenes	Glutamatergic	0.707364	0.933	0.686	0	0
A430108G06Rik	long non-coding	Glutamatergic	0.682544	0.27	0.088	0	0
C230062I16Rik	pseudogenes	Glutamatergic	0.660758	0.555	0.321	0	0
2310040G24Rik	long non-coding	Glutamatergic	0.657182	0.458	0.276	0	0
3110045C21Rik	long non-coding	Glutamatergic	0.652579	0.254	0.083	0	0
Gm16701	long non-coding	Glutamatergic	0.638895	0.472	0.24	0	0
1810062O18Rik	long non-coding	Glutamatergic	0.638592	0.292	0.105	0	0
Gm8213	pseudogenes	Glutamatergic	0.637722	0.418	0.208	0	0
Gm11582	pseudogenes	Glutamatergic	0.637164	0.678	0.361	0	0
2210406O10Rik	long non-coding	Glutamatergic	0.625538	0.404	0.177	0	0
2810468N07Rik	long non-coding	Glutamatergic	0.624035	0.554	0.283	0	0
Gm33533	long non-coding	Glutamatergic	0.622802	0.28	0.074	0	0
Gm9247	pseudogenes	Glutamatergic	0.622755	0.69	0.388	0	0
A830092H15Rik	long non-coding	Glutamatergic	0.617618	0.319	0.077	0	0
D330050G23Rik	long non-coding	Glutamatergic	0.603857	0.286	0.105	0	0
Gm9830	pseudogenes	Glutamatergic	0.603252	0.567	0.384	0	0
Gm14169	long non-coding	Glutamatergic	0.602895	0.339	0.116	0	0
A430035B10Rik	long non-coding	Glutamatergic	0.60261	0.251	0.079	0	0
2810029C07Rik	long non-coding	Glutamatergic	0.602426	0.56	0.299	0	0
D430036J16Rik	long non-coding	Glutamatergic	0.590168	0.296	0.113	0	0
A330041J22Rik	long non-coding	Glutamatergic	0.58687	0.344	0.121	0	0
Gm34304	long non-coding	Glutamatergic	0.585342	0.529	0.276	0	0
Gm20008	pseudogenes	Glutamatergic	0.576198	0.379	0.162	0	0
Gm20939	long non-coding	Glutamatergic	0.571404	0.596	0.443	0	0
Gm4876	long non-coding	Glutamatergic	0.564651	0.279	0.059	0	0
Gm20501	long non-coding	Glutamatergic	0.562294	0.288	0.095	0	0
A330008L17Rik	long non-coding	Glutamatergic	0.562028	0.589	0.419	0	0
Gm34552	long non-coding	Glutamatergic	0.557332	0.567	0.322	0	0
Gm12428	pseudogenes	Glutamatergic	0.555871	0.943	0.757	0	0
Gm11418	long non-coding	Glutamatergic	0.555688	0.78	0.421	0	0
4921511I17Rik	long non-coding	Glutamatergic	0.553509	0.427	0.206	0	0
B230216N24Rik	long non-coding	Glutamatergic	0.553447	0.597	0.41	0	0
Zmiz1os1	long non-coding	Glutamatergic	0.547783	0.572	0.207	0	0
Gm7160	long non-coding	Glutamatergic	0.546188	0.258	0.114	0	0
Gm29514	long non-coding	Glutamatergic	0.539566	0.577	0.328	0	0
Gm1976	long non-coding	Glutamatergic	0.5303	0.959	0.737	0	0
Gm15083	long non-coding	Glutamatergic	0.530251	0.391	0.156	0	0
1110038B12Rik	long non-coding	Glutamatergic	0.528195	0.686	0.43	0	0
9530080O11Rik	long non-coding	Glutamatergic	0.526539	0.45	0.242	0	0
Gm7049	pseudogenes	Glutamatergic	0.526305	0.566	0.198	0	0
Gm7467	long non-coding	Glutamatergic	0.516223	0.439	0.239	0	0
Arhgap20os	long non-coding	Glutamatergic	0.509329	0.277	0.121	0	0
2900009J06Rik	long non-coding	Glutamatergic	0.50503	0.371	0.187	0	0
Gm16897	long non-coding	Glutamatergic	0.500827	0.384	0.169	0	0
Gm6277	long non-coding	Glutamatergic	0.497508	0.325	0.166	0	0
Gm34267	long non-coding	Glutamatergic	0.496793	0.717	0.456	0	0
Gm13688	pseudogenes	Glutamatergic	0.492136	0.509	0.304	0	0
Gm5977	pseudogenes	Glutamatergic	0.486487	0.322	0.164	0	0
Gm5454	pseudogenes	Glutamatergic	0.486342	0.328	0.147	0	0
9330175M20Rik	long non-coding	Glutamatergic	0.486296	0.305	0.156	0	0
G630016G05Rik	long non-coding	Glutamatergic	0.483729	0.33	0.029	0	0
Gm4419	long non-coding	Glutamatergic	0.477355	0.343	0.157	0	0
Tmem181b-ps	pseudogenes	Glutamatergic	0.472046	0.694	0.424	0	0
Gm16062	long non-coding	Glutamatergic	0.471073	0.647	0.479	0	0
C030047K22Rik	long non-coding	Glutamatergic	0.462011	0.337	0.177	0	0
D030068K23Rik	long non-coding	Glutamatergic	0.45961	0.36	0.18	0	0
B230217O12Rik	long non-coding	Glutamatergic	0.459233	0.611	0.382	0	0
Stmn1-rs1	pseudogenes	Glutamatergic	0.458831	0.591	0.358	0	0
Gm336	pseudogenes	Glutamatergic	0.454666	0.441	0.172	0	0
Gm3510	long non-coding	Glutamatergic	0.45001	0.318	0.114	0	0
A230103J11Rik	long non-coding	Glutamatergic	0.448737	0.29	0.135	0	0
Gm30984	long non-coding	Glutamatergic	0.442273	0.296	0.148	0	0
B230317F23Rik	long non-coding	Glutamatergic	0.442229	0.35	0.179	0	0
A730063M14Rik	long non-coding	Glutamatergic	0.441288	0.509	0.279	0	0
Fbxl12os	long non-coding	Glutamatergic	0.441042	0.456	0.295	0	0
Gm5452	pseudogenes	Glutamatergic	0.433923	0.543	0.287	0	0
G530011O06Rik	long non-coding	Glutamatergic	0.433347	0.49	0.274	0	0
Uchl1os	long non-coding	Glutamatergic	0.432042	0.888	0.674	0	0
4933406I18Rik	long non-coding	Glutamatergic	0.431778	0.665	0.489	0	0
4921531C22Rik	long non-coding	Glutamatergic	0.430733	0.263	0.113	0	0
Mir22hg	long non-coding	Glutamatergic	0.421548	0.897	0.665	0	0
9430021M05Rik	long non-coding	Glutamatergic	0.420517	0.567	0.345	0	0
Gm5417	pseudogenes	Glutamatergic	0.412437	0.495	0.279	0	0
0610040F04Rik	long non-coding	Glutamatergic	0.411493	0.25	0.108	0	0
4930512B01Rik	long non-coding	Glutamatergic	0.410261	0.426	0.231	0	0
Gm2449	long non-coding	Glutamatergic	0.408294	0.285	0.14	0	0
Fkbp1a-ps1	pseudogenes	Glutamatergic	0.406171	0.734	0.556	0	0
9330102E08Rik	pseudogenes	Glutamatergic	0.401541	0.288	0.137	0	0
Gm14048	pseudogenes	Glutamatergic	0.401401	0.757	0.641	0	0
C230057M02Rik	long non-coding	Glutamatergic	0.40125	0.813	0.551	0	0
Gm16582	long non-coding	Glutamatergic	0.398417	0.532	0.295	0	0
5430416N02Rik	long non-coding	Glutamatergic	0.397213	0.661	0.439	0	0
Gm5815	pseudogenes	Glutamatergic	0.396022	0.258	0.083	0	0
Gm9899	long non-coding	Glutamatergic	0.394744	0.316	0.182	0	0
A230051N06Rik	long non-coding	Glutamatergic	0.390841	0.626	0.422	0	0
Kcnmb4os1	long non-coding	Glutamatergic	0.388088	0.287	0.104	0	0
Ly6e-ps1	pseudogenes	Glutamatergic	0.386783	0.417	0.2	0	0
Gm14480	pseudogenes	Glutamatergic	0.386729	0.955	0.843	0	0
Gm35040	long non-coding	Glutamatergic	0.379537	0.304	0.159	0	0
Gm32014	long non-coding	Glutamatergic	0.376669	0.268	0.13	0	0
Gm6781	pseudogenes	Glutamatergic	0.375792	0.493	0.293	0	0
9330151L19Rik	long non-coding	Glutamatergic	0.370106	0.694	0.473	0	0
5730422E09Rik	long non-coding	Glutamatergic	0.368463	0.674	0.497	0	0
Gm31107	long non-coding	Glutamatergic	0.36592	0.275	0.055	0	0
Hmgb1-ps4	pseudogenes	Glutamatergic	0.365853	0.781	0.615	0	0
Gm15624	long non-coding	Glutamatergic	0.365314	0.274	0.127	0	0
4930570G19Rik	long non-coding	Glutamatergic	0.365037	0.601	0.411	0	0
9430041J12Rik	long non-coding	Glutamatergic	0.363597	0.309	0.145	0	0
4933439C10Rik	long non-coding	Glutamatergic	0.363409	0.868	0.675	0	0
Gm12751	pseudogenes	Glutamatergic	0.359988	0.549	0.354	0	0
A930012L18Rik	long non-coding	Glutamatergic	0.359074	0.348	0.193	0	0
Tubb4b-ps1	pseudogenes	Glutamatergic	0.35859	0.791	0.619	0	0
Cep83os	long non-coding	Glutamatergic	0.353914	0.665	0.461	0	0
Gm26911	long non-coding	Glutamatergic	0.353258	0.274	0.109	0	0
Gm32250	long non-coding	Glutamatergic	0.351572	0.364	0.199	0	0
Gm11223	pseudogenes	Glutamatergic	0.349386	1	0.942	0	0
6430590A07Rik	long non-coding	Glutamatergic	0.347035	0.78	0.572	0	0
2900076A07Rik	long non-coding	Glutamatergic	0.346494	0.736	0.53	0	0
A930015D03Rik	long non-coding	Glutamatergic	0.345411	0.862	0.726	0	0
Gm3788	pseudogenes	Glutamatergic	0.339453	0.648	0.504	0	0
1700086O06Rik	long non-coding	Glutamatergic	0.338166	0.617	0.424	0	0
2610100L16Rik	long non-coding	Glutamatergic	0.334202	0.942	0.733	0	0
A730017L22Rik	long non-coding	Glutamatergic	0.333012	0.852	0.688	0	0
Gm4735	pseudogenes	Glutamatergic	0.329948	0.951	0.869	0	0
C230004F18Rik	long non-coding	Glutamatergic	0.32901	0.979	0.811	0	0
Gm4204	pseudogenes	Glutamatergic	0.324882	0.992	0.902	0	0
Gm15411	long non-coding	Glutamatergic	0.32295	0.529	0.29	0	0
Gm5855	pseudogenes	Glutamatergic	0.321076	0.757	0.611	0	0
Gm10848	long non-coding	Glutamatergic	0.316066	0.393	0.19	0	0
2210408F21Rik	long non-coding	Glutamatergic	0.315224	0.972	0.835	0	0
Llph-ps2	pseudogenes	Glutamatergic	0.3136	0.765	0.613	0	0
Gm7308	pseudogenes	Glutamatergic	0.312485	0.992	0.928	0	0
Gm34006	long non-coding	Glutamatergic	0.303649	0.525	0.332	0	0
Gm7334	pseudogenes	Glutamatergic	0.303252	0.386	0.233	0	0
Gm5518	pseudogenes	Glutamatergic	0.300599	0.544	0.375	0	0
Gm36037	long non-coding	Glutamatergic	0.29735	0.409	0.255	0	0
Cdr1	long non-coding	Glutamatergic	0.296872	0.964	0.803	0	0
Itpa-ps1	pseudogenes	Glutamatergic	0.296423	0.632	0.478	0	0
B930095G15Rik	long non-coding	Glutamatergic	0.291856	0.807	0.629	0	0
1700039M10Rik	long non-coding	Glutamatergic	0.286896	0.398	0.228	0	0
Gm31445	long non-coding	Glutamatergic	0.283448	0.83	0.683	0	0
4732471J01Rik	long non-coding	Glutamatergic	0.281436	0.816	0.658	0	0
Ap3s1-ps1	pseudogenes	Glutamatergic	0.280962	0.753	0.612	0	0
Gm6977	pseudogenes	Glutamatergic	0.279499	0.846	0.749	0	0
Gm8483	pseudogenes	Glutamatergic	0.276466	0.556	0.415	0	0
Gm3571	pseudogenes	Glutamatergic	0.272368	0.539	0.392	0	0
B230209E15Rik	long non-coding	Glutamatergic	0.267069	0.997	0.895	0	0
Gm11419	long non-coding	Glutamatergic	0.265541	0.368	0.207	0	0
Hmgb1-ps5	pseudogenes	Glutamatergic	0.264606	0.574	0.45	0	0
Bc1	long non-coding	Glutamatergic	0.264548	0.943	0.842	0	0
Tpt1-ps5	pseudogenes	Glutamatergic	0.263108	0.557	0.447	0	0
Gm8717	pseudogenes	Glutamatergic	0.262902	0.706	0.591	0	0
Gm13736	pseudogenes	Glutamatergic	0.25536	0.663	0.559	0	0
Gm8741	pseudogenes	Glutamatergic	0.253336	0.865	0.784	0	0
Ap3s1-ps2	pseudogenes	Glutamatergic	0.252139	0.642	0.513	0	0
Hmgb1-ps7	pseudogenes	Glutamatergic	0.250132	0.481	0.34	0	0
Gm16835	long non-coding	Glutamatergic	0.316853	0.531	0.358	6.35228e-306	7.36611e-302
Gm32618	long non-coding	Glutamatergic	0.431146	0.309	0.168	2.44765e-305	2.83829e-301
8430429K09Rik	long non-coding	Glutamatergic	0.334729	0.634	0.494	8.4452e-304	9.79305e-300
Gm13841	pseudogenes	Glutamatergic	0.304505	0.453	0.307	1.28338e-302	1.48821e-298
1110019D14Rik	long non-coding	Glutamatergic	0.416601	0.398	0.248	8.85419e-302	1.02673e-297
Gm12059	long non-coding	Glutamatergic	0.262983	0.304	0.168	1.56448e-291	1.81417e-287
Gm32856	long non-coding	Glutamatergic	0.344288	0.473	0.327	4.46281e-288	5.17508e-284
Gm31264	long non-coding	Glutamatergic	0.316857	0.3	0.16	7.95858e-284	9.22877e-280
Gm2164	long non-coding	Glutamatergic	0.506769	0.403	0.304	8.68387e-283	1.00698e-278
Gm34758	long non-coding	Glutamatergic	0.324762	0.503	0.351	1.79088e-282	2.07671e-278
Gm32629	long non-coding	Glutamatergic	0.74466	0.321	0.219	9.67979e-282	1.12247e-277
4933412O06Rik	long non-coding	Glutamatergic	0.413073	0.278	0.143	1.84946e-280	2.14463e-276
B930059L03Rik	long non-coding	Glutamatergic	0.388177	0.38	0.227	3.58545e-280	4.15769e-276
Gm9001	pseudogenes	Glutamatergic	0.281425	0.419	0.282	2.43886e-278	2.8281e-274
Snhg5	long non-coding	Glutamatergic	0.379809	0.55	0.361	3.02733e-278	3.5105e-274
Gm6197	pseudogenes	Glutamatergic	0.303376	0.307	0.183	5.98469e-274	6.93984e-270
5530601H04Rik	long non-coding	Glutamatergic	0.281144	0.779	0.575	8.42659e-271	9.77148e-267
9330133O14Rik	long non-coding	Glutamatergic	0.346712	0.389	0.241	6.45093e-269	7.48049e-265
Gm3010	pseudogenes	Glutamatergic	0.2666	0.361	0.238	1.74432e-268	2.02271e-264
B230369F24Rik	long non-coding	Glutamatergic	0.298997	0.388	0.233	2.95697e-266	3.42891e-262
4732440D04Rik	long non-coding	Glutamatergic	0.313901	0.436	0.272	1.34242e-265	1.55667e-261
Gm29214	pseudogenes	Glutamatergic	0.322606	0.271	0.144	3.48599e-264	4.04236e-260
Gm26564	long non-coding	Glutamatergic	0.34856	0.588	0.426	1.82934e-263	2.1213e-259
2500004C02Rik	long non-coding	Glutamatergic	0.355158	0.504	0.352	1.14811e-262	1.33135e-258
Gm12447	pseudogenes	Glutamatergic	0.358773	0.322	0.191	3.56507e-261	4.13405e-257
Gm6712	long non-coding	Glutamatergic	0.362583	0.354	0.215	3.58465e-260	4.15676e-256
Mir132	small non-coding	Glutamatergic	0.466967	0.33	0.193	2.1276e-259	2.46716e-255
Gm16124	long non-coding	Glutamatergic	0.401421	0.344	0.214	3.00048e-255	3.47935e-251
2610306M01Rik	long non-coding	Glutamatergic	0.329126	0.654	0.464	4.31963e-249	5.00904e-245
Gm17066	long non-coding	Glutamatergic	0.251673	0.715	0.545	1.81704e-246	2.10704e-242
4930593A02Rik	long non-coding	Glutamatergic	0.394462	0.293	0.18	3.35233e-246	3.88736e-242
Gm7241	pseudogenes	Glutamatergic	0.29868	0.287	0.175	4.2866e-241	4.97075e-237
3110053B16Rik	pseudogenes	Glutamatergic	0.297289	0.73	0.557	3.6566e-236	4.24019e-232
Gm7908	pseudogenes	Glutamatergic	0.321799	0.376	0.252	5.46671e-234	6.33919e-230
Tpt1-ps6	pseudogenes	Glutamatergic	0.250014	0.419	0.308	6.52595e-234	7.56749e-230
Gm17171	long non-coding	Glutamatergic	0.269612	0.375	0.244	8.21951e-229	9.53135e-225
2610035D17Rik	long non-coding	Glutamatergic	0.260689	0.803	0.648	5.4177e-227	6.28236e-223
Gm16386	pseudogenes	Glutamatergic	0.273919	0.328	0.199	3.34357e-223	3.87721e-219
Gm14776	pseudogenes	Glutamatergic	0.349376	0.333	0.213	1.2639e-219	1.46562e-215
BC002059	long non-coding	Glutamatergic	0.308638	0.469	0.321	5.27602e-215	6.11807e-211
A930005H10Rik	long non-coding	Glutamatergic	0.284925	0.761	0.557	1.38358e-214	1.60439e-210
2410004N09Rik	long non-coding	Glutamatergic	0.308617	0.529	0.375	1.58973e-201	1.84345e-197
Gm14532	long non-coding	Glutamatergic	0.253541	0.311	0.19	3.70677e-201	4.29837e-197
4930426I24Rik	long non-coding	Glutamatergic	0.265341	0.282	0.177	6.14385e-197	7.12441e-193
Gm5881	pseudogenes	Glutamatergic	0.392769	0.325	0.237	3.42795e-194	3.97505e-190
Gm15506	pseudogenes	Glutamatergic	0.290739	0.44	0.326	3.00598e-190	3.48574e-186
Gm5577	long non-coding	Glutamatergic	0.314264	0.31	0.195	1.7747e-189	2.05794e-185
Gm17102	long non-coding	Glutamatergic	0.308524	0.297	0.18	9.91796e-183	1.15009e-178
Mir3064	small non-coding	Glutamatergic	0.305976	0.417	0.294	2.40623e-178	2.79027e-174
Gm20570	pseudogenes	Glutamatergic	0.263558	0.316	0.219	8.66318e-177	1.00458e-172
A930007I19Rik	long non-coding	Glutamatergic	0.261227	0.278	0.173	1.00575e-173	1.16627e-169
Rps13-ps1	pseudogenes	Glutamatergic	0.471248	0.446	0.381	2.68227e-171	3.11036e-167
0610040B10Rik	long non-coding	Glutamatergic	0.322731	0.388	0.261	2.96087e-167	3.43343e-163
1500015A07Rik	long non-coding	Glutamatergic	0.277955	0.468	0.325	1.44946e-165	1.68079e-161
Gm12279	long non-coding	Glutamatergic	0.303653	0.356	0.234	3.66795e-161	4.25335e-157
Mir124a-3	small non-coding	Glutamatergic	0.322135	0.336	0.234	4.18267e-160	4.85022e-156
Zfp85os	long non-coding	Glutamatergic	0.263019	0.269	0.175	5.55646e-149	6.44327e-145
1700120C14Rik	long non-coding	Glutamatergic	0.269936	0.342	0.237	1.30492e-143	1.51319e-139
9430065F17Rik	long non-coding	Glutamatergic	0.282031	0.297	0.2	8.53647e-141	9.89889e-137
0610043K17Rik	long non-coding	Glutamatergic	0.275342	0.29	0.2	8.72583e-134	1.01185e-129
Gm7818	pseudogenes	Glutamatergic	0.254733	0.409	0.292	6.5614e-127	7.6086e-123
Mir7666	small non-coding	Glutamatergic	0.284393	0.451	0.322	7.14516e-122	8.28552e-118
3000002C10Rik	pseudogenes	Glutamatergic	0.250069	0.592	0.544	1.89997e-121	2.20321e-117
Gm34237	long non-coding	Glutamatergic	0.32791	0.348	0.316	5.21994e-62	6.05305e-58
Dlx6os1	long non-coding	GABAergic	2.85206	0.98	0.024	0	0
Dlx1as	long non-coding	GABAergic	2.51299	0.904	0.007	0	0
Sox2ot	long non-coding	GABAergic	2.3241	0.901	0.084	0	0
A530058N18Rik	long non-coding	GABAergic	2.2808	0.889	0.092	0	0
Gm14204	long non-coding	GABAergic	2.26544	0.877	0.02	0	0
Gm5087	long non-coding	GABAergic	1.50783	0.464	0.083	0	0
Gad1os	long non-coding	GABAergic	1.50094	0.419	0.029	0	0
Gm17750	long non-coding	GABAergic	1.26046	0.474	0.162	0	0
6530411M01Rik	long non-coding	GABAergic	1.25659	0.323	0.033	0	0
Gm5607	long non-coding	GABAergic	1.20577	0.422	0.018	0	0
Gm31218	long non-coding	GABAergic	1.05995	0.32	0.101	0	0
2610203C20Rik	long non-coding	GABAergic	1.0163	0.712	0.331	0	0
Gm15417	long non-coding	GABAergic	0.959739	0.433	0.136	0	0
Gm13629	long non-coding	GABAergic	0.898333	0.54	0.271	0	0
A930029G22Rik	long non-coding	GABAergic	0.870548	0.505	0.219	0	0
Gm31887	long non-coding	GABAergic	0.772096	0.318	0.081	0	0
A330033J07Rik	long non-coding	GABAergic	0.766043	0.561	0.289	0	0
Gad1-ps	pseudogenes	GABAergic	0.705127	0.606	0.011	0	0
Rps4l	pseudogenes	GABAergic	0.702208	0.789	0.477	0	0
Gm16070	long non-coding	GABAergic	0.697281	0.335	0.2	0	0
Gm35736	pseudogenes	GABAergic	0.695818	0.254	0.019	0	0
Gm20687	long non-coding	GABAergic	0.693753	0.331	0.133	0	0
F730043M19Rik	long non-coding	GABAergic	0.631035	0.496	0.31	0	0
A230077H06Rik	long non-coding	GABAergic	0.630412	0.329	0.126	0	0
5330434G04Rik	long non-coding	GABAergic	0.6107	0.914	0.667	0	0
Cd63-ps	pseudogenes	GABAergic	0.594714	0.382	0.074	0	0
Gm31087	long non-coding	GABAergic	0.555229	0.416	0.255	0	0
2810429I04Rik	long non-coding	GABAergic	0.510994	0.282	0.151	0	0
Gm9962	long non-coding	GABAergic	0.50022	0.438	0.319	0	0
Gm16083	long non-coding	GABAergic	0.495397	0.349	0.222	0	0
Gm28175	long non-coding	GABAergic	0.493528	0.492	0.392	0	0
Gm4221	long non-coding	GABAergic	0.470566	0.55	0.343	0	0
Pvt1	long non-coding	GABAergic	0.464862	0.735	0.614	0	0
Gm10125	long non-coding	GABAergic	0.45307	0.563	0.396	0	0
Gm6705	pseudogenes	GABAergic	0.448754	0.392	0.181	0	0
E530001K10Rik	long non-coding	GABAergic	0.433997	0.61	0.538	0	0
Mir344g	small non-coding	GABAergic	0.42107	0.865	0.657	0	0
Gm7332	pseudogenes	GABAergic	0.406303	0.283	0.088	0	0
Gm34168	long non-coding	GABAergic	0.395069	0.274	0.126	0	0
Gm5820	long non-coding	GABAergic	0.393783	0.368	0.225	0	0
2810025M15Rik	pseudogenes	GABAergic	0.38114	0.849	0.721	0	0
Gm5601	pseudogenes	GABAergic	0.374257	0.834	0.704	0	0
Gm7335	pseudogenes	GABAergic	0.362789	0.776	0.556	0	0
Grip1os1	long non-coding	GABAergic	0.362589	0.278	0.078	0	0
Gm15706	long non-coding	GABAergic	0.360901	0.559	0.453	0	0
Gm14164	long non-coding	GABAergic	0.349736	0.51	0.273	0	0
Gm15612	long non-coding	GABAergic	0.346379	0.686	0.438	0	0
Gm7666	pseudogenes	GABAergic	0.344464	0.868	0.738	0	0
Gm5424	pseudogenes	GABAergic	0.339435	0.317	0.093	0	0
A330076H08Rik	long non-coding	GABAergic	0.338603	0.968	0.861	0	0
Gm18588	pseudogenes	GABAergic	0.318211	0.253	0.112	0	0
Gm9797	pseudogenes	GABAergic	0.310098	0.404	0.241	0	0
Ftl2	pseudogenes	GABAergic	0.295325	0.875	0.708	0	0
A330023F24Rik	long non-coding	GABAergic	0.294185	0.927	0.878	0	0
Gm12245	pseudogenes	GABAergic	0.293853	0.32	0.174	0	0
E130307A14Rik	long non-coding	GABAergic	0.280664	0.727	0.634	0	0
Gm4024	pseudogenes	GABAergic	0.279608	0.675	0.545	0	0
A330102I10Rik	long non-coding	GABAergic	0.275026	0.732	0.644	0	0
Gm6104	pseudogenes	GABAergic	0.271461	0.49	0.319	0	0
Gm1848	pseudogenes	GABAergic	0.264443	0.461	0.312	0	0
Mir99ahg	long non-coding	GABAergic	0.258097	0.846	0.776	0	0
2010320M18Rik	long non-coding	GABAergic	0.256936	0.665	0.582	0	0
A730020E08Rik	long non-coding	GABAergic	0.382689	0.477	0.383	1.51783e-283	1.76008e-279
AI504432	long non-coding	GABAergic	0.331276	0.402	0.276	4.92501e-259	5.71104e-255
Rpl21-ps3	pseudogenes	GABAergic	0.258412	0.453	0.33	1.22301e-220	1.41821e-216
C630043F03Rik	long non-coding	GABAergic	0.361598	0.355	0.246	7.62093e-218	8.83723e-214
4930547E14Rik	long non-coding	GABAergic	0.288339	0.623	0.524	6.33231e-215	7.34295e-211
E230016M11Rik	long non-coding	GABAergic	0.297071	0.596	0.499	3.0616e-211	3.55023e-207
Gpr137b-ps	pseudogenes	GABAergic	0.266663	0.578	0.504	1.02106e-198	1.18402e-194
Gm32710	long non-coding	GABAergic	0.261815	0.583	0.509	5.02956e-171	5.83228e-167
Gm35438	long non-coding	GABAergic	0.335009	0.295	0.204	1.89405e-169	2.19634e-165
Airn	long non-coding	GABAergic	0.383009	0.253	0.171	5.47622e-163	6.35022e-159
D730003I15Rik	long non-coding	GABAergic	0.364772	0.312	0.228	1.92733e-160	2.23493e-156
A330093E20Rik	long non-coding	GABAergic	0.32475	0.469	0.373	1.22937e-152	1.42558e-148
Rny3	small non-coding	GABAergic	0.304315	0.3	0.208	2.08134e-146	2.41353e-142
Pantr2	long non-coding	GABAergic	0.355185	0.273	0.194	1.1738e-131	1.36114e-127
Rny1	small non-coding	GABAergic	0.265816	0.255	0.181	3.36966e-104	3.90746e-100
Gm26901	long non-coding	GABAergic	0.250449	0.439	0.385	1.57672e-79	1.82836e-75
Neat1	long non-coding	Non-Neuronal	2.1272	0.603	0.043	0	0
Gm26512	long non-coding	Non-Neuronal	1.88515	0.547	0.102	0	0
Gm13325	pseudogenes	Non-Neuronal	1.87028	0.401	0.017	0	0
C030018K13Rik	long non-coding	Non-Neuronal	1.81939	0.318	0.002	0	0
Gm5089	long non-coding	Non-Neuronal	1.80684	0.436	0.013	0	0
Mir6390	small non-coding	Non-Neuronal	1.79595	0.293	0.014	0	0
Gm35552	long non-coding	Non-Neuronal	1.71499	0.316	0.031	0	0
Gstm2-ps1	pseudogenes	Non-Neuronal	1.68329	0.697	0.033	0	0
Cd63-ps	pseudogenes	Non-Neuronal	1.65838	0.821	0.147	0	0
2900052N01Rik	long non-coding	Non-Neuronal	1.57764	0.339	0.011	0	0
Snord13	small non-coding	Non-Neuronal	1.44095	0.343	0.044	0	0
Gm15776	pseudogenes	Non-Neuronal	1.383	0.543	0.022	0	0
Gm12222	pseudogenes	Non-Neuronal	1.3796	0.7	0.208	0	0
A330033J07Rik	long non-coding	Non-Neuronal	1.31083	0.693	0.362	0	0
Emx2os	long non-coding	Non-Neuronal	1.1581	0.264	0.043	0	0
Hsp25-ps1	pseudogenes	Non-Neuronal	1.14971	0.26	0.007	0	0
Gm4949	pseudogenes	Non-Neuronal	1.08535	0.552	0.043	0	0
Glns-ps1	pseudogenes	Non-Neuronal	1.06471	0.555	0.043	0	0
Gm3150	pseudogenes	Non-Neuronal	0.971042	0.369	0.016	0	0
Gm17936	pseudogenes	Non-Neuronal	0.915831	0.461	0.051	0	0
Gm4815	pseudogenes	Non-Neuronal	0.900564	0.455	0.051	0	0
Gm7901	pseudogenes	Non-Neuronal	0.854242	0.376	0.036	0	0
Gm7204	pseudogenes	Non-Neuronal	0.737878	0.88	0.638	0	0
Gm31166	pseudogenes	Non-Neuronal	0.737124	0.963	0.798	0	0
Gm21399	pseudogenes	Non-Neuronal	0.730336	0.881	0.645	0	0
Cd9-ps	pseudogenes	Non-Neuronal	0.612019	0.264	0	0	0
Gm30015	long non-coding	Non-Neuronal	0.601307	0.455	0.146	0	0
Ftl2	pseudogenes	Non-Neuronal	0.556732	0.884	0.755	0	0
Gm9347	pseudogenes	Non-Neuronal	0.464818	0.257	0.015	0	0
Gm4739	pseudogenes	Non-Neuronal	0.640841	0.255	0.059	1.39613e-284	1.61895e-280
Gm6263	pseudogenes	Non-Neuronal	0.51695	0.453	0.171	2.21774e-269	2.5717e-265
Gm4024	pseudogenes	Non-Neuronal	0.773214	0.691	0.581	1.04531e-258	1.21214e-254
Rmst	long non-coding	Non-Neuronal	1.21595	0.488	0.222	7.06688e-258	8.19476e-254
Gm12164	pseudogenes	Non-Neuronal	0.656255	0.587	0.316	9.2272e-235	1.06999e-230
Gm20746	pseudogenes	Non-Neuronal	0.615735	0.509	0.233	5.33227e-234	6.1833e-230
Gm15974	pseudogenes	Non-Neuronal	0.516421	0.325	0.105	2.44278e-213	2.83265e-209
Gm7908	pseudogenes	Non-Neuronal	0.860689	0.562	0.328	2.87998e-205	3.33963e-201
Gm8814	pseudogenes	Non-Neuronal	0.600495	0.534	0.277	1.61385e-200	1.87142e-196
Mir99ahg	long non-coding	Non-Neuronal	0.614223	0.767	0.798	4.00454e-197	4.64366e-193
Rny3	small non-coding	Non-Neuronal	0.981174	0.453	0.229	3.36398e-189	3.90088e-185
Gm5213	pseudogenes	Non-Neuronal	0.396038	0.272	0.085	9.65419e-187	1.1195e-182
Gm9108	pseudogenes	Non-Neuronal	0.324875	0.271	0.086	3.29022e-185	3.81534e-181
Dynlt1-ps1	pseudogenes	Non-Neuronal	0.595681	0.409	0.192	6.10006e-161	7.07362e-157
Gm6407	pseudogenes	Non-Neuronal	0.409501	0.362	0.146	1.74618e-159	2.02487e-155
Mir692-1	small non-coding	Non-Neuronal	0.642609	0.277	0.099	8.71877e-148	1.01103e-143
Gm26843	long non-coding	Non-Neuronal	1.16004	0.61	0.425	8.97512e-147	1.04075e-142
AW047730	long non-coding	Non-Neuronal	1.13308	0.425	0.264	3.56658e-140	4.13581e-136
Gm12183	pseudogenes	Non-Neuronal	0.419868	0.706	0.558	2.05041e-131	2.37765e-127
C030037D09Rik	long non-coding	Non-Neuronal	1.06261	0.269	0.114	2.01883e-126	2.34103e-122
Celrr	long non-coding	Non-Neuronal	1.13631	0.272	0.117	3.37844e-126	3.91763e-122
Gm15348	long non-coding	Non-Neuronal	0.365242	0.564	0.357	6.99484e-118	8.11122e-114
H3f3a-ps2	pseudogenes	Non-Neuronal	0.458873	0.592	0.431	8.38615e-103	9.72458e-99
9230102K24Rik	long non-coding	Non-Neuronal	0.274396	0.811	0.699	2.39472e-97	2.77692e-93
Gm26820	long non-coding	Non-Neuronal	0.519105	0.555	0.357	5.68859e-93	6.59649e-89
Gm13910	pseudogenes	Non-Neuronal	0.591306	0.501	0.41	2.98356e-92	3.45974e-88
Sox2ot	long non-coding	Non-Neuronal	0.555766	0.514	0.325	2.52944e-87	2.93314e-83
Akt2-ps	pseudogenes	Non-Neuronal	0.383152	0.286	0.146	7.00625e-87	8.12445e-83
Gm7936	pseudogenes	Non-Neuronal	0.445747	0.405	0.244	4.5841e-82	5.31572e-78
Mir3064	small non-coding	Non-Neuronal	0.554577	0.473	0.373	9.71237e-81	1.12625e-76
4930570E03Rik	long non-coding	Non-Neuronal	0.251893	0.915	0.836	3.66003e-78	4.24417e-74
Pantr2	long non-coding	Non-Neuronal	0.792925	0.356	0.213	6.59429e-77	7.64674e-73
2610307P16Rik	long non-coding	Non-Neuronal	0.514157	0.297	0.154	1.63574e-72	1.8968e-68
Gm13866	pseudogenes	Non-Neuronal	0.349579	0.254	0.124	2.47943e-69	2.87514e-65
Gm15417	long non-coding	Non-Neuronal	0.756827	0.343	0.222	5.1313e-69	5.95026e-65
Gm10257	pseudogenes	Non-Neuronal	0.333445	0.559	0.42	8.21292e-69	9.52371e-65
D130079A08Rik	long non-coding	Non-Neuronal	0.269655	0.364	0.215	1.21813e-67	1.41254e-63
9430041J12Rik	long non-coding	Non-Neuronal	0.834155	0.365	0.251	2.77475e-64	3.21761e-60
Gm12844	pseudogenes	Non-Neuronal	0.339372	0.357	0.229	1.1874e-59	1.37691e-55
Gm10222	pseudogenes	Non-Neuronal	0.362927	0.442	0.318	9.78692e-48	1.13489e-43
2610300M13Rik	long non-coding	Non-Neuronal	0.25682	0.453	0.316	1.5312e-47	1.77558e-43
Gm6421	pseudogenes	Non-Neuronal	0.280445	0.539	0.435	2.05492e-42	2.38288e-38
Gm20940	pseudogenes	Non-Neuronal	0.273058	0.683	0.562	8.7602e-41	1.01583e-36
Fabp5l2	pseudogenes	Non-Neuronal	0.335866	0.268	0.173	1.06126e-39	1.23063e-35
Gm13578	pseudogenes	Non-Neuronal	0.296104	0.385	0.286	1.74442e-36	2.02283e-32
Gm1848	pseudogenes	Non-Neuronal	0.391808	0.416	0.355	7.93156e-36	9.19744e-32
Gm6625	pseudogenes	Non-Neuronal	0.262983	0.296	0.195	4.06793e-34	4.71718e-30
Gm14328	pseudogenes	Non-Neuronal	0.344021	0.418	0.373	6.06211e-31	7.02962e-27
Gm12115	pseudogenes	Non-Neuronal	0.279989	0.383	0.313	1.49454e-24	1.73307e-20
Gm7618	pseudogenes	Non-Neuronal	0.278274	0.463	0.419	6.01063e-24	6.96992e-20
4931440P22Rik	pseudogenes	Non-Neuronal	0.378067	0.273	0.2	3.1862e-22	3.69472e-18
2810433D01Rik	long non-coding	Non-Neuronal	0.308485	0.396	0.326	1.85186e-21	2.14742e-17
Gm3764	long non-coding	Non-Neuronal	0.373632	0.581	0.87	1.39709e-20	1.62006e-16
Gm10557	pseudogenes	Non-Neuronal	0.25089	0.668	0.747	1.42029e-20	1.64696e-16
C630043F03Rik	long non-coding	Non-Neuronal	0.505759	0.316	0.278	8.13888e-20	9.43785e-16
Gm9392	pseudogenes	Non-Neuronal	0.329195	0.393	0.38	3.73563e-18	4.33184e-14
Gm4876	long non-coding	Non-Neuronal	0.557277	0.252	0.204	1.41476e-17	1.64056e-13
Gm17750	long non-coding	Non-Neuronal	0.405676	0.296	0.255	9.37316e-16	1.08691e-11
Gm17823	pseudogenes	Non-Neuronal	0.364525	0.352	0.31	1.76845e-12	2.05069e-08
Tsix	long non-coding	Non-Neuronal	0.336373	0.362	0.352	7.9009e-12	9.16188e-08
Xist	long non-coding	Non-Neuronal	0.405639	0.321	0.302	1.24181e-10	1.44e-06
Gm6548	pseudogenes	Non-Neuronal	0.288866	0.267	0.223	5.10741e-09	5.92255e-05

## Sheet: pcG
gene	gene type	cluster	avg_log2FC	pct.1	pct.2	p_val	p_val_adj
Neurod6	protein-coding	Glutamatergic	3.0999	0.951	0.057	0	0
Nrn1	protein-coding	Glutamatergic	3.09298	0.96	0.083	0	0
Slc17a7	protein-coding	Glutamatergic	3.07933	1	0.104	0	0
Gm11549	protein-coding	Glutamatergic	2.75495	0.926	0.054	0	0
Sv2b	protein-coding	Glutamatergic	2.6132	0.994	0.156	0	0
Neurod2	protein-coding	Glutamatergic	2.4938	0.981	0.015	0	0
Itpka	protein-coding	Glutamatergic	2.48703	0.956	0.134	0	0
Satb2	protein-coding	Glutamatergic	2.47442	0.968	0.115	0	0
Crym	protein-coding	Glutamatergic	2.46991	0.575	0.032	0	0
Tbr1	protein-coding	Glutamatergic	2.4249	0.957	0.025	0	0
3110035E14Rik	protein-coding	Glutamatergic	2.33661	0.942	0.196	0	0
Igfbp6	protein-coding	Glutamatergic	2.33213	0.734	0.081	0	0
Dkkl1	protein-coding	Glutamatergic	2.27745	0.575	0.018	0	0
Kcnv1	protein-coding	Glutamatergic	2.2203	0.923	0.131	0	0
Rprml	protein-coding	Glutamatergic	2.17924	0.984	0.182	0	0
Rgs14	protein-coding	Glutamatergic	2.16269	0.687	0.027	0	0
Arc	protein-coding	Glutamatergic	2.14349	0.793	0.095	0	0
Egr3	protein-coding	Glutamatergic	2.10932	0.865	0.085	0	0
Rtn4r	protein-coding	Glutamatergic	2.10748	0.874	0.148	0	0
Emx1	protein-coding	Glutamatergic	2.10238	0.713	0.007	0	0
Nptx1	protein-coding	Glutamatergic	2.0825	0.904	0.132	0	0
Klf10	protein-coding	Glutamatergic	2.02916	0.837	0.086	0	0
Rtn4rl2	protein-coding	Glutamatergic	2.02457	0.687	0.043	0	0
Rasgef1b	protein-coding	Glutamatergic	2.00296	0.826	0.084	0	0
Fezf2	protein-coding	Glutamatergic	1.96585	0.528	0.028	0	0
Ppp1r1b	protein-coding	Glutamatergic	1.94387	0.81	0.13	0	0
Bdnf	protein-coding	Glutamatergic	1.93128	0.742	0.095	0	0
Dtl	protein-coding	Glutamatergic	1.92648	0.667	0.048	0	0
Cobl	protein-coding	Glutamatergic	1.92601	0.945	0.194	0	0
Ovol2	protein-coding	Glutamatergic	1.91184	0.731	0.092	0	0
Rasal1	protein-coding	Glutamatergic	1.90336	0.781	0.072	0	0
Fam212b	protein-coding	Glutamatergic	1.90145	0.901	0.148	0	0
Lingo1	protein-coding	Glutamatergic	1.89616	0.979	0.29	0	0
Fam19a1	protein-coding	Glutamatergic	1.89047	0.606	0.149	0	0
Rasl10a	protein-coding	Glutamatergic	1.88533	0.695	0.137	0	0
Neurod1	protein-coding	Glutamatergic	1.83832	0.533	0.008	0	0
Glt8d2	protein-coding	Glutamatergic	1.82923	0.618	0.065	0	0
Ptk2b	protein-coding	Glutamatergic	1.82521	0.972	0.54	0	0
Tnnt2	protein-coding	Glutamatergic	1.78056	0.463	0.008	0	0
Pamr1	protein-coding	Glutamatergic	1.7509	0.63	0.105	0	0
Ano3	protein-coding	Glutamatergic	1.72928	0.97	0.325	0	0
Rasgrp1	protein-coding	Glutamatergic	1.72377	0.973	0.353	0	0
Wnt4	protein-coding	Glutamatergic	1.70162	0.601	0.034	0	0
Cckbr	protein-coding	Glutamatergic	1.70041	0.841	0.19	0	0
C1ql3	protein-coding	Glutamatergic	1.68837	0.614	0.055	0	0
Grm2	protein-coding	Glutamatergic	1.68319	0.633	0.069	0	0
Tyro3	protein-coding	Glutamatergic	1.67366	0.923	0.228	0	0
Nrgn	protein-coding	Glutamatergic	1.67179	0.997	0.612	0	0
Psrc1	protein-coding	Glutamatergic	1.66695	0.463	0.01	0	0
Dclk3	protein-coding	Glutamatergic	1.65042	0.581	0.041	0	0
Blnk	protein-coding	Glutamatergic	1.64941	0.405	0.041	0	0
Pdlim1	protein-coding	Glutamatergic	1.64761	0.406	0.029	0	0
Adora1	protein-coding	Glutamatergic	1.6422	0.932	0.244	0	0
Wnt10a	protein-coding	Glutamatergic	1.63637	0.528	0.044	0	0
Fhl2	protein-coding	Glutamatergic	1.6323	0.971	0.343	0	0
Serinc2	protein-coding	Glutamatergic	1.61978	0.463	0.024	0	0
Rasl11b	protein-coding	Glutamatergic	1.61717	0.829	0.218	0	0
Cpne9	protein-coding	Glutamatergic	1.61678	0.611	0.15	0	0
Baiap2	protein-coding	Glutamatergic	1.61177	0.998	0.44	0	0
Kctd4	protein-coding	Glutamatergic	1.6106	0.628	0.102	0	0
Egr4	protein-coding	Glutamatergic	1.60888	0.732	0.148	0	0
Il12a	protein-coding	Glutamatergic	1.59761	0.424	0.025	0	0
Cecr6	protein-coding	Glutamatergic	1.59079	0.822	0.127	0	0
Myl4	protein-coding	Glutamatergic	1.58992	0.594	0.223	0	0
Ier5	protein-coding	Glutamatergic	1.58874	0.943	0.318	0	0
Lzts1	protein-coding	Glutamatergic	1.58704	0.959	0.256	0	0
Grasp	protein-coding	Glutamatergic	1.58215	0.762	0.159	0	0
Rasgef1c	protein-coding	Glutamatergic	1.58088	0.642	0.127	0	0
Cd34	protein-coding	Glutamatergic	1.56697	0.735	0.165	0	0
Nefm	protein-coding	Glutamatergic	1.56676	0.832	0.241	0	0
Lyzl4	protein-coding	Glutamatergic	1.56342	0.497	0.059	0	0
Tmem159	protein-coding	Glutamatergic	1.55549	0.695	0.142	0	0
Atp2b4	protein-coding	Glutamatergic	1.55259	0.84	0.284	0	0
Hs3st4	protein-coding	Glutamatergic	1.55146	0.691	0.214	0	0
Exph5	protein-coding	Glutamatergic	1.55005	0.635	0.028	0	0
9430020K01Rik	protein-coding	Glutamatergic	1.54648	0.931	0.389	0	0
Inf2	protein-coding	Glutamatergic	1.52973	0.738	0.105	0	0
Rin1	protein-coding	Glutamatergic	1.5219	0.595	0.036	0	0
Adcyap1	protein-coding	Glutamatergic	1.52116	0.427	0.02	0	0
2010300C02Rik	protein-coding	Glutamatergic	1.52006	0.936	0.297	0	0
Tesc	protein-coding	Glutamatergic	1.51806	0.806	0.285	0	0
Bhlhe22	protein-coding	Glutamatergic	1.5172	0.564	0.045	0	0
Slc17a6	protein-coding	Glutamatergic	1.51111	0.39	0.014	0	0
Ipcef1	protein-coding	Glutamatergic	1.51089	0.828	0.176	0	0
Dkk3	protein-coding	Glutamatergic	1.51045	0.904	0.352	0	0
Ankrd33b	protein-coding	Glutamatergic	1.50938	0.885	0.231	0	0
Kcnip3	protein-coding	Glutamatergic	1.48445	0.945	0.367	0	0
Hs3st2	protein-coding	Glutamatergic	1.48	0.749	0.207	0	0
Ldb2	protein-coding	Glutamatergic	1.47991	0.923	0.361	0	0
Rnf39	protein-coding	Glutamatergic	1.47709	0.554	0.105	0	0
Ak4	protein-coding	Glutamatergic	1.47454	0.79	0.154	0	0
Fxyd5	protein-coding	Glutamatergic	1.47441	0.693	0.096	0	0
Palmd	protein-coding	Glutamatergic	1.47372	0.509	0.065	0	0
Extl1	protein-coding	Glutamatergic	1.47282	0.932	0.284	0	0
Meis2	protein-coding	Glutamatergic	1.47145	0.621	0.124	0	0
Arpp21	protein-coding	Glutamatergic	1.45538	1	0.536	0	0
Dpy19l1	protein-coding	Glutamatergic	1.45239	0.889	0.282	0	0
Scube1	protein-coding	Glutamatergic	1.4506	0.674	0.133	0	0
E130012A19Rik	protein-coding	Glutamatergic	1.44681	0.818	0.217	0	0
Neu2	protein-coding	Glutamatergic	1.44238	0.413	0.029	0	0
Il17ra	protein-coding	Glutamatergic	1.43945	0.552	0.034	0	0
1700007K13Rik	protein-coding	Glutamatergic	1.43776	0.44	0.043	0	0
Nefl	protein-coding	Glutamatergic	1.43586	0.922	0.325	0	0
Kcnh3	protein-coding	Glutamatergic	1.42612	0.846	0.265	0	0
1700001L19Rik	protein-coding	Glutamatergic	1.42433	0.892	0.269	0	0
Cd7	protein-coding	Glutamatergic	1.41728	0.314	0.002	0	0
Kcnk4	protein-coding	Glutamatergic	1.41532	0.772	0.203	0	0
Serpinb8	protein-coding	Glutamatergic	1.41393	0.413	0.018	0	0
Gfra2	protein-coding	Glutamatergic	1.41321	0.777	0.216	0	0
Mapk11	protein-coding	Glutamatergic	1.40403	0.889	0.298	0	0
Rprm	protein-coding	Glutamatergic	1.40219	0.492	0.112	0	0
BC048546	protein-coding	Glutamatergic	1.39965	0.63	0.155	0	0
Asb11	protein-coding	Glutamatergic	1.39637	0.387	0.032	0	0
Ccdc155	protein-coding	Glutamatergic	1.39245	0.517	0.059	0	0
Gpr88	protein-coding	Glutamatergic	1.39127	0.421	0.048	0	0
Ltk	protein-coding	Glutamatergic	1.38853	0.715	0.133	0	0
Mast3	protein-coding	Glutamatergic	1.38458	0.945	0.401	0	0
Tiam2	protein-coding	Glutamatergic	1.37715	0.919	0.418	0	0
C130074G19Rik	protein-coding	Glutamatergic	1.37345	0.481	0.017	0	0
Acot5	protein-coding	Glutamatergic	1.36644	0.455	0.055	0	0
Tnnc1	protein-coding	Glutamatergic	1.36529	0.409	0.101	0	0
Tnfaip8l1	protein-coding	Glutamatergic	1.36503	0.567	0.099	0	0
Lmo1	protein-coding	Glutamatergic	1.36432	0.553	0.087	0	0
Rap2b	protein-coding	Glutamatergic	1.36324	0.881	0.249	0	0
Fmnl1	protein-coding	Glutamatergic	1.3628	0.968	0.495	0	0
Crhr1	protein-coding	Glutamatergic	1.36155	0.516	0.077	0	0
H2-T23	protein-coding	Glutamatergic	1.36071	0.646	0.243	0	0
Slit3	protein-coding	Glutamatergic	1.35667	0.912	0.502	0	0
Krt12	protein-coding	Glutamatergic	1.35442	0.602	0.191	0	0
Cadps2	protein-coding	Glutamatergic	1.34032	0.819	0.419	0	0
Prss12	protein-coding	Glutamatergic	1.33923	0.605	0.166	0	0
Dusp18	protein-coding	Glutamatergic	1.32917	0.53	0.066	0	0
Ptprk	protein-coding	Glutamatergic	1.32862	0.76	0.291	0	0
Gpr26	protein-coding	Glutamatergic	1.32798	0.571	0.052	0	0
Lrrc6	protein-coding	Glutamatergic	1.32688	0.653	0.169	0	0
Ypel1	protein-coding	Glutamatergic	1.32016	0.711	0.208	0	0
Fap	protein-coding	Glutamatergic	1.31729	0.382	0.019	0	0
Slc24a4	protein-coding	Glutamatergic	1.31433	0.48	0.047	0	0
Prss22	protein-coding	Glutamatergic	1.31143	0.33	0.009	0	0
Ocm	protein-coding	Glutamatergic	1.31126	0.402	0.058	0	0
Arhgap10	protein-coding	Glutamatergic	1.30615	0.74	0.209	0	0
Anxa11	protein-coding	Glutamatergic	1.30535	0.604	0.091	0	0
Pdgfb	protein-coding	Glutamatergic	1.29955	0.648	0.164	0	0
Sertad1	protein-coding	Glutamatergic	1.29642	0.747	0.233	0	0
BC030499	protein-coding	Glutamatergic	1.29551	0.515	0.115	0	0
Epor	protein-coding	Glutamatergic	1.295	0.337	0.013	0	0
Wnt9a	protein-coding	Glutamatergic	1.29357	0.492	0.029	0	0
Pde1a	protein-coding	Glutamatergic	1.29042	0.922	0.419	0	0
Synpo	protein-coding	Glutamatergic	1.28316	0.952	0.386	0	0
Fancd2	protein-coding	Glutamatergic	1.28168	0.422	0.058	0	0
Mas1	protein-coding	Glutamatergic	1.27849	0.49	0.158	0	0
S100a10	protein-coding	Glutamatergic	1.27787	0.767	0.281	0	0
Egr1	protein-coding	Glutamatergic	1.27759	0.953	0.465	0	0
Igsf21	protein-coding	Glutamatergic	1.27751	0.766	0.32	0	0
Vipr1	protein-coding	Glutamatergic	1.27751	0.58	0.067	0	0
Enkur	protein-coding	Glutamatergic	1.27463	0.354	0.033	0	0
Prdm8	protein-coding	Glutamatergic	1.27341	0.588	0.169	0	0
Herc6	protein-coding	Glutamatergic	1.27319	0.6	0.15	0	0
Arhgap25	protein-coding	Glutamatergic	1.27242	0.458	0.165	0	0
Lhx2	protein-coding	Glutamatergic	1.2669	0.492	0.063	0	0
S100a6	protein-coding	Glutamatergic	1.26676	0.36	0.079	0	0
Gsg1l	protein-coding	Glutamatergic	1.2626	0.658	0.194	0	0
Rap1gap2	protein-coding	Glutamatergic	1.26046	0.975	0.508	0	0
Zbtb18	protein-coding	Glutamatergic	1.25612	0.981	0.455	0	0
Chst8	protein-coding	Glutamatergic	1.2541	0.402	0.063	0	0
Tbata	protein-coding	Glutamatergic	1.2507	0.322	0.016	0	0
Smad3	protein-coding	Glutamatergic	1.25003	0.679	0.161	0	0
Nrg1	protein-coding	Glutamatergic	1.24939	0.989	0.667	0	0
Col6a1	protein-coding	Glutamatergic	1.24883	0.327	0.039	0	0
1700016K19Rik	protein-coding	Glutamatergic	1.24545	0.305	0.008	0	0
Pcdhgc5	protein-coding	Glutamatergic	1.24525	0.725	0.166	0	0
Spint2	protein-coding	Glutamatergic	1.24168	0.837	0.3	0	0
Ccdc3	protein-coding	Glutamatergic	1.24015	0.334	0.064	0	0
Rfc5	protein-coding	Glutamatergic	1.23518	0.673	0.197	0	0
Lphn2	protein-coding	Glutamatergic	1.23476	0.933	0.438	0	0
Icam5	protein-coding	Glutamatergic	1.23337	0.937	0.421	0	0
Coch	protein-coding	Glutamatergic	1.23327	0.532	0.18	0	0
Rab40b	protein-coding	Glutamatergic	1.22961	0.888	0.359	0	0
Rbm24	protein-coding	Glutamatergic	1.22781	0.679	0.193	0	0
Tspan14	protein-coding	Glutamatergic	1.22565	0.68	0.187	0	0
5730508B09Rik	protein-coding	Glutamatergic	1.22485	0.48	0.074	0	0
Neurl1b	protein-coding	Glutamatergic	1.22294	0.614	0.094	0	0
Lxn	protein-coding	Glutamatergic	1.21768	0.778	0.277	0	0
Tmod1	protein-coding	Glutamatergic	1.21348	0.841	0.302	0	0
Aifm3	protein-coding	Glutamatergic	1.21221	0.73	0.22	0	0
Bai2	protein-coding	Glutamatergic	1.20934	0.967	0.47	0	0
Kcns1	protein-coding	Glutamatergic	1.20917	0.481	0.08	0	0
Skap2	protein-coding	Glutamatergic	1.20067	0.537	0.186	0	0
Galnt9	protein-coding	Glutamatergic	1.20046	0.91	0.426	0	0
Zdhhc23	protein-coding	Glutamatergic	1.19723	0.665	0.119	0	0
Epha4	protein-coding	Glutamatergic	1.19426	0.883	0.454	0	0
Smoc2	protein-coding	Glutamatergic	1.19251	0.293	0.032	0	0
Bhlhe40	protein-coding	Glutamatergic	1.17417	0.731	0.316	0	0
Pou6f2	protein-coding	Glutamatergic	1.17265	0.476	0.134	0	0
Gsta4	protein-coding	Glutamatergic	1.17121	0.811	0.325	0	0
Enc1	protein-coding	Glutamatergic	1.16235	0.959	0.505	0	0
Cdk18	protein-coding	Glutamatergic	1.16135	0.457	0.096	0	0
Islr2	protein-coding	Glutamatergic	1.15793	0.654	0.075	0	0
Khdrbs2	protein-coding	Glutamatergic	1.15461	0.957	0.505	0	0
Plp2	protein-coding	Glutamatergic	1.15356	0.501	0.118	0	0
Lamp5	protein-coding	Glutamatergic	1.15257	0.704	0.28	0	0
Fam105a	protein-coding	Glutamatergic	1.15236	0.844	0.371	0	0
Nptx2	protein-coding	Glutamatergic	1.15191	0.558	0.173	0	0
Dusp5	protein-coding	Glutamatergic	1.1514	0.554	0.141	0	0
Hkdc1	protein-coding	Glutamatergic	1.15053	0.381	0.032	0	0
Slc8a2	protein-coding	Glutamatergic	1.14623	0.872	0.283	0	0
Cst6	protein-coding	Glutamatergic	1.14571	0.869	0.31	0	0
Rspo3	protein-coding	Glutamatergic	1.14114	0.663	0.196	0	0
Nrp1	protein-coding	Glutamatergic	1.14032	0.619	0.175	0	0
Tex40	protein-coding	Glutamatergic	1.14001	0.425	0.081	0	0
Csgalnact1	protein-coding	Glutamatergic	1.13868	0.738	0.233	0	0
Ntng2	protein-coding	Glutamatergic	1.13748	0.352	0.062	0	0
Tcf19	protein-coding	Glutamatergic	1.13726	0.315	0.029	0	0
Arhgef37	protein-coding	Glutamatergic	1.13032	0.887	0.348	0	0
Jsrp1	protein-coding	Glutamatergic	1.13	0.358	0.054	0	0
Grm3	protein-coding	Glutamatergic	1.12978	0.924	0.447	0	0
Cfap45	protein-coding	Glutamatergic	1.12811	0.389	0.063	0	0
Pou3f1	protein-coding	Glutamatergic	1.12425	0.323	0.026	0	0
Frmd6	protein-coding	Glutamatergic	1.12281	0.768	0.345	0	0
Slc26a4	protein-coding	Glutamatergic	1.12246	0.309	0.025	0	0
Tmco5	protein-coding	Glutamatergic	1.1221	0.301	0.022	0	0
Adamtsl2	protein-coding	Glutamatergic	1.12059	0.447	0.074	0	0
Frzb	protein-coding	Glutamatergic	1.1197	0.341	0.061	0	0
Dnajb5	protein-coding	Glutamatergic	1.11822	0.913	0.427	0	0
Tmem163	protein-coding	Glutamatergic	1.11617	0.404	0.139	0	0
Dusp14	protein-coding	Glutamatergic	1.11545	0.985	0.555	0	0
Sema4a	protein-coding	Glutamatergic	1.11384	0.715	0.216	0	0
Kcnh5	protein-coding	Glutamatergic	1.1107	0.583	0.262	0	0
Spata2l	protein-coding	Glutamatergic	1.10859	0.827	0.326	0	0
Ccdc113	protein-coding	Glutamatergic	1.10738	0.347	0.047	0	0
Atp6ap1l	protein-coding	Glutamatergic	1.1073	0.539	0.152	0	0
Rgs4	protein-coding	Glutamatergic	1.10587	0.943	0.552	0	0
Pxdn	protein-coding	Glutamatergic	1.10545	0.628	0.156	0	0
Tmem215	protein-coding	Glutamatergic	1.10485	0.294	0.041	0	0
Vsig2	protein-coding	Glutamatergic	1.1018	0.342	0.015	0	0
6330403A02Rik	protein-coding	Glutamatergic	1.10155	0.645	0.237	0	0
Tpd52l1	protein-coding	Glutamatergic	1.09951	0.952	0.703	0	0
Abcc4	protein-coding	Glutamatergic	1.0947	0.619	0.132	0	0
Hrk	protein-coding	Glutamatergic	1.09371	0.522	0.091	0	0
Ntn5	protein-coding	Glutamatergic	1.09277	0.289	0.013	0	0
Ptn	protein-coding	Glutamatergic	1.09168	0.931	0.534	0	0
Xylt1	protein-coding	Glutamatergic	1.0842	0.788	0.307	0	0
Lrrc75a	protein-coding	Glutamatergic	1.08288	0.611	0.22	0	0
Ramp1	protein-coding	Glutamatergic	1.0827	0.912	0.422	0	0
Sulf1	protein-coding	Glutamatergic	1.08068	0.416	0.149	0	0
N28178	protein-coding	Glutamatergic	1.07892	0.996	0.613	0	0
Ctxn1	protein-coding	Glutamatergic	1.07628	1	0.65	0	0
Vmn2r85	protein-coding	Glutamatergic	1.07103	0.386	0.048	0	0
Mei1	protein-coding	Glutamatergic	1.07087	0.424	0.099	0	0
Tnfrsf19	protein-coding	Glutamatergic	1.07054	0.631	0.155	0	0
Gda	protein-coding	Glutamatergic	1.07018	0.97	0.448	0	0
Diras2	protein-coding	Glutamatergic	1.06867	0.945	0.519	0	0
Cdkl4	protein-coding	Glutamatergic	1.06482	0.607	0.262	0	0
Cacna2d1	protein-coding	Glutamatergic	1.06342	0.997	0.539	0	0
Efna1	protein-coding	Glutamatergic	1.06014	0.271	0.034	0	0
Acot1	protein-coding	Glutamatergic	1.05466	0.371	0.067	0	0
Pacsin3	protein-coding	Glutamatergic	1.05371	0.571	0.159	0	0
Nov	protein-coding	Glutamatergic	1.04445	0.747	0.282	0	0
Lhfp	protein-coding	Glutamatergic	1.04342	0.712	0.325	0	0
Trib1	protein-coding	Glutamatergic	1.0406	0.48	0.102	0	0
Car7	protein-coding	Glutamatergic	1.03915	0.794	0.308	0	0
Cdh6	protein-coding	Glutamatergic	1.03763	0.717	0.259	0	0
Otud1	protein-coding	Glutamatergic	1.0372	0.679	0.248	0	0
Stx1a	protein-coding	Glutamatergic	1.03681	0.997	0.709	0	0
Rab26	protein-coding	Glutamatergic	1.03651	0.852	0.447	0	0
Nwd2	protein-coding	Glutamatergic	1.03367	0.803	0.386	0	0
Pex5l	protein-coding	Glutamatergic	1.03242	0.961	0.611	0	0
Pdgfc	protein-coding	Glutamatergic	1.02927	0.406	0.078	0	0
Bmp1	protein-coding	Glutamatergic	1.02591	0.529	0.125	0	0
Stox1	protein-coding	Glutamatergic	1.0259	0.513	0.169	0	0
Ptgs2	protein-coding	Glutamatergic	1.0246	0.276	0.018	0	0
Fxyd1	protein-coding	Glutamatergic	1.02456	0.796	0.203	0	0
Lrriq1	protein-coding	Glutamatergic	1.02349	0.469	0.068	0	0
Nell2	protein-coding	Glutamatergic	1.02101	0.996	0.649	0	0
Net1	protein-coding	Glutamatergic	1.01747	0.576	0.164	0	0
Doc2a	protein-coding	Glutamatergic	1.01443	0.699	0.266	0	0
Camk4	protein-coding	Glutamatergic	1.01138	0.978	0.664	0	0
Cnksr2	protein-coding	Glutamatergic	1.01108	0.995	0.693	0	0
H2-DMa	protein-coding	Glutamatergic	1.01044	0.659	0.269	0	0
Kcng1	protein-coding	Glutamatergic	1.0073	0.311	0.01	0	0
Ntng1	protein-coding	Glutamatergic	1.00666	0.532	0.216	0	0
Rai14	protein-coding	Glutamatergic	1.00621	0.403	0.068	0	0
Drc1	protein-coding	Glutamatergic	1.00597	0.548	0.187	0	0
Car12	protein-coding	Glutamatergic	1.00201	0.377	0.125	0	0
Plxdc1	protein-coding	Glutamatergic	0.999709	0.62	0.257	0	0
Map3k5	protein-coding	Glutamatergic	0.998522	0.863	0.477	0	0
Lmo4	protein-coding	Glutamatergic	0.998065	0.992	0.779	0	0
Cck	protein-coding	Glutamatergic	0.996138	0.925	0.579	0	0
Nr4a2	protein-coding	Glutamatergic	0.995324	0.451	0.159	0	0
Me1	protein-coding	Glutamatergic	0.992492	0.899	0.421	0	0
Tmem116	protein-coding	Glutamatergic	0.990651	0.41	0.146	0	0
Ube2t	protein-coding	Glutamatergic	0.989834	0.265	0.034	0	0
Rorb	protein-coding	Glutamatergic	0.988664	0.447	0.187	0	0
Gdpd5	protein-coding	Glutamatergic	0.987658	0.552	0.183	0	0
Lmo7	protein-coding	Glutamatergic	0.987645	0.918	0.609	0	0
Boc	protein-coding	Glutamatergic	0.983959	0.38	0.076	0	0
Fam53b	protein-coding	Glutamatergic	0.983549	0.696	0.263	0	0
Cd83	protein-coding	Glutamatergic	0.98317	0.448	0.14	0	0
Pou3f2	protein-coding	Glutamatergic	0.982968	0.564	0.122	0	0
Zdhhc12	protein-coding	Glutamatergic	0.9811	0.39	0.089	0	0
Lamc2	protein-coding	Glutamatergic	0.977841	0.339	0.052	0	0
Syt10	protein-coding	Glutamatergic	0.976778	0.424	0.098	0	0
Ccdc129	protein-coding	Glutamatergic	0.974295	0.353	0.022	0	0
Fxyd7	protein-coding	Glutamatergic	0.971594	0.985	0.572	0	0
Wfs1	protein-coding	Glutamatergic	0.971592	0.477	0.149	0	0
Ngef	protein-coding	Glutamatergic	0.970444	0.987	0.673	0	0
Nxph3	protein-coding	Glutamatergic	0.969969	0.352	0.094	0	0
Dapk2	protein-coding	Glutamatergic	0.96958	0.321	0.092	0	0
Pradc1	protein-coding	Glutamatergic	0.968735	0.838	0.387	0	0
Gstt1	protein-coding	Glutamatergic	0.968145	0.599	0.216	0	0
Slitrk1	protein-coding	Glutamatergic	0.967465	0.857	0.364	0	0
Pdzrn3	protein-coding	Glutamatergic	0.967074	0.677	0.411	0	0
Slit1	protein-coding	Glutamatergic	0.966834	0.772	0.297	0	0
Psd3	protein-coding	Glutamatergic	0.963685	0.998	0.729	0	0
Hspb3	protein-coding	Glutamatergic	0.961294	0.326	0.089	0	0
Mina	protein-coding	Glutamatergic	0.960574	0.526	0.156	0	0
Gm19410	protein-coding	Glutamatergic	0.959477	0.406	0.089	0	0
Kctd1	protein-coding	Glutamatergic	0.955433	0.857	0.444	0	0
Wwc1	protein-coding	Glutamatergic	0.955036	0.645	0.251	0	0
Dact2	protein-coding	Glutamatergic	0.953707	0.69	0.296	0	0
Slc1a2	protein-coding	Glutamatergic	0.95282	0.98	0.615	0	0
Zar1l	protein-coding	Glutamatergic	0.94953	0.266	0.043	0	0
Meig1	protein-coding	Glutamatergic	0.948752	0.295	0.056	0	0
Igsf9b	protein-coding	Glutamatergic	0.94813	0.894	0.421	0	0
Dyrk3	protein-coding	Glutamatergic	0.947325	0.52	0.18	0	0
Fhod3	protein-coding	Glutamatergic	0.947172	0.858	0.495	0	0
Pcsk5	protein-coding	Glutamatergic	0.946526	0.546	0.217	0	0
Skil	protein-coding	Glutamatergic	0.9454	0.883	0.44	0	0
Coro2a	protein-coding	Glutamatergic	0.945207	0.725	0.287	0	0
Ankrd35	protein-coding	Glutamatergic	0.943494	0.563	0.19	0	0
Mlip	protein-coding	Glutamatergic	0.942458	0.939	0.527	0	0
Cacna1e	protein-coding	Glutamatergic	0.94201	0.991	0.638	0	0
Dmkn	protein-coding	Glutamatergic	0.941297	0.331	0.078	0	0
Myh3	protein-coding	Glutamatergic	0.940176	0.364	0.03	0	0
Brms1	protein-coding	Glutamatergic	0.940118	0.892	0.45	0	0
Cdyl2	protein-coding	Glutamatergic	0.938024	0.867	0.528	0	0
Itgav	protein-coding	Glutamatergic	0.937486	0.853	0.521	0	0
Crip2	protein-coding	Glutamatergic	0.93689	0.973	0.595	0	0
Sntb2	protein-coding	Glutamatergic	0.936873	0.665	0.305	0	0
Fras1	protein-coding	Glutamatergic	0.93617	0.507	0.173	0	0
Aldh1a1	protein-coding	Glutamatergic	0.936075	0.284	0.046	0	0
Dlk2	protein-coding	Glutamatergic	0.935622	0.716	0.281	0	0
Npas2	protein-coding	Glutamatergic	0.935337	0.804	0.421	0	0
Ptpn3	protein-coding	Glutamatergic	0.934494	0.844	0.47	0	0
Mkl2	protein-coding	Glutamatergic	0.933329	1	0.835	0	0
Dmrtc1a	protein-coding	Glutamatergic	0.930853	0.489	0.17	0	0
Bend5	protein-coding	Glutamatergic	0.930319	0.685	0.291	0	0
Fbxo27	protein-coding	Glutamatergic	0.930249	0.603	0.231	0	0
Gpr124	protein-coding	Glutamatergic	0.928968	0.547	0.139	0	0
Mmd2	protein-coding	Glutamatergic	0.928189	0.797	0.391	0	0
2900026A02Rik	protein-coding	Glutamatergic	0.924809	0.727	0.22	0	0
Krt20	protein-coding	Glutamatergic	0.923782	0.31	0.066	0	0
Pdk1	protein-coding	Glutamatergic	0.923314	0.832	0.399	0	0
Ptges3l	protein-coding	Glutamatergic	0.921091	0.474	0.172	0	0
Ephb1	protein-coding	Glutamatergic	0.920651	0.677	0.258	0	0
Tom1l1	protein-coding	Glutamatergic	0.918167	0.662	0.288	0	0
Ccdc103	protein-coding	Glutamatergic	0.91816	0.327	0.071	0	0
Gpr150	protein-coding	Glutamatergic	0.916731	0.611	0.204	0	0
Ddn	protein-coding	Glutamatergic	0.916151	0.892	0.484	0	0
Kcnmb4	protein-coding	Glutamatergic	0.914786	0.985	0.569	0	0
Csmd2	protein-coding	Glutamatergic	0.914769	0.957	0.648	0	0
Grhl1	protein-coding	Glutamatergic	0.914353	0.443	0.135	0	0
Zfp703	protein-coding	Glutamatergic	0.913277	0.6	0.192	0	0
Fgf5	protein-coding	Glutamatergic	0.911983	0.286	0.039	0	0
Chrm2	protein-coding	Glutamatergic	0.911745	0.531	0.209	0	0
Fam132a	protein-coding	Glutamatergic	0.911171	0.547	0.206	0	0
Kcnh4	protein-coding	Glutamatergic	0.910569	0.303	0.03	0	0
Slc9b2	protein-coding	Glutamatergic	0.910565	0.371	0.086	0	0
Riiad1	protein-coding	Glutamatergic	0.910218	0.457	0.096	0	0
Lzts3	protein-coding	Glutamatergic	0.910203	0.915	0.535	0	0
Gabra5	protein-coding	Glutamatergic	0.909651	0.822	0.455	0	0
Pcp4	protein-coding	Glutamatergic	0.909164	0.84	0.56	0	0
Adra1d	protein-coding	Glutamatergic	0.906134	0.452	0.091	0	0
Acvr1c	protein-coding	Glutamatergic	0.9032	0.47	0.104	0	0
E2f1	protein-coding	Glutamatergic	0.901706	0.461	0.132	0	0
Myh7	protein-coding	Glutamatergic	0.901144	0.469	0.257	0	0
Egr2	protein-coding	Glutamatergic	0.901016	0.273	0.033	0	0
Hebp1	protein-coding	Glutamatergic	0.89986	0.667	0.231	0	0
Siae	protein-coding	Glutamatergic	0.899314	0.683	0.295	0	0
Cmpk2	protein-coding	Glutamatergic	0.898775	0.657	0.262	0	0
Ramp3	protein-coding	Glutamatergic	0.896864	0.481	0.198	0	0
3110082I17Rik	protein-coding	Glutamatergic	0.896799	0.854	0.445	0	0
Itpr1	protein-coding	Glutamatergic	0.896374	0.988	0.613	0	0
Nbl1	protein-coding	Glutamatergic	0.895923	0.615	0.238	0	0
Ints7	protein-coding	Glutamatergic	0.894519	0.818	0.415	0	0
Syt12	protein-coding	Glutamatergic	0.894084	0.666	0.312	0	0
Cxcl12	protein-coding	Glutamatergic	0.893761	0.377	0.087	0	0
Unc5a	protein-coding	Glutamatergic	0.893428	0.851	0.423	0	0
Lrrc55	protein-coding	Glutamatergic	0.892965	0.494	0.147	0	0
Nr4a1	protein-coding	Glutamatergic	0.892614	0.801	0.447	0	0
Vps37b	protein-coding	Glutamatergic	0.892521	0.716	0.326	0	0
Cnih3	protein-coding	Glutamatergic	0.892391	0.785	0.47	0	0
Dusp7	protein-coding	Glutamatergic	0.891652	0.837	0.405	0	0
Grm8	protein-coding	Glutamatergic	0.891647	0.911	0.641	0	0
Mbp	protein-coding	Glutamatergic	0.889951	0.781	0.385	0	0
Gatm	protein-coding	Glutamatergic	0.887586	0.417	0.106	0	0
Cmbl	protein-coding	Glutamatergic	0.887175	0.331	0.097	0	0
Prkg1	protein-coding	Glutamatergic	0.886508	0.927	0.733	0	0
BC049635	protein-coding	Glutamatergic	0.886472	0.526	0.19	0	0
Rhou	protein-coding	Glutamatergic	0.886148	0.624	0.239	0	0
Cacnb1	protein-coding	Glutamatergic	0.885837	0.963	0.606	0	0
Hrh1	protein-coding	Glutamatergic	0.883815	0.519	0.166	0	0
Cdh22	protein-coding	Glutamatergic	0.882878	0.52	0.175	0	0
Kitl	protein-coding	Glutamatergic	0.882863	0.594	0.232	0	0
Rab15	protein-coding	Glutamatergic	0.882537	0.967	0.599	0	0
Sstr3	protein-coding	Glutamatergic	0.880564	0.379	0.021	0	0
Robo3	protein-coding	Glutamatergic	0.880315	0.347	0.041	0	0
Sytl2	protein-coding	Glutamatergic	0.877105	0.925	0.527	0	0
Plat	protein-coding	Glutamatergic	0.876059	0.583	0.226	0	0
Traip	protein-coding	Glutamatergic	0.875851	0.548	0.177	0	0
Itga8	protein-coding	Glutamatergic	0.874793	0.579	0.233	0	0
Synj2	protein-coding	Glutamatergic	0.872462	0.92	0.712	0	0
Gpr133	protein-coding	Glutamatergic	0.87234	0.435	0.205	0	0
Mettl7a1	protein-coding	Glutamatergic	0.870665	0.749	0.34	0	0
Il11ra1	protein-coding	Glutamatergic	0.868576	0.509	0.204	0	0
Bhlha9	protein-coding	Glutamatergic	0.867226	0.252	0.034	0	0
Rapgef5	protein-coding	Glutamatergic	0.865864	0.894	0.505	0	0
Tmem132a	protein-coding	Glutamatergic	0.864816	0.966	0.628	0	0
Fam81a	protein-coding	Glutamatergic	0.864738	0.984	0.606	0	0
CK137956	protein-coding	Glutamatergic	0.864542	0.614	0.22	0	0
Prkcg	protein-coding	Glutamatergic	0.86438	0.9	0.554	0	0
Mapk4	protein-coding	Glutamatergic	0.861547	0.848	0.53	0	0
Pcsk2	protein-coding	Glutamatergic	0.859943	1	0.825	0	0
Actn1	protein-coding	Glutamatergic	0.859134	0.917	0.547	0	0
Kcnj4	protein-coding	Glutamatergic	0.858747	0.74	0.315	0	0
Jup	protein-coding	Glutamatergic	0.857166	0.628	0.254	0	0
Sult2b1	protein-coding	Glutamatergic	0.85642	0.756	0.36	0	0
St6galnac3	protein-coding	Glutamatergic	0.85591	0.7	0.278	0	0
C2cd4b	protein-coding	Glutamatergic	0.85451	0.553	0.244	0	0
Dpp4	protein-coding	Glutamatergic	0.85346	0.33	0.05	0	0
Cyp11a1	protein-coding	Glutamatergic	0.850817	0.306	0.065	0	0
Ddit4l	protein-coding	Glutamatergic	0.849839	0.295	0.099	0	0
Plxnd1	protein-coding	Glutamatergic	0.849548	0.38	0.04	0	0
Tmem132d	protein-coding	Glutamatergic	0.848885	0.96	0.85	0	0
Trabd2b	protein-coding	Glutamatergic	0.848221	0.365	0.03	0	0
Pls1	protein-coding	Glutamatergic	0.845122	0.442	0.135	0	0
Sgk3	protein-coding	Glutamatergic	0.844621	0.805	0.559	0	0
Efcab10	protein-coding	Glutamatergic	0.842142	0.619	0.273	0	0
Rgl1	protein-coding	Glutamatergic	0.840357	0.93	0.589	0	0
Prkab2	protein-coding	Glutamatergic	0.840309	0.697	0.305	0	0
Plekhg5	protein-coding	Glutamatergic	0.839895	0.834	0.441	0	0
Adck4	protein-coding	Glutamatergic	0.838975	0.905	0.42	0	0
Phyhip	protein-coding	Glutamatergic	0.838465	0.991	0.729	0	0
Jph1	protein-coding	Glutamatergic	0.838277	0.718	0.337	0	0
Osbpl10	protein-coding	Glutamatergic	0.836548	0.866	0.52	0	0
Prex1	protein-coding	Glutamatergic	0.835212	0.501	0.142	0	0
Tppp3	protein-coding	Glutamatergic	0.834639	0.577	0.265	0	0
Tmem158	protein-coding	Glutamatergic	0.834269	0.951	0.575	0	0
Galnt18	protein-coding	Glutamatergic	0.833716	0.903	0.5	0	0
Sgcz	protein-coding	Glutamatergic	0.830422	0.943	0.657	0	0
Lix1	protein-coding	Glutamatergic	0.830367	0.777	0.362	0	0
Ppfibp1	protein-coding	Glutamatergic	0.828407	0.491	0.157	0	0
Unc13b	protein-coding	Glutamatergic	0.826036	0.991	0.881	0	0
Ak5	protein-coding	Glutamatergic	0.826024	0.949	0.64	0	0
Chrm1	protein-coding	Glutamatergic	0.825902	0.951	0.583	0	0
Ephb6	protein-coding	Glutamatergic	0.825325	0.858	0.461	0	0
Grb14	protein-coding	Glutamatergic	0.825096	0.623	0.274	0	0
Cenpw	protein-coding	Glutamatergic	0.823201	0.724	0.329	0	0
Homer1	protein-coding	Glutamatergic	0.822415	0.988	0.782	0	0
Ets2	protein-coding	Glutamatergic	0.821101	0.808	0.415	0	0
Rsph1	protein-coding	Glutamatergic	0.820464	0.305	0.096	0	0
Calhm2	protein-coding	Glutamatergic	0.820289	0.265	0.048	0	0
Mtmr12	protein-coding	Glutamatergic	0.818743	0.822	0.463	0	0
Sstr2	protein-coding	Glutamatergic	0.818464	0.542	0.254	0	0
Schip1	protein-coding	Glutamatergic	0.818069	0.99	0.793	0	0
Poc1a	protein-coding	Glutamatergic	0.817293	0.75	0.339	0	0
Car10	protein-coding	Glutamatergic	0.816517	0.987	0.91	0	0
Wnt2	protein-coding	Glutamatergic	0.815821	0.37	0.083	0	0
Cwh43	protein-coding	Glutamatergic	0.81581	0.476	0.284	0	0
St6gal2	protein-coding	Glutamatergic	0.815779	0.889	0.605	0	0
Dlg1	protein-coding	Glutamatergic	0.815407	0.998	0.839	0	0
1700003E16Rik	protein-coding	Glutamatergic	0.814759	0.591	0.251	0	0
Rilpl1	protein-coding	Glutamatergic	0.814194	0.854	0.527	0	0
Fam26e	protein-coding	Glutamatergic	0.813987	0.52	0.209	0	0
Angptl6	protein-coding	Glutamatergic	0.812737	0.745	0.338	0	0
Rapgefl1	protein-coding	Glutamatergic	0.811975	0.905	0.528	0	0
Aunip	protein-coding	Glutamatergic	0.811354	0.275	0.082	0	0
Arap2	protein-coding	Glutamatergic	0.810973	0.958	0.582	0	0
Ubtd2	protein-coding	Glutamatergic	0.810854	0.839	0.48	0	0
Actn4	protein-coding	Glutamatergic	0.810434	0.908	0.557	0	0
Rps6ka3	protein-coding	Glutamatergic	0.808588	0.884	0.508	0	0
Mmp17	protein-coding	Glutamatergic	0.807481	0.875	0.5	0	0
Nphp1	protein-coding	Glutamatergic	0.80725	0.641	0.288	0	0
Mobp	protein-coding	Glutamatergic	0.80663	0.335	0.061	0	0
Fat3	protein-coding	Glutamatergic	0.806203	0.888	0.569	0	0
Otub2	protein-coding	Glutamatergic	0.80593	0.787	0.43	0	0
Dazl	protein-coding	Glutamatergic	0.803838	0.307	0.067	0	0
Pdp1	protein-coding	Glutamatergic	0.803708	0.94	0.679	0	0
Sema7a	protein-coding	Glutamatergic	0.803495	0.741	0.321	0	0
Lemd1	protein-coding	Glutamatergic	0.803486	0.316	0.123	0	0
Adam11	protein-coding	Glutamatergic	0.802722	0.848	0.448	0	0
Echdc2	protein-coding	Glutamatergic	0.802282	0.428	0.157	0	0
Rad51ap2	protein-coding	Glutamatergic	0.801286	0.532	0.197	0	0
Lst1	protein-coding	Glutamatergic	0.800686	0.31	0.083	0	0
Fam131a	protein-coding	Glutamatergic	0.800591	0.987	0.724	0	0
Sowahb	protein-coding	Glutamatergic	0.799677	0.547	0.223	0	0
Arhgap33	protein-coding	Glutamatergic	0.79878	0.755	0.357	0	0
Stard4	protein-coding	Glutamatergic	0.798408	0.508	0.16	0	0
Gadd45b	protein-coding	Glutamatergic	0.797314	0.65	0.31	0	0
Dusp6	protein-coding	Glutamatergic	0.796955	0.791	0.448	0	0
Cdh18	protein-coding	Glutamatergic	0.796505	0.839	0.676	0	0
Rras2	protein-coding	Glutamatergic	0.795828	0.634	0.296	0	0
Spag6	protein-coding	Glutamatergic	0.791085	0.509	0.215	0	0
Tshz2	protein-coding	Glutamatergic	0.790495	0.303	0.162	0	0
Abracl	protein-coding	Glutamatergic	0.789832	0.81	0.493	0	0
Nuak1	protein-coding	Glutamatergic	0.789356	0.807	0.441	0	0
Speg	protein-coding	Glutamatergic	0.7892	0.854	0.487	0	0
Obfc1	protein-coding	Glutamatergic	0.788353	0.719	0.354	0	0
Ubxn11	protein-coding	Glutamatergic	0.788326	0.658	0.292	0	0
Pip4k2a	protein-coding	Glutamatergic	0.787299	0.838	0.481	0	0
Cbln4	protein-coding	Glutamatergic	0.785212	0.354	0.146	0	0
2410016O06Rik	protein-coding	Glutamatergic	0.784923	0.535	0.216	0	0
Gramd2	protein-coding	Glutamatergic	0.784849	0.568	0.206	0	0
Cdkn1a	protein-coding	Glutamatergic	0.784786	0.759	0.48	0	0
Ptchd1	protein-coding	Glutamatergic	0.784597	0.892	0.478	0	0
Pip4k2c	protein-coding	Glutamatergic	0.784451	0.925	0.584	0	0
BC022687	protein-coding	Glutamatergic	0.784224	0.55	0.237	0	0
Rspo2	protein-coding	Glutamatergic	0.78385	0.488	0.227	0	0
Dcdc2a	protein-coding	Glutamatergic	0.78312	0.493	0.239	0	0
Medag	protein-coding	Glutamatergic	0.781936	0.497	0.225	0	0
Dgkz	protein-coding	Glutamatergic	0.779223	0.962	0.679	0	0
Nme5	protein-coding	Glutamatergic	0.779017	0.86	0.476	0	0
Cpne8	protein-coding	Glutamatergic	0.778197	0.765	0.533	0	0
Klhdc8a	protein-coding	Glutamatergic	0.778078	0.387	0.154	0	0
Slc16a2	protein-coding	Glutamatergic	0.777831	0.451	0.168	0	0
Xaf1	protein-coding	Glutamatergic	0.777542	0.257	0.027	0	0
Cabyr	protein-coding	Glutamatergic	0.777144	0.608	0.275	0	0
Prr7	protein-coding	Glutamatergic	0.776706	0.631	0.252	0	0
Ppp2r5a	protein-coding	Glutamatergic	0.77661	0.862	0.498	0	0
Chd1l	protein-coding	Glutamatergic	0.776577	0.378	0.112	0	0
Acer2	protein-coding	Glutamatergic	0.775777	0.424	0.162	0	0
Zfp831	protein-coding	Glutamatergic	0.77516	0.589	0.115	0	0
Myadm	protein-coding	Glutamatergic	0.77513	0.925	0.569	0	0
Golga7b	protein-coding	Glutamatergic	0.775087	0.976	0.682	0	0
Igfn1	protein-coding	Glutamatergic	0.774755	0.266	0.022	0	0
Abcc8	protein-coding	Glutamatergic	0.774368	0.577	0.231	0	0
Kcnj6	protein-coding	Glutamatergic	0.773654	0.934	0.623	0	0
Abi3bp	protein-coding	Glutamatergic	0.77358	0.319	0.109	0	0
Pmepa1	protein-coding	Glutamatergic	0.773487	0.916	0.558	0	0
Per3	protein-coding	Glutamatergic	0.773064	0.814	0.42	0	0
Map3k6	protein-coding	Glutamatergic	0.772042	0.387	0.084	0	0
Maob	protein-coding	Glutamatergic	0.771961	0.275	0.087	0	0
Col12a1	protein-coding	Glutamatergic	0.771706	0.336	0.096	0	0
Scn4b	protein-coding	Glutamatergic	0.770074	0.267	0.037	0	0
Rgs11	protein-coding	Glutamatergic	0.769036	0.78	0.419	0	0
D430041D05Rik	protein-coding	Glutamatergic	0.768929	0.973	0.687	0	0
Klhl2	protein-coding	Glutamatergic	0.768631	0.986	0.712	0	0
Klhl3	protein-coding	Glutamatergic	0.768222	0.543	0.231	0	0
Lingo3	protein-coding	Glutamatergic	0.766874	0.565	0.222	0	0
Kcnf1	protein-coding	Glutamatergic	0.765112	0.888	0.469	0	0
Lurap1	protein-coding	Glutamatergic	0.765063	0.69	0.333	0	0
Camkk2	protein-coding	Glutamatergic	0.762789	0.97	0.717	0	0
Glcci1	protein-coding	Glutamatergic	0.760871	0.899	0.553	0	0
Efcc1	protein-coding	Glutamatergic	0.760698	0.452	0.109	0	0
Camkk1	protein-coding	Glutamatergic	0.758681	0.866	0.577	0	0
Kcnh1	protein-coding	Glutamatergic	0.75844	0.871	0.58	0	0
Pih1d2	protein-coding	Glutamatergic	0.758113	0.275	0.072	0	0
Prss57	protein-coding	Glutamatergic	0.757534	0.397	0.11	0	0
Nr4a3	protein-coding	Glutamatergic	0.757425	0.545	0.202	0	0
Per2	protein-coding	Glutamatergic	0.756904	0.531	0.202	0	0
Stard8	protein-coding	Glutamatergic	0.756155	0.31	0.067	0	0
Chst1	protein-coding	Glutamatergic	0.755561	0.972	0.685	0	0
Clec18a	protein-coding	Glutamatergic	0.754543	0.289	0.096	0	0
Kif17	protein-coding	Glutamatergic	0.754254	0.631	0.309	0	0
Gstm4	protein-coding	Glutamatergic	0.753396	0.405	0.156	0	0
Lrfn2	protein-coding	Glutamatergic	0.748762	0.814	0.443	0	0
Incenp	protein-coding	Glutamatergic	0.748217	0.555	0.267	0	0
Foxp1	protein-coding	Glutamatergic	0.747883	0.999	0.957	0	0
Lrrc48	protein-coding	Glutamatergic	0.747562	0.657	0.341	0	0
Phf21b	protein-coding	Glutamatergic	0.747388	0.38	0.097	0	0
Cd302	protein-coding	Glutamatergic	0.747149	0.695	0.416	0	0
Pcsk1	protein-coding	Glutamatergic	0.746093	0.784	0.42	0	0
Acap3	protein-coding	Glutamatergic	0.745317	0.905	0.567	0	0
Sdr42e1	protein-coding	Glutamatergic	0.744927	0.318	0.088	0	0
Tgfb1i1	protein-coding	Glutamatergic	0.744656	0.565	0.236	0	0
Ephx4	protein-coding	Glutamatergic	0.743578	0.998	0.632	0	0
Kremen1	protein-coding	Glutamatergic	0.7432	0.343	0.066	0	0
Lin7a	protein-coding	Glutamatergic	0.743125	0.944	0.585	0	0
Wnt7b	protein-coding	Glutamatergic	0.741245	0.255	0.033	0	0
Fhad1	protein-coding	Glutamatergic	0.740829	0.52	0.24	0	0
Adck3	protein-coding	Glutamatergic	0.74034	0.62	0.288	0	0
Rtn4rl1	protein-coding	Glutamatergic	0.739903	0.693	0.44	0	0
Gcnt4	protein-coding	Glutamatergic	0.739623	0.308	0.035	0	0
Sowaha	protein-coding	Glutamatergic	0.739542	0.75	0.387	0	0
Etnk2	protein-coding	Glutamatergic	0.738897	0.445	0.207	0	0
Tnfrsf11a	protein-coding	Glutamatergic	0.738667	0.329	0.082	0	0
Ccdc80	protein-coding	Glutamatergic	0.738584	0.277	0.07	0	0
Limd2	protein-coding	Glutamatergic	0.737933	0.941	0.597	0	0
Slc39a10	protein-coding	Glutamatergic	0.737328	0.989	0.769	0	0
Cpped1	protein-coding	Glutamatergic	0.737149	0.762	0.425	0	0
Ext1	protein-coding	Glutamatergic	0.736663	0.968	0.738	0	0
Fam135b	protein-coding	Glutamatergic	0.73599	0.933	0.548	0	0
Tsacc	protein-coding	Glutamatergic	0.735189	0.566	0.284	0	0
Hgf	protein-coding	Glutamatergic	0.734643	0.259	0.06	0	0
1700040L02Rik	protein-coding	Glutamatergic	0.73434	0.251	0.06	0	0
Zfyve28	protein-coding	Glutamatergic	0.734033	0.838	0.482	0	0
Dgat2	protein-coding	Glutamatergic	0.733137	0.878	0.537	0	0
Rap2a	protein-coding	Glutamatergic	0.731836	0.945	0.63	0	0
Cetn4	protein-coding	Glutamatergic	0.73066	0.749	0.396	0	0
Antxr1	protein-coding	Glutamatergic	0.730649	0.402	0.178	0	0
P4ha1	protein-coding	Glutamatergic	0.730055	0.936	0.593	0	0
Gadd45a	protein-coding	Glutamatergic	0.729463	0.529	0.332	0	0
Enkd1	protein-coding	Glutamatergic	0.728714	0.577	0.263	0	0
Fam160a1	protein-coding	Glutamatergic	0.727535	0.275	0.059	0	0
Rnd1	protein-coding	Glutamatergic	0.726097	0.811	0.476	0	0
Tmem232	protein-coding	Glutamatergic	0.725759	0.488	0.364	0	0
Sema3a	protein-coding	Glutamatergic	0.724586	0.721	0.318	0	0
Ppil6	protein-coding	Glutamatergic	0.724384	0.507	0.194	0	0
Wdsub1	protein-coding	Glutamatergic	0.723806	0.553	0.249	0	0
Tmem63c	protein-coding	Glutamatergic	0.722878	0.861	0.502	0	0
Stard10	protein-coding	Glutamatergic	0.722741	0.919	0.567	0	0
Hlf	protein-coding	Glutamatergic	0.722665	0.929	0.575	0	0
Arhgap32	protein-coding	Glutamatergic	0.722319	0.992	0.842	0	0
Klhl34	protein-coding	Glutamatergic	0.721735	0.297	0.063	0	0
Slc7a4	protein-coding	Glutamatergic	0.721175	0.938	0.658	0	0
Bcor	protein-coding	Glutamatergic	0.720441	0.576	0.24	0	0
Rnf112	protein-coding	Glutamatergic	0.719236	0.949	0.677	0	0
Igfbp7	protein-coding	Glutamatergic	0.718407	0.406	0.15	0	0
Snn	protein-coding	Glutamatergic	0.718225	0.917	0.59	0	0
Prr16	protein-coding	Glutamatergic	0.716795	0.636	0.358	0	0
Setmar	protein-coding	Glutamatergic	0.716725	0.467	0.203	0	0
Trib2	protein-coding	Glutamatergic	0.715778	0.691	0.357	0	0
D630023F18Rik	protein-coding	Glutamatergic	0.7153	0.455	0.194	0	0
Nck2	protein-coding	Glutamatergic	0.710849	0.931	0.612	0	0
Enpp2	protein-coding	Glutamatergic	0.710203	0.688	0.423	0	0
Mchr1	protein-coding	Glutamatergic	0.709416	0.526	0.244	0	0
Pdia5	protein-coding	Glutamatergic	0.709071	0.313	0.127	0	0
Camk2a	protein-coding	Glutamatergic	0.708714	0.99	0.798	0	0
Sdk2	protein-coding	Glutamatergic	0.708613	0.641	0.361	0	0
Fam163b	protein-coding	Glutamatergic	0.708445	0.891	0.589	0	0
Ildr2	protein-coding	Glutamatergic	0.708283	0.917	0.526	0	0
Lpar1	protein-coding	Glutamatergic	0.706115	0.372	0.143	0	0
A630081J09Rik	protein-coding	Glutamatergic	0.705982	0.256	0.05	0	0
Pak7	protein-coding	Glutamatergic	0.70579	0.982	0.743	0	0
Necab3	protein-coding	Glutamatergic	0.70507	0.882	0.575	0	0
Hrasls	protein-coding	Glutamatergic	0.703446	0.726	0.399	0	0
Mpped2	protein-coding	Glutamatergic	0.703014	0.923	0.549	0	0
Nptxr	protein-coding	Glutamatergic	0.70264	0.623	0.276	0	0
Cited4	protein-coding	Glutamatergic	0.702411	0.463	0.197	0	0
Arhgap20	protein-coding	Glutamatergic	0.702079	0.931	0.629	0	0
Junb	protein-coding	Glutamatergic	0.702069	0.862	0.555	0	0
Ing2	protein-coding	Glutamatergic	0.702037	0.887	0.555	0	0
Ryr2	protein-coding	Glutamatergic	0.701711	0.992	0.829	0	0
Zdhhc8	protein-coding	Glutamatergic	0.700858	0.879	0.563	0	0
Lypd1	protein-coding	Glutamatergic	0.700464	0.418	0.177	0	0
St3gal5	protein-coding	Glutamatergic	0.699926	0.986	0.758	0	0
Lrrc57	protein-coding	Glutamatergic	0.699633	0.947	0.644	0	0
Cacnb3	protein-coding	Glutamatergic	0.699311	0.951	0.653	0	0
Foxp2	protein-coding	Glutamatergic	0.699023	0.777	0.754	0	0
Nek6	protein-coding	Glutamatergic	0.698349	0.612	0.313	0	0
Egfl7	protein-coding	Glutamatergic	0.697901	0.828	0.448	0	0
Sec14l2	protein-coding	Glutamatergic	0.697437	0.611	0.309	0	0
Rem2	protein-coding	Glutamatergic	0.697365	0.322	0.108	0	0
Cmya5	protein-coding	Glutamatergic	0.696768	0.438	0.078	0	0
Hey1	protein-coding	Glutamatergic	0.694845	0.797	0.457	0	0
Sstr4	protein-coding	Glutamatergic	0.694091	0.375	0.151	0	0
Tubd1	protein-coding	Glutamatergic	0.693779	0.396	0.179	0	0
Pde4b	protein-coding	Glutamatergic	0.69372	0.98	0.639	0	0
Acta1	protein-coding	Glutamatergic	0.69301	0.893	0.6	0	0
Zdhhc22	protein-coding	Glutamatergic	0.692856	0.895	0.574	0	0
Rcor2	protein-coding	Glutamatergic	0.692028	0.321	0.082	0	0
Pter	protein-coding	Glutamatergic	0.691517	0.462	0.056	0	0
Cpne4	protein-coding	Glutamatergic	0.691137	0.681	0.47	0	0
Cdkl1	protein-coding	Glutamatergic	0.690632	0.668	0.375	0	0
Kcnc4	protein-coding	Glutamatergic	0.690328	0.821	0.397	0	0
Zdhhc14	protein-coding	Glutamatergic	0.690078	0.85	0.55	0	0
B3gnt2	protein-coding	Glutamatergic	0.689218	0.602	0.317	0	0
Prrt2	protein-coding	Glutamatergic	0.688592	0.995	0.763	0	0
Ccnd1	protein-coding	Glutamatergic	0.688446	0.358	0.126	0	0
Nfix	protein-coding	Glutamatergic	0.688175	0.981	0.589	0	0
Id2	protein-coding	Glutamatergic	0.687781	0.939	0.602	0	0
Faah	protein-coding	Glutamatergic	0.686547	0.93	0.614	0	0
Cyp7b1	protein-coding	Glutamatergic	0.68644	0.583	0.341	0	0
Neurl1a	protein-coding	Glutamatergic	0.683426	0.834	0.505	0	0
Chrm4	protein-coding	Glutamatergic	0.682861	0.391	0.108	0	0
E330009J07Rik	protein-coding	Glutamatergic	0.682484	0.85	0.497	0	0
Cap2	protein-coding	Glutamatergic	0.682289	0.988	0.739	0	0
Slc38a4	protein-coding	Glutamatergic	0.682068	0.257	0.044	0	0
Fam151b	protein-coding	Glutamatergic	0.681774	0.739	0.401	0	0
Htr1f	protein-coding	Glutamatergic	0.680897	0.649	0.418	0	0
Gcnt2	protein-coding	Glutamatergic	0.680742	0.551	0.262	0	0
Slc20a1	protein-coding	Glutamatergic	0.680613	0.955	0.649	0	0
Tox	protein-coding	Glutamatergic	0.679796	0.628	0.348	0	0
Mbd4	protein-coding	Glutamatergic	0.679387	0.495	0.22	0	0
Adam2	protein-coding	Glutamatergic	0.679285	0.472	0.272	0	0
Ackr1	protein-coding	Glutamatergic	0.678889	0.698	0.403	0	0
Cabin1	protein-coding	Glutamatergic	0.677886	0.893	0.544	0	0
Sez6l	protein-coding	Glutamatergic	0.676991	0.981	0.679	0	0
Bin3	protein-coding	Glutamatergic	0.676761	0.635	0.316	0	0
Tmem180	protein-coding	Glutamatergic	0.676726	0.659	0.34	0	0
Rab33a	protein-coding	Glutamatergic	0.676694	0.969	0.662	0	0
Cfap54	protein-coding	Glutamatergic	0.676647	0.519	0.201	0	0
Trpv6	protein-coding	Glutamatergic	0.676263	0.287	0.071	0	0
Mdga1	protein-coding	Glutamatergic	0.675962	0.354	0.136	0	0
Acsl5	protein-coding	Glutamatergic	0.675317	0.876	0.581	0	0
Chrd	protein-coding	Glutamatergic	0.674427	0.524	0.251	0	0
Tnr	protein-coding	Glutamatergic	0.674049	0.935	0.619	0	0
Chsy3	protein-coding	Glutamatergic	0.673221	0.89	0.571	0	0
Bai1	protein-coding	Glutamatergic	0.672222	0.989	0.79	0	0
Dagla	protein-coding	Glutamatergic	0.672099	0.854	0.505	0	0
Cpne5	protein-coding	Glutamatergic	0.672008	0.792	0.526	0	0
Prrt3	protein-coding	Glutamatergic	0.670827	0.802	0.471	0	0
Muc15	protein-coding	Glutamatergic	0.66998	0.258	0.027	0	0
Vmn2r87	protein-coding	Glutamatergic	0.669462	0.291	0.06	0	0
Spon1	protein-coding	Glutamatergic	0.668685	0.598	0.311	0	0
D130043K22Rik	protein-coding	Glutamatergic	0.667677	0.894	0.593	0	0
Adcy9	protein-coding	Glutamatergic	0.665847	0.944	0.794	0	0
Brinp2	protein-coding	Glutamatergic	0.665564	0.932	0.619	0	0
Rell1	protein-coding	Glutamatergic	0.664305	0.447	0.193	0	0
Mak	protein-coding	Glutamatergic	0.664081	0.268	0.059	0	0
Gucy2g	protein-coding	Glutamatergic	0.663942	0.432	0.17	0	0
Pla2g5	protein-coding	Glutamatergic	0.663614	0.334	0.091	0	0
Sun1	protein-coding	Glutamatergic	0.663255	0.881	0.57	0	0
Cdk19	protein-coding	Glutamatergic	0.663164	0.857	0.605	0	0
Yap1	protein-coding	Glutamatergic	0.662585	0.417	0.187	0	0
Atoh7	protein-coding	Glutamatergic	0.662406	0.502	0.228	0	0
Znfx1	protein-coding	Glutamatergic	0.662209	0.692	0.35	0	0
Mapkbp1	protein-coding	Glutamatergic	0.661542	0.809	0.515	0	0
Wipf3	protein-coding	Glutamatergic	0.661457	0.72	0.389	0	0
Zranb3	protein-coding	Glutamatergic	0.661414	0.602	0.329	0	0
45352	protein-coding	Glutamatergic	0.661251	0.947	0.666	0	0
Srf	protein-coding	Glutamatergic	0.661116	0.633	0.3	0	0
Erf	protein-coding	Glutamatergic	0.660619	0.441	0.093	0	0
Shf	protein-coding	Glutamatergic	0.660301	0.79	0.461	0	0
Nme4	protein-coding	Glutamatergic	0.659769	0.386	0.166	0	0
Cbfa2t3	protein-coding	Glutamatergic	0.658587	0.787	0.416	0	0
Slit2	protein-coding	Glutamatergic	0.658118	0.66	0.327	0	0
Dgkh	protein-coding	Glutamatergic	0.6577	0.973	0.726	0	0
Syt7	protein-coding	Glutamatergic	0.657224	0.982	0.729	0	0
Map6d1	protein-coding	Glutamatergic	0.655449	0.645	0.346	0	0
Mov10	protein-coding	Glutamatergic	0.655419	0.343	0.09	0	0
Katnal2	protein-coding	Glutamatergic	0.655132	0.425	0.175	0	0
Rab3d	protein-coding	Glutamatergic	0.654866	0.366	0.118	0	0
Wisp1	protein-coding	Glutamatergic	0.6546	0.292	0.097	0	0
Stim2	protein-coding	Glutamatergic	0.654594	0.897	0.602	0	0
Ptprd	protein-coding	Glutamatergic	0.654371	1	0.916	0	0
Spag5	protein-coding	Glutamatergic	0.654002	0.309	0.107	0	0
Syt16	protein-coding	Glutamatergic	0.653994	0.992	0.761	0	0
Ociad2	protein-coding	Glutamatergic	0.653646	0.984	0.712	0	0
Ccnf	protein-coding	Glutamatergic	0.653353	0.285	0.096	0	0
Vwa3a	protein-coding	Glutamatergic	0.652922	0.338	0.121	0	0
Pou2f2	protein-coding	Glutamatergic	0.65217	0.536	0.224	0	0
Osbp2	protein-coding	Glutamatergic	0.650798	0.931	0.698	0	0
Zfp365	protein-coding	Glutamatergic	0.649888	0.989	0.729	0	0
Slc25a37	protein-coding	Glutamatergic	0.649836	0.52	0.237	0	0
Dusp19	protein-coding	Glutamatergic	0.649675	0.708	0.402	0	0
Exoc6	protein-coding	Glutamatergic	0.649558	0.918	0.656	0	0
Kcnh7	protein-coding	Glutamatergic	0.649063	0.995	0.813	0	0
Rnf169	protein-coding	Glutamatergic	0.648789	0.905	0.588	0	0
Mok	protein-coding	Glutamatergic	0.648263	0.649	0.336	0	0
Chst15	protein-coding	Glutamatergic	0.648209	0.652	0.28	0	0
Emb	protein-coding	Glutamatergic	0.647757	0.838	0.535	0	0
Sprn	protein-coding	Glutamatergic	0.647531	0.948	0.659	0	0
Gal3st3	protein-coding	Glutamatergic	0.647458	0.834	0.526	0	0
Orai2	protein-coding	Glutamatergic	0.647104	0.69	0.388	0	0
D630045J12Rik	protein-coding	Glutamatergic	0.645397	0.93	0.667	0	0
Klf7	protein-coding	Glutamatergic	0.645369	0.903	0.59	0	0
Gca	protein-coding	Glutamatergic	0.644911	0.852	0.496	0	0
Ccdc151	protein-coding	Glutamatergic	0.6447	0.316	0.113	0	0
Mapk12	protein-coding	Glutamatergic	0.644417	0.315	0.102	0	0
Atad2	protein-coding	Glutamatergic	0.644386	0.514	0.231	0	0
Hpcal1	protein-coding	Glutamatergic	0.644326	0.658	0.37	0	0
Arntl	protein-coding	Glutamatergic	0.644259	0.915	0.64	0	0
Gm30473	protein-coding	Glutamatergic	0.64367	0.45	0.251	0	0
Vasn	protein-coding	Glutamatergic	0.64163	0.274	0.077	0	0
Creg2	protein-coding	Glutamatergic	0.641559	0.893	0.616	0	0
Cxxc5	protein-coding	Glutamatergic	0.641198	0.962	0.712	0	0
Myrip	protein-coding	Glutamatergic	0.640603	0.784	0.478	0	0
Numbl	protein-coding	Glutamatergic	0.640013	0.893	0.594	0	0
Rpusd3	protein-coding	Glutamatergic	0.638954	0.571	0.292	0	0
Bmp3	protein-coding	Glutamatergic	0.637949	0.431	0.176	0	0
Nab2	protein-coding	Glutamatergic	0.637768	0.679	0.337	0	0
Crim1	protein-coding	Glutamatergic	0.636892	0.66	0.322	0	0
Syndig1	protein-coding	Glutamatergic	0.636604	0.776	0.513	0	0
Numb	protein-coding	Glutamatergic	0.635204	0.975	0.827	0	0
Trp53i11	protein-coding	Glutamatergic	0.634635	0.552	0.326	0	0
Zfp101	protein-coding	Glutamatergic	0.634383	0.592	0.287	0	0
Prcp	protein-coding	Glutamatergic	0.634109	0.535	0.283	0	0
Hes1	protein-coding	Glutamatergic	0.63346	0.607	0.296	0	0
Ncan	protein-coding	Glutamatergic	0.632353	0.976	0.777	0	0
Asap2	protein-coding	Glutamatergic	0.63196	0.844	0.508	0	0
Lmna	protein-coding	Glutamatergic	0.630757	0.943	0.656	0	0
Fam131b	protein-coding	Glutamatergic	0.630615	0.729	0.415	0	0
Ypel2	protein-coding	Glutamatergic	0.630566	0.821	0.496	0	0
Tmem245	protein-coding	Glutamatergic	0.629729	0.61	0.298	0	0
Etv5	protein-coding	Glutamatergic	0.62846	0.927	0.722	0	0
Dnajc21	protein-coding	Glutamatergic	0.628416	0.887	0.64	0	0
2210404O09Rik	protein-coding	Glutamatergic	0.627789	0.559	0.273	0	0
4930447C04Rik	protein-coding	Glutamatergic	0.627181	0.606	0.36	0	0
Sgpp2	protein-coding	Glutamatergic	0.627066	0.391	0.169	0	0
5031439G07Rik	protein-coding	Glutamatergic	0.626586	0.763	0.451	0	0
Dtx4	protein-coding	Glutamatergic	0.626585	0.607	0.299	0	0
Lipt2	protein-coding	Glutamatergic	0.626568	0.505	0.253	0	0
Mvd	protein-coding	Glutamatergic	0.625098	0.537	0.273	0	0
Tmem108	protein-coding	Glutamatergic	0.624062	0.86	0.547	0	0
Smpdl3a	protein-coding	Glutamatergic	0.623667	0.482	0.228	0	0
Thop1	protein-coding	Glutamatergic	0.622751	0.775	0.466	0	0
Ak8	protein-coding	Glutamatergic	0.622546	0.309	0.126	0	0
Fam189a1	protein-coding	Glutamatergic	0.622036	0.946	0.675	0	0
Agap2	protein-coding	Glutamatergic	0.621913	0.795	0.429	0	0
Gjd3	protein-coding	Glutamatergic	0.621223	0.281	0.087	0	0
Neo1	protein-coding	Glutamatergic	0.621203	0.854	0.537	0	0
Lrrc42	protein-coding	Glutamatergic	0.620146	0.684	0.388	0	0
Arhgef25	protein-coding	Glutamatergic	0.619728	0.92	0.665	0	0
Ormdl2	protein-coding	Glutamatergic	0.619639	0.488	0.215	0	0
Dctpp1	protein-coding	Glutamatergic	0.619603	0.93	0.61	0	0
Gm16432	protein-coding	Glutamatergic	0.619481	0.36	0.153	0	0
Kalrn	protein-coding	Glutamatergic	0.61948	1	0.921	0	0
Ccnyl1	protein-coding	Glutamatergic	0.619042	0.441	0.178	0	0
Lactb	protein-coding	Glutamatergic	0.619033	0.788	0.478	0	0
Dnah7c	protein-coding	Glutamatergic	0.618993	0.585	0.291	0	0
Rab36	protein-coding	Glutamatergic	0.618349	0.743	0.421	0	0
Garem	protein-coding	Glutamatergic	0.616965	0.655	0.377	0	0
Pgm2l1	protein-coding	Glutamatergic	0.616858	0.998	0.879	0	0
45544	protein-coding	Glutamatergic	0.616745	0.705	0.426	0	0
Klf9	protein-coding	Glutamatergic	0.616681	0.981	0.753	0	0
Dpf1	protein-coding	Glutamatergic	0.616488	0.902	0.594	0	0
Rab3ip	protein-coding	Glutamatergic	0.616221	0.906	0.609	0	0
Pih1d1	protein-coding	Glutamatergic	0.616043	0.884	0.569	0	0
Epha7	protein-coding	Glutamatergic	0.615564	0.938	0.747	0	0
Cdk5r2	protein-coding	Glutamatergic	0.615155	0.953	0.696	0	0
Armc10	protein-coding	Glutamatergic	0.61508	0.773	0.466	0	0
Kcnk10	protein-coding	Glutamatergic	0.61501	0.521	0.171	0	0
Msrb2	protein-coding	Glutamatergic	0.614947	0.853	0.537	0	0
Ryr3	protein-coding	Glutamatergic	0.614861	0.814	0.63	0	0
1110032F04Rik	protein-coding	Glutamatergic	0.614735	0.582	0.307	0	0
Hpcal4	protein-coding	Glutamatergic	0.614649	0.991	0.818	0	0
Slc35f3	protein-coding	Glutamatergic	0.614239	0.864	0.556	0	0
Bcat2	protein-coding	Glutamatergic	0.614233	0.513	0.265	0	0
Plec	protein-coding	Glutamatergic	0.613997	0.941	0.66	0	0
Dpyd	protein-coding	Glutamatergic	0.613984	0.46	0.303	0	0
Sptbn2	protein-coding	Glutamatergic	0.613781	0.966	0.742	0	0
Mex3b	protein-coding	Glutamatergic	0.613726	0.434	0.182	0	0
Kcnk9	protein-coding	Glutamatergic	0.612425	0.619	0.264	0	0
Sptbn5	protein-coding	Glutamatergic	0.612124	0.334	0.016	0	0
Tarsl2	protein-coding	Glutamatergic	0.611445	0.806	0.511	0	0
Jam3	protein-coding	Glutamatergic	0.611412	0.71	0.419	0	0
Jak2	protein-coding	Glutamatergic	0.610851	0.775	0.453	0	0
Pcnxl2	protein-coding	Glutamatergic	0.610819	0.833	0.537	0	0
Ehbp1l1	protein-coding	Glutamatergic	0.610086	0.742	0.483	0	0
Ccnjl	protein-coding	Glutamatergic	0.609368	0.286	0.148	0	0
Dnph1	protein-coding	Glutamatergic	0.608833	0.335	0.143	0	0
Cacna1i	protein-coding	Glutamatergic	0.608538	0.441	0.14	0	0
Ldlrad4	protein-coding	Glutamatergic	0.60811	0.958	0.733	0	0
Tmtc1	protein-coding	Glutamatergic	0.607961	0.786	0.581	0	0
Arpp19	protein-coding	Glutamatergic	0.607584	0.999	0.957	0	0
Lmtk2	protein-coding	Glutamatergic	0.607227	0.951	0.728	0	0
Opn3	protein-coding	Glutamatergic	0.607164	0.379	0.193	0	0
P2rx6	protein-coding	Glutamatergic	0.606938	0.264	0.077	0	0
Diap2	protein-coding	Glutamatergic	0.606502	0.866	0.622	0	0
Fam129b	protein-coding	Glutamatergic	0.605225	0.44	0.191	0	0
Efcab6	protein-coding	Glutamatergic	0.603793	0.516	0.245	0	0
Ttc7	protein-coding	Glutamatergic	0.603743	0.47	0.179	0	0
Sirt7	protein-coding	Glutamatergic	0.603437	0.868	0.562	0	0
Dsel	protein-coding	Glutamatergic	0.603379	0.516	0.233	0	0
Sertad2	protein-coding	Glutamatergic	0.602913	0.706	0.393	0	0
Ccdc108	protein-coding	Glutamatergic	0.602339	0.267	0.032	0	0
Slc16a7	protein-coding	Glutamatergic	0.602199	0.904	0.696	0	0
Clcn2	protein-coding	Glutamatergic	0.601267	0.612	0.342	0	0
Celf5	protein-coding	Glutamatergic	0.60104	0.991	0.785	0	0
Kif9	protein-coding	Glutamatergic	0.600945	0.367	0.14	0	0
Smurf1	protein-coding	Glutamatergic	0.600571	0.778	0.476	0	0
Ankrd13b	protein-coding	Glutamatergic	0.600453	0.665	0.372	0	0
Elk1	protein-coding	Glutamatergic	0.600185	0.733	0.426	0	0
BC048507	protein-coding	Glutamatergic	0.60017	0.47	0.203	0	0
Ptk2	protein-coding	Glutamatergic	0.599605	0.997	0.893	0	0
Acot3	protein-coding	Glutamatergic	0.599369	0.512	0.264	0	0
1700030J22Rik	protein-coding	Glutamatergic	0.599285	0.39	0.151	0	0
Map3k10	protein-coding	Glutamatergic	0.599101	0.852	0.563	0	0
Sgcd	protein-coding	Glutamatergic	0.598152	0.672	0.475	0	0
Psg16	protein-coding	Glutamatergic	0.598081	0.351	0.14	0	0
Bbs9	protein-coding	Glutamatergic	0.597988	0.808	0.599	0	0
Fcho1	protein-coding	Glutamatergic	0.597839	0.851	0.562	0	0
Agbl4	protein-coding	Glutamatergic	0.596958	0.985	0.862	0	0
C230052I12Rik	protein-coding	Glutamatergic	0.596668	0.443	0.207	0	0
9230110C19Rik	protein-coding	Glutamatergic	0.596441	0.656	0.407	0	0
Radil	protein-coding	Glutamatergic	0.595801	0.457	0.205	0	0
Mb21d2	protein-coding	Glutamatergic	0.595732	0.671	0.402	0	0
Nhsl2	protein-coding	Glutamatergic	0.595477	0.806	0.496	0	0
Mpp3	protein-coding	Glutamatergic	0.595347	0.758	0.501	0	0
Arg2	protein-coding	Glutamatergic	0.594901	0.483	0.255	0	0
Pgam2	protein-coding	Glutamatergic	0.594894	0.26	0.118	0	0
Cirh1a	protein-coding	Glutamatergic	0.594387	0.89	0.604	0	0
Chst11	protein-coding	Glutamatergic	0.594327	0.558	0.295	0	0
Tspan17	protein-coding	Glutamatergic	0.59389	0.785	0.529	0	0
Fzd3	protein-coding	Glutamatergic	0.593881	0.963	0.734	0	0
Alox5ap	protein-coding	Glutamatergic	0.59377	0.282	0.118	0	0
Esam	protein-coding	Glutamatergic	0.593662	0.298	0.064	0	0
Ttc9b	protein-coding	Glutamatergic	0.59259	0.999	0.871	0	0
Cep89	protein-coding	Glutamatergic	0.592083	0.577	0.291	0	0
Afap1l1	protein-coding	Glutamatergic	0.591861	0.639	0.513	0	0
Lrrk2	protein-coding	Glutamatergic	0.591527	0.789	0.516	0	0
Ccdc65	protein-coding	Glutamatergic	0.590333	0.597	0.336	0	0
Adra2c	protein-coding	Glutamatergic	0.589916	0.41	0.188	0	0
Smpd3	protein-coding	Glutamatergic	0.589737	0.952	0.693	0	0
Fgf10	protein-coding	Glutamatergic	0.589632	0.298	0.117	0	0
Kcnb1	protein-coding	Glutamatergic	0.589313	0.988	0.821	0	0
Efnb1	protein-coding	Glutamatergic	0.588252	0.395	0.149	0	0
Kcna4	protein-coding	Glutamatergic	0.588229	0.596	0.276	0	0
Tmem198	protein-coding	Glutamatergic	0.5871	0.854	0.581	0	0
Sidt1	protein-coding	Glutamatergic	0.586741	0.887	0.637	0	0
Klf16	protein-coding	Glutamatergic	0.586729	0.597	0.289	0	0
Gnaz	protein-coding	Glutamatergic	0.586492	0.972	0.7	0	0
Sox8	protein-coding	Glutamatergic	0.585914	0.363	0.134	0	0
Lhpp	protein-coding	Glutamatergic	0.585447	0.516	0.276	0	0
Metrnl	protein-coding	Glutamatergic	0.584709	0.503	0.288	0	0
Myo5b	protein-coding	Glutamatergic	0.584684	0.438	0.257	0	0
Tenm4	protein-coding	Glutamatergic	0.584336	0.977	0.81	0	0
Dph1	protein-coding	Glutamatergic	0.584318	0.725	0.524	0	0
Hace1	protein-coding	Glutamatergic	0.583961	0.912	0.643	0	0
Ift122	protein-coding	Glutamatergic	0.583586	0.769	0.49	0	0
Oprl1	protein-coding	Glutamatergic	0.582976	0.606	0.334	0	0
Rhpn2	protein-coding	Glutamatergic	0.58296	0.4	0.154	0	0
Ttl	protein-coding	Glutamatergic	0.582801	0.853	0.564	0	0
Slc39a2	protein-coding	Glutamatergic	0.582798	0.557	0.282	0	0
Zfpm1	protein-coding	Glutamatergic	0.582663	0.398	0.126	0	0
Coro1a	protein-coding	Glutamatergic	0.582578	0.989	0.773	0	0
Btbd10	protein-coding	Glutamatergic	0.581635	0.987	0.806	0	0
Tspan33	protein-coding	Glutamatergic	0.581454	0.705	0.426	0	0
Map4k5	protein-coding	Glutamatergic	0.581144	0.789	0.504	0	0
Prkcdbp	protein-coding	Glutamatergic	0.580894	0.697	0.433	0	0
Atf6	protein-coding	Glutamatergic	0.580717	0.867	0.626	0	0
1700088E04Rik	protein-coding	Glutamatergic	0.580522	0.503	0.28	0	0
Slc6a7	protein-coding	Glutamatergic	0.579991	0.688	0.423	0	0
Gpr180	protein-coding	Glutamatergic	0.579917	0.801	0.497	0	0
Cdh11	protein-coding	Glutamatergic	0.579058	0.974	0.8	0	0
Osbpl1a	protein-coding	Glutamatergic	0.578948	0.999	0.88	0	0
Mark2	protein-coding	Glutamatergic	0.578835	0.97	0.765	0	0
Fbxo34	protein-coding	Glutamatergic	0.578821	0.915	0.664	0	0
Usp46	protein-coding	Glutamatergic	0.578197	0.947	0.694	0	0
Palm	protein-coding	Glutamatergic	0.578015	0.946	0.675	0	0
Grin2a	protein-coding	Glutamatergic	0.577407	0.978	0.7	0	0
Btbd19	protein-coding	Glutamatergic	0.577273	0.374	0.159	0	0
Aven	protein-coding	Glutamatergic	0.576926	0.592	0.349	0	0
Nras	protein-coding	Glutamatergic	0.576647	0.933	0.697	0	0
Zfp758	protein-coding	Glutamatergic	0.576563	0.649	0.365	0	0
Ttll3	protein-coding	Glutamatergic	0.576479	0.363	0.153	0	0
Gm13306	protein-coding	Glutamatergic	0.575867	0.516	0.245	0	0
Ulk4	protein-coding	Glutamatergic	0.575669	0.857	0.581	0	0
Zfp46	protein-coding	Glutamatergic	0.575571	0.482	0.213	0	0
Map6	protein-coding	Glutamatergic	0.574689	0.952	0.681	0	0
Fam78b	protein-coding	Glutamatergic	0.574256	0.674	0.384	0	0
B3galt2	protein-coding	Glutamatergic	0.57421	0.843	0.617	0	0
Sirpa	protein-coding	Glutamatergic	0.574102	0.995	0.805	0	0
Banp	protein-coding	Glutamatergic	0.573955	0.9	0.666	0	0
Dpp10	protein-coding	Glutamatergic	0.57389	0.97	0.891	0	0
Cdh8	protein-coding	Glutamatergic	0.57361	0.784	0.534	0	0
Il34	protein-coding	Glutamatergic	0.573466	0.884	0.568	0	0
Cdh12	protein-coding	Glutamatergic	0.573364	0.905	0.75	0	0
Srd5a3	protein-coding	Glutamatergic	0.572481	0.748	0.454	0	0
Ccdc181	protein-coding	Glutamatergic	0.572468	0.858	0.56	0	0
Baalc	protein-coding	Glutamatergic	0.572375	0.834	0.544	0	0
Wscd2	protein-coding	Glutamatergic	0.571941	0.637	0.406	0	0
Ccdc112	protein-coding	Glutamatergic	0.571708	0.774	0.471	0	0
Zfpm2	protein-coding	Glutamatergic	0.570816	0.586	0.444	0	0
Ccdc37	protein-coding	Glutamatergic	0.570094	0.314	0.085	0	0
B4galt2	protein-coding	Glutamatergic	0.570088	0.796	0.518	0	0
Dok5	protein-coding	Glutamatergic	0.569911	0.897	0.636	0	0
Rnf144a	protein-coding	Glutamatergic	0.569747	0.499	0.245	0	0
Itga11	protein-coding	Glutamatergic	0.569417	0.29	0.112	0	0
Sgsm1	protein-coding	Glutamatergic	0.569258	0.898	0.647	0	0
Grm7	protein-coding	Glutamatergic	0.569151	0.996	0.815	0	0
AI429214	protein-coding	Glutamatergic	0.568806	0.324	0.144	0	0
Gp1bb	protein-coding	Glutamatergic	0.568662	0.252	0.056	0	0
Gemin8	protein-coding	Glutamatergic	0.568626	0.48	0.24	0	0
Zfp809	protein-coding	Glutamatergic	0.568528	0.65	0.378	0	0
Adrb1	protein-coding	Glutamatergic	0.568084	0.768	0.495	0	0
Slc9a5	protein-coding	Glutamatergic	0.567749	0.447	0.203	0	0
Adcy2	protein-coding	Glutamatergic	0.566339	0.973	0.674	0	0
Wdpcp	protein-coding	Glutamatergic	0.566048	0.759	0.553	0	0
Dhcr24	protein-coding	Glutamatergic	0.565918	0.649	0.354	0	0
Ciz1	protein-coding	Glutamatergic	0.565831	0.813	0.51	0	0
Rgs20	protein-coding	Glutamatergic	0.564722	0.866	0.654	0	0
Hsd17b7	protein-coding	Glutamatergic	0.564631	0.548	0.274	0	0
Kcnt2	protein-coding	Glutamatergic	0.564606	0.929	0.643	0	0
Dyrk2	protein-coding	Glutamatergic	0.564518	0.811	0.518	0	0
Efna3	protein-coding	Glutamatergic	0.564076	0.829	0.528	0	0
Atp8b1	protein-coding	Glutamatergic	0.563878	0.341	0.132	0	0
Leprot	protein-coding	Glutamatergic	0.563814	0.742	0.444	0	0
Cbr4	protein-coding	Glutamatergic	0.563721	0.639	0.376	0	0
Mipep	protein-coding	Glutamatergic	0.563427	0.797	0.518	0	0
Pcdh1	protein-coding	Glutamatergic	0.563407	0.797	0.437	0	0
Rhpn1	protein-coding	Glutamatergic	0.562161	0.284	0.11	0	0
2010111I01Rik	protein-coding	Glutamatergic	0.561923	0.94	0.741	0	0
Sorl1	protein-coding	Glutamatergic	0.561494	0.912	0.675	0	0
Slc2a6	protein-coding	Glutamatergic	0.561109	0.682	0.412	0	0
Dlgap3	protein-coding	Glutamatergic	0.560643	0.918	0.675	0	0
Ankrd9	protein-coding	Glutamatergic	0.560504	0.689	0.396	0	0
Mkl1	protein-coding	Glutamatergic	0.560283	0.853	0.615	0	0
Col6a2	protein-coding	Glutamatergic	0.560215	0.251	0.072	0	0
Tet3	protein-coding	Glutamatergic	0.56004	0.873	0.621	0	0
Phactr1	protein-coding	Glutamatergic	0.559553	1	0.928	0	0
Ctnnd1	protein-coding	Glutamatergic	0.559435	0.77	0.513	0	0
Sipa1l1	protein-coding	Glutamatergic	0.559266	0.988	0.797	0	0
Elmo2	protein-coding	Glutamatergic	0.55925	0.917	0.686	0	0
Rasgef1a	protein-coding	Glutamatergic	0.559052	0.982	0.791	0	0
Hddc2	protein-coding	Glutamatergic	0.558979	0.768	0.46	0	0
Etv1	protein-coding	Glutamatergic	0.558922	0.52	0.295	0	0
Cacng3	protein-coding	Glutamatergic	0.558008	0.966	0.729	0	0
Zbtb17	protein-coding	Glutamatergic	0.558008	0.703	0.425	0	0
Begain	protein-coding	Glutamatergic	0.557971	0.897	0.617	0	0
Mmd	protein-coding	Glutamatergic	0.55711	0.991	0.802	0	0
Mylip	protein-coding	Glutamatergic	0.556243	0.296	0.097	0	0
Hmgcr	protein-coding	Glutamatergic	0.555769	0.912	0.686	0	0
Elmo1	protein-coding	Glutamatergic	0.555402	0.928	0.656	0	0
Mical2	protein-coding	Glutamatergic	0.555017	0.99	0.813	0	0
Psd	protein-coding	Glutamatergic	0.554844	0.968	0.759	0	0
Ccdc88c	protein-coding	Glutamatergic	0.5548	0.457	0.196	0	0
Vps13a	protein-coding	Glutamatergic	0.554384	0.993	0.847	0	0
Tdg	protein-coding	Glutamatergic	0.554382	0.869	0.593	0	0
5730522E02Rik	protein-coding	Glutamatergic	0.552763	0.907	0.718	0	0
Ankrd27	protein-coding	Glutamatergic	0.552511	0.687	0.475	0	0
Sox4	protein-coding	Glutamatergic	0.55224	0.605	0.331	0	0
Dmd	protein-coding	Glutamatergic	0.55209	0.999	0.955	0	0
Kazald1	protein-coding	Glutamatergic	0.551489	0.386	0.212	0	0
Spsb1	protein-coding	Glutamatergic	0.551305	0.335	0.167	0	0
Prickle2	protein-coding	Glutamatergic	0.551278	0.99	0.794	0	0
Plekha2	protein-coding	Glutamatergic	0.551267	0.325	0.136	0	0
Add2	protein-coding	Glutamatergic	0.551151	0.973	0.797	0	0
Otud3	protein-coding	Glutamatergic	0.551091	0.538	0.255	0	0
Unc5d	protein-coding	Glutamatergic	0.550913	0.781	0.573	0	0
R3hdm2	protein-coding	Glutamatergic	0.5505	0.998	0.932	0	0
Fbxl3	protein-coding	Glutamatergic	0.550143	0.943	0.698	0	0
Slc36a1	protein-coding	Glutamatergic	0.549942	0.613	0.34	0	0
Ccdc134	protein-coding	Glutamatergic	0.54956	0.434	0.223	0	0
Gpr68	protein-coding	Glutamatergic	0.549533	0.4	0.22	0	0
Gtf2f2	protein-coding	Glutamatergic	0.549478	0.857	0.571	0	0
Lrrn1	protein-coding	Glutamatergic	0.549	0.555	0.305	0	0
Zmiz1	protein-coding	Glutamatergic	0.548874	0.924	0.642	0	0
Stk4	protein-coding	Glutamatergic	0.548654	0.831	0.55	0	0
Itpk1	protein-coding	Glutamatergic	0.548348	0.746	0.52	0	0
Slc30a4	protein-coding	Glutamatergic	0.548085	0.781	0.499	0	0
Srr	protein-coding	Glutamatergic	0.547528	0.969	0.766	0	0
Gm34843	protein-coding	Glutamatergic	0.547321	0.663	0.398	0	0
Rilpl2	protein-coding	Glutamatergic	0.545859	0.692	0.429	0	0
Tpd52	protein-coding	Glutamatergic	0.545084	0.991	0.779	0	0
Scd3	protein-coding	Glutamatergic	0.544104	0.289	0.097	0	0
Fank1	protein-coding	Glutamatergic	0.544005	0.514	0.377	0	0
Htatip2	protein-coding	Glutamatergic	0.543821	0.716	0.45	0	0
Actr3b	protein-coding	Glutamatergic	0.543692	0.984	0.761	0	0
Otulin	protein-coding	Glutamatergic	0.543368	0.821	0.547	0	0
Ccdc43	protein-coding	Glutamatergic	0.542972	0.847	0.563	0	0
Tor3a	protein-coding	Glutamatergic	0.542612	0.454	0.158	0	0
Zfp667	protein-coding	Glutamatergic	0.542456	0.68	0.387	0	0
Fstl4	protein-coding	Glutamatergic	0.542443	0.772	0.558	0	0
45361	protein-coding	Glutamatergic	0.542058	0.385	0.169	0	0
Mad2l1	protein-coding	Glutamatergic	0.541494	0.545	0.305	0	0
Galt	protein-coding	Glutamatergic	0.541395	0.975	0.742	0	0
Rgs6	protein-coding	Glutamatergic	0.541393	0.882	0.627	0	0
2810459M11Rik	protein-coding	Glutamatergic	0.540874	0.332	0.131	0	0
Ydjc	protein-coding	Glutamatergic	0.540724	0.726	0.446	0	0
Tbc1d22a	protein-coding	Glutamatergic	0.540629	0.697	0.455	0	0
Tacc1	protein-coding	Glutamatergic	0.540461	0.992	0.88	0	0
Stx6	protein-coding	Glutamatergic	0.540441	0.966	0.731	0	0
Bcl11a	protein-coding	Glutamatergic	0.539289	0.984	0.708	0	0
Prdx4	protein-coding	Glutamatergic	0.538278	0.842	0.563	0	0
Klf13	protein-coding	Glutamatergic	0.537726	0.991	0.884	0	0
Gabrd	protein-coding	Glutamatergic	0.537683	0.844	0.485	0	0
Sigmar1	protein-coding	Glutamatergic	0.537538	0.895	0.627	0	0
Sphkap	protein-coding	Glutamatergic	0.536768	0.884	0.628	0	0
Vhl	protein-coding	Glutamatergic	0.536481	0.68	0.416	0	0
Haus3	protein-coding	Glutamatergic	0.536406	0.473	0.253	0	0
Gdpgp1	protein-coding	Glutamatergic	0.536126	0.423	0.21	0	0
Sort1	protein-coding	Glutamatergic	0.536094	0.978	0.807	0	0
9330182L06Rik	protein-coding	Glutamatergic	0.535894	0.94	0.671	0	0
Shisa7	protein-coding	Glutamatergic	0.535664	0.811	0.515	0	0
Pfkl	protein-coding	Glutamatergic	0.535326	0.961	0.756	0	0
B3glct	protein-coding	Glutamatergic	0.535224	0.667	0.435	0	0
Cnga4	protein-coding	Glutamatergic	0.535182	0.252	0.07	0	0
Ssbp3	protein-coding	Glutamatergic	0.53466	0.993	0.849	0	0
Shank2	protein-coding	Glutamatergic	0.534397	0.97	0.789	0	0
Drp2	protein-coding	Glutamatergic	0.534257	0.683	0.403	0	0
Foxo6	protein-coding	Glutamatergic	0.534111	0.294	0.098	0	0
Tbc1d2	protein-coding	Glutamatergic	0.534	0.292	0.106	0	0
Ephx1	protein-coding	Glutamatergic	0.53299	0.299	0.131	0	0
Npas4	protein-coding	Glutamatergic	0.532616	0.338	0.121	0	0
Vrk2	protein-coding	Glutamatergic	0.531938	0.254	0.124	0	0
Prkag2	protein-coding	Glutamatergic	0.53088	0.971	0.755	0	0
1110008P14Rik	protein-coding	Glutamatergic	0.530826	1	0.903	0	0
Atp1a1	protein-coding	Glutamatergic	0.530731	1	0.949	0	0
Arhgap1	protein-coding	Glutamatergic	0.530292	0.945	0.708	0	0
Dennd4a	protein-coding	Glutamatergic	0.529732	0.945	0.775	0	0
Apool	protein-coding	Glutamatergic	0.529695	0.465	0.271	0	0
Myo5c	protein-coding	Glutamatergic	0.529615	0.305	0.089	0	0
Sorbs2	protein-coding	Glutamatergic	0.529272	0.962	0.804	0	0
Vash1	protein-coding	Glutamatergic	0.529097	0.619	0.32	0	0
Gm1043	protein-coding	Glutamatergic	0.528995	0.662	0.376	0	0
Mgat5	protein-coding	Glutamatergic	0.528583	0.815	0.591	0	0
Atxn7l2	protein-coding	Glutamatergic	0.528231	0.518	0.261	0	0
Mmel1	protein-coding	Glutamatergic	0.528035	0.429	0.258	0	0
Olfm3	protein-coding	Glutamatergic	0.527788	0.727	0.483	0	0
Rasa3	protein-coding	Glutamatergic	0.527282	0.66	0.427	0	0
Epn2	protein-coding	Glutamatergic	0.527239	0.9	0.645	0	0
Gpd1l	protein-coding	Glutamatergic	0.526884	0.857	0.594	0	0
Mcu	protein-coding	Glutamatergic	0.526827	0.937	0.727	0	0
Twf2	protein-coding	Glutamatergic	0.526813	0.959	0.71	0	0
Acot2	protein-coding	Glutamatergic	0.526787	0.302	0.101	0	0
Cutc	protein-coding	Glutamatergic	0.526433	0.606	0.382	0	0
Ccng1	protein-coding	Glutamatergic	0.526316	0.858	0.592	0	0
Exog	protein-coding	Glutamatergic	0.525863	0.768	0.5	0	0
Gng12	protein-coding	Glutamatergic	0.525801	0.62	0.428	0	0
Ptger3	protein-coding	Glutamatergic	0.525472	0.57	0.482	0	0
Kbtbd11	protein-coding	Glutamatergic	0.525447	0.832	0.505	0	0
Col16a1	protein-coding	Glutamatergic	0.525087	0.267	0.057	0	0
Zdbf2	protein-coding	Glutamatergic	0.524349	0.743	0.452	0	0
Rsph3b	protein-coding	Glutamatergic	0.523598	0.79	0.553	0	0
Thnsl1	protein-coding	Glutamatergic	0.523529	0.719	0.447	0	0
Hs6st3	protein-coding	Glutamatergic	0.523379	0.804	0.623	0	0
Hecw1	protein-coding	Glutamatergic	0.522886	0.993	0.848	0	0
Rsph9	protein-coding	Glutamatergic	0.522816	0.774	0.485	0	0
Ttpal	protein-coding	Glutamatergic	0.522797	0.768	0.506	0	0
Git1	protein-coding	Glutamatergic	0.522744	0.869	0.607	0	0
Tnks1bp1	protein-coding	Glutamatergic	0.522729	0.504	0.208	0	0
Nlk	protein-coding	Glutamatergic	0.522584	0.985	0.858	0	0
Fam43b	protein-coding	Glutamatergic	0.522484	0.763	0.494	0	0
Stk19	protein-coding	Glutamatergic	0.522246	0.925	0.656	0	0
Hpca	protein-coding	Glutamatergic	0.522238	0.991	0.847	0	0
Acvr1b	protein-coding	Glutamatergic	0.522165	0.742	0.441	0	0
Rmnd5b	protein-coding	Glutamatergic	0.522097	0.947	0.702	0	0
Fxyd2	protein-coding	Glutamatergic	0.521968	0.509	0.283	0	0
Clec11a	protein-coding	Glutamatergic	0.521968	0.486	0.262	0	0
Ccsap	protein-coding	Glutamatergic	0.521737	0.951	0.746	0	0
Zbtb46	protein-coding	Glutamatergic	0.521678	0.641	0.401	0	0
Tshz3	protein-coding	Glutamatergic	0.521444	0.892	0.556	0	0
Cmtm4	protein-coding	Glutamatergic	0.521389	0.762	0.483	0	0
Fbxw7	protein-coding	Glutamatergic	0.521035	0.997	0.915	0	0
Epb4.1	protein-coding	Glutamatergic	0.520428	0.674	0.415	0	0
Zfp827	protein-coding	Glutamatergic	0.520353	0.961	0.745	0	0
Reep6	protein-coding	Glutamatergic	0.520303	0.331	0.154	0	0
Camkv	protein-coding	Glutamatergic	0.520292	0.985	0.774	0	0
Smpd4	protein-coding	Glutamatergic	0.520092	0.723	0.453	0	0
Brinp1	protein-coding	Glutamatergic	0.51976	0.996	0.83	0	0
Gabra2	protein-coding	Glutamatergic	0.519613	0.849	0.576	0	0
Cyb561d1	protein-coding	Glutamatergic	0.519585	0.524	0.269	0	0
Cdc40	protein-coding	Glutamatergic	0.51957	0.908	0.649	0	0
Fbxo16	protein-coding	Glutamatergic	0.51957	0.613	0.355	0	0
Eri1	protein-coding	Glutamatergic	0.519284	0.534	0.293	0	0
Tbc1d10a	protein-coding	Glutamatergic	0.519225	0.74	0.473	0	0
Slc35b3	protein-coding	Glutamatergic	0.519223	0.784	0.499	0	0
Ppapdc2	protein-coding	Glutamatergic	0.518972	0.798	0.543	0	0
Ier5l	protein-coding	Glutamatergic	0.518842	0.82	0.523	0	0
Nme7	protein-coding	Glutamatergic	0.518557	0.782	0.512	0	0
Ppp6r1	protein-coding	Glutamatergic	0.518498	0.88	0.629	0	0
Plekha6	protein-coding	Glutamatergic	0.517474	0.809	0.532	0	0
Gpr22	protein-coding	Glutamatergic	0.517189	0.97	0.739	0	0
Hspa2	protein-coding	Glutamatergic	0.516877	0.695	0.456	0	0
Itgb8	protein-coding	Glutamatergic	0.516558	0.471	0.162	0	0
P2rx4	protein-coding	Glutamatergic	0.516544	0.585	0.366	0	0
Chmp1b	protein-coding	Glutamatergic	0.516437	0.824	0.546	0	0
St6galnac5	protein-coding	Glutamatergic	0.516003	0.677	0.444	0	0
Efnb2	protein-coding	Glutamatergic	0.515691	0.674	0.393	0	0
Plk2	protein-coding	Glutamatergic	0.515683	0.991	0.786	0	0
Ajap1	protein-coding	Glutamatergic	0.514796	0.823	0.659	0	0
Jun	protein-coding	Glutamatergic	0.51464	0.629	0.35	0	0
Phyhd1	protein-coding	Glutamatergic	0.514592	0.498	0.275	0	0
Zfp850	protein-coding	Glutamatergic	0.514268	0.494	0.193	0	0
Nsdhl	protein-coding	Glutamatergic	0.51417	0.723	0.482	0	0
A830010M20Rik	protein-coding	Glutamatergic	0.513361	0.98	0.773	0	0
Caln1	protein-coding	Glutamatergic	0.512856	0.928	0.58	0	0
Fam89b	protein-coding	Glutamatergic	0.512235	0.812	0.534	0	0
Ppapdc1b	protein-coding	Glutamatergic	0.511693	0.857	0.586	0	0
Cdk14	protein-coding	Glutamatergic	0.511566	0.984	0.832	0	0
Fut9	protein-coding	Glutamatergic	0.511414	0.995	0.823	0	0
Sema4f	protein-coding	Glutamatergic	0.511401	0.614	0.353	0	0
Pim3	protein-coding	Glutamatergic	0.510964	0.58	0.338	0	0
Hcfc2	protein-coding	Glutamatergic	0.51051	0.843	0.611	0	0
Gas7	protein-coding	Glutamatergic	0.510494	0.997	0.874	0	0
Fads2	protein-coding	Glutamatergic	0.510423	0.364	0.165	0	0
Cish	protein-coding	Glutamatergic	0.51039	0.273	0.106	0	0
Kcnj2	protein-coding	Glutamatergic	0.510083	0.301	0.086	0	0
Efcab1	protein-coding	Glutamatergic	0.50999	0.312	0.141	0	0
Kcnma1	protein-coding	Glutamatergic	0.509534	1	0.938	0	0
Ift88	protein-coding	Glutamatergic	0.509467	0.829	0.576	0	0
Mgat4a	protein-coding	Glutamatergic	0.509235	0.747	0.462	0	0
Tle4	protein-coding	Glutamatergic	0.509006	0.836	0.731	0	0
Nucb2	protein-coding	Glutamatergic	0.508981	0.817	0.549	0	0
Rnf19b	protein-coding	Glutamatergic	0.508909	0.832	0.577	0	0
Fam76a	protein-coding	Glutamatergic	0.508695	0.959	0.742	0	0
Erlin1	protein-coding	Glutamatergic	0.508622	0.678	0.427	0	0
Pom121	protein-coding	Glutamatergic	0.507946	0.719	0.461	0	0
Klhl26	protein-coding	Glutamatergic	0.50792	0.732	0.467	0	0
Mfsd4	protein-coding	Glutamatergic	0.507902	0.868	0.576	0	0
Slc9a9	protein-coding	Glutamatergic	0.507421	0.698	0.506	0	0
4930539E08Rik	protein-coding	Glutamatergic	0.507391	0.26	0.075	0	0
Tmem64	protein-coding	Glutamatergic	0.507226	0.838	0.57	0	0
Pparg	protein-coding	Glutamatergic	0.506639	0.508	0.335	0	0
Btg3	protein-coding	Glutamatergic	0.505922	0.681	0.427	0	0
Rps6kc1	protein-coding	Glutamatergic	0.50591	0.711	0.456	0	0
Hes5	protein-coding	Glutamatergic	0.505305	0.325	0.116	0	0
Ctdspl	protein-coding	Glutamatergic	0.505283	0.856	0.61	0	0
Ephb3	protein-coding	Glutamatergic	0.504102	0.342	0.128	0	0
Zfand3	protein-coding	Glutamatergic	0.504054	0.934	0.729	0	0
Tsr1	protein-coding	Glutamatergic	0.50403	0.891	0.605	0	0
Rnf150	protein-coding	Glutamatergic	0.504011	0.817	0.56	0	0
Dnaja4	protein-coding	Glutamatergic	0.503961	0.869	0.603	0	0
Wdr66	protein-coding	Glutamatergic	0.503891	0.524	0.352	0	0
Hip1r	protein-coding	Glutamatergic	0.503441	0.626	0.369	0	0
Armc2	protein-coding	Glutamatergic	0.503281	0.595	0.324	0	0
Trmt12	protein-coding	Glutamatergic	0.502711	0.748	0.469	0	0
Crtc1	protein-coding	Glutamatergic	0.502487	0.983	0.88	0	0
Ptprj	protein-coding	Glutamatergic	0.502323	0.94	0.743	0	0
Dhrs7	protein-coding	Glutamatergic	0.502052	0.857	0.559	0	0
Rcan1	protein-coding	Glutamatergic	0.501961	0.887	0.625	0	0
Foxk1	protein-coding	Glutamatergic	0.501921	0.585	0.281	0	0
Cys1	protein-coding	Glutamatergic	0.501437	0.849	0.706	0	0
Cpd	protein-coding	Glutamatergic	0.50103	0.798	0.52	0	0
Zmym1	protein-coding	Glutamatergic	0.500882	0.939	0.677	0	0
Anxa6	protein-coding	Glutamatergic	0.500792	0.878	0.628	0	0
Cyb561	protein-coding	Glutamatergic	0.500695	0.943	0.688	0	0
Ykt6	protein-coding	Glutamatergic	0.500427	0.965	0.741	0	0
Mettl24	protein-coding	Glutamatergic	0.500076	0.329	0.153	0	0
2310011J03Rik	protein-coding	Glutamatergic	0.500069	0.886	0.615	0	0
Nf2	protein-coding	Glutamatergic	0.500002	0.656	0.405	0	0
Lsm11	protein-coding	Glutamatergic	0.499951	0.453	0.245	0	0
AW146154	protein-coding	Glutamatergic	0.499864	0.427	0.229	0	0
Zdhhc13	protein-coding	Glutamatergic	0.499722	0.807	0.556	0	0
Ube2l6	protein-coding	Glutamatergic	0.499219	0.268	0.133	0	0
Stard3	protein-coding	Glutamatergic	0.49911	0.764	0.503	0	0
Gmnn	protein-coding	Glutamatergic	0.49891	0.382	0.21	0	0
Clp1	protein-coding	Glutamatergic	0.498746	0.525	0.303	0	0
Kcnip2	protein-coding	Glutamatergic	0.498513	0.75	0.489	0	0
Fam171a1	protein-coding	Glutamatergic	0.497903	0.838	0.606	0	0
Ptgfrn	protein-coding	Glutamatergic	0.496114	0.43	0.25	0	0
Mtmr10	protein-coding	Glutamatergic	0.496003	0.392	0.186	0	0
Arrdc2	protein-coding	Glutamatergic	0.495801	0.299	0.126	0	0
Ttyh1	protein-coding	Glutamatergic	0.495525	0.986	0.82	0	0
Wdr78	protein-coding	Glutamatergic	0.495505	0.631	0.359	0	0
Gucy1a2	protein-coding	Glutamatergic	0.495291	0.978	0.844	0	0
Rab11fip4	protein-coding	Glutamatergic	0.49527	0.975	0.776	0	0
5330417C22Rik	protein-coding	Glutamatergic	0.494733	0.939	0.713	0	0
Rcor1	protein-coding	Glutamatergic	0.494334	0.831	0.639	0	0
Efna2	protein-coding	Glutamatergic	0.494268	0.441	0.224	0	0
Klhl23	protein-coding	Glutamatergic	0.49379	0.817	0.581	0	0
Nin	protein-coding	Glutamatergic	0.493662	0.868	0.622	0	0
R3hdm4	protein-coding	Glutamatergic	0.493402	0.99	0.829	0	0
Slc35c1	protein-coding	Glutamatergic	0.49337	0.398	0.199	0	0
Irak2	protein-coding	Glutamatergic	0.493254	0.433	0.2	0	0
Adamts13	protein-coding	Glutamatergic	0.492828	0.267	0.137	0	0
Pank2	protein-coding	Glutamatergic	0.492825	0.946	0.719	0	0
Exd2	protein-coding	Glutamatergic	0.492544	0.975	0.789	0	0
Ppp1r42	protein-coding	Glutamatergic	0.491876	0.308	0.145	0	0
Pitpnm2	protein-coding	Glutamatergic	0.491837	0.896	0.66	0	0
Bsn	protein-coding	Glutamatergic	0.491732	0.991	0.877	0	0
Rnf182	protein-coding	Glutamatergic	0.491447	0.363	0.166	0	0
Lpcat4	protein-coding	Glutamatergic	0.491165	0.986	0.785	0	0
Zfp575	protein-coding	Glutamatergic	0.491031	0.851	0.561	0	0
Vps37c	protein-coding	Glutamatergic	0.490838	0.601	0.354	0	0
Rgs19	protein-coding	Glutamatergic	0.4908	0.823	0.567	0	0
Fbxl6	protein-coding	Glutamatergic	0.490725	0.786	0.516	0	0
Gpm6b	protein-coding	Glutamatergic	0.49066	0.998	0.925	0	0
Napepld	protein-coding	Glutamatergic	0.490411	0.659	0.407	0	0
Nol4l	protein-coding	Glutamatergic	0.49024	0.727	0.485	0	0
Btg2	protein-coding	Glutamatergic	0.490211	0.421	0.203	0	0
Nfkbid	protein-coding	Glutamatergic	0.490102	0.267	0.116	0	0
C77080	protein-coding	Glutamatergic	0.48963	0.386	0.171	0	0
Sh3gl2	protein-coding	Glutamatergic	0.489583	0.998	0.868	0	0
Cecr5	protein-coding	Glutamatergic	0.489525	0.662	0.392	0	0
Rnf24	protein-coding	Glutamatergic	0.488633	0.737	0.473	0	0
Prox2	protein-coding	Glutamatergic	0.48848	0.349	0.154	0	0
Cdkl5	protein-coding	Glutamatergic	0.488311	0.989	0.762	0	0
Rnf165	protein-coding	Glutamatergic	0.48827	0.924	0.709	0	0
Sac3d1	protein-coding	Glutamatergic	0.488016	0.928	0.684	0	0
Tex2	protein-coding	Glutamatergic	0.487596	0.841	0.601	0	0
Efcab5	protein-coding	Glutamatergic	0.487425	0.493	0.324	0	0
D1Ertd622e	protein-coding	Glutamatergic	0.487401	0.81	0.539	0	0
Hook1	protein-coding	Glutamatergic	0.487252	0.915	0.664	0	0
Foxp4	protein-coding	Glutamatergic	0.487173	0.657	0.355	0	0
Lmo3	protein-coding	Glutamatergic	0.487033	0.785	0.599	0	0
Dcbld1	protein-coding	Glutamatergic	0.486987	0.493	0.328	0	0
Wrap73	protein-coding	Glutamatergic	0.48686	0.84	0.578	0	0
Pip5k1a	protein-coding	Glutamatergic	0.486514	0.93	0.722	0	0
Actn2	protein-coding	Glutamatergic	0.486333	0.333	0.172	0	0
Rcc2	protein-coding	Glutamatergic	0.486099	0.793	0.544	0	0
Nos1ap	protein-coding	Glutamatergic	0.485743	0.918	0.712	0	0
Prickle1	protein-coding	Glutamatergic	0.485682	0.998	0.895	0	0
Shisa4	protein-coding	Glutamatergic	0.485428	0.993	0.863	0	0
Rnf19a	protein-coding	Glutamatergic	0.485424	0.757	0.53	0	0
Pbx1	protein-coding	Glutamatergic	0.485314	0.994	0.801	0	0
Arrdc3	protein-coding	Glutamatergic	0.48529	0.593	0.351	0	0
Man2a1	protein-coding	Glutamatergic	0.485288	0.607	0.372	0	0
1700066M21Rik	protein-coding	Glutamatergic	0.485122	0.714	0.465	0	0
Dgki	protein-coding	Glutamatergic	0.484994	0.982	0.789	0	0
Usp1	protein-coding	Glutamatergic	0.484929	0.721	0.458	0	0
Csnk1g1	protein-coding	Glutamatergic	0.484838	0.917	0.701	0	0
Cdh2	protein-coding	Glutamatergic	0.484637	0.971	0.797	0	0
Syngap1	protein-coding	Glutamatergic	0.484614	0.797	0.467	0	0
R3hdm1	protein-coding	Glutamatergic	0.484599	1	0.965	0	0
Tmem17	protein-coding	Glutamatergic	0.484495	0.625	0.387	0	0
Josd1	protein-coding	Glutamatergic	0.484448	0.826	0.565	0	0
Plekha4	protein-coding	Glutamatergic	0.484006	0.381	0.228	0	0
Pgr	protein-coding	Glutamatergic	0.483931	0.83	0.54	0	0
Vgll4	protein-coding	Glutamatergic	0.483598	0.632	0.353	0	0
Zfp697	protein-coding	Glutamatergic	0.483568	0.821	0.542	0	0
Gm996	protein-coding	Glutamatergic	0.483451	0.708	0.445	0	0
Tctn3	protein-coding	Glutamatergic	0.482965	0.736	0.486	0	0
Zfp945	protein-coding	Glutamatergic	0.482648	0.821	0.548	0	0
Hspa12a	protein-coding	Glutamatergic	0.482616	0.92	0.693	0	0
Cds1	protein-coding	Glutamatergic	0.482421	0.93	0.697	0	0
Gprin1	protein-coding	Glutamatergic	0.482183	0.854	0.599	0	0
Wbscr27	protein-coding	Glutamatergic	0.481931	0.295	0.131	0	0
Fam206a	protein-coding	Glutamatergic	0.481787	0.576	0.332	0	0
Fam160a2	protein-coding	Glutamatergic	0.481559	0.96	0.743	0	0
Mgat4b	protein-coding	Glutamatergic	0.481224	0.682	0.433	0	0
Tmem109	protein-coding	Glutamatergic	0.481092	0.9	0.656	0	0
Amacr	protein-coding	Glutamatergic	0.481068	0.633	0.396	0	0
Akt2	protein-coding	Glutamatergic	0.480981	0.77	0.503	0	0
Mast4	protein-coding	Glutamatergic	0.480448	0.954	0.814	0	0
Zcchc2	protein-coding	Glutamatergic	0.480403	0.581	0.329	0	0
Mpzl3	protein-coding	Glutamatergic	0.480343	0.265	0.122	0	0
Gpd2	protein-coding	Glutamatergic	0.47867	0.91	0.687	0	0
Inpp4a	protein-coding	Glutamatergic	0.478568	0.981	0.849	0	0
Pkn1	protein-coding	Glutamatergic	0.478563	0.549	0.313	0	0
Kcnn1	protein-coding	Glutamatergic	0.47837	0.359	0.15	0	0
Wbscr17	protein-coding	Glutamatergic	0.478163	0.782	0.595	0	0
Tmem88	protein-coding	Glutamatergic	0.478124	0.656	0.525	0	0
Herc4	protein-coding	Glutamatergic	0.478077	0.852	0.617	0	0
Tmem151a	protein-coding	Glutamatergic	0.478074	0.988	0.818	0	0
Samd8	protein-coding	Glutamatergic	0.477569	0.953	0.76	0	0
Asb6	protein-coding	Glutamatergic	0.477529	0.706	0.457	0	0
Map2k3	protein-coding	Glutamatergic	0.477478	0.58	0.371	0	0
Tnip1	protein-coding	Glutamatergic	0.47737	0.623	0.381	0	0
Zdhhc7	protein-coding	Glutamatergic	0.476925	0.632	0.405	0	0
B4galnt1	protein-coding	Glutamatergic	0.476592	0.953	0.734	0	0
Taf9b	protein-coding	Glutamatergic	0.475513	0.861	0.61	0	0
Fscn1	protein-coding	Glutamatergic	0.475359	0.99	0.859	0	0
Jakmip1	protein-coding	Glutamatergic	0.475113	0.94	0.715	0	0
Sh3bp5	protein-coding	Glutamatergic	0.474902	0.894	0.648	0	0
Myh9	protein-coding	Glutamatergic	0.474801	0.653	0.39	0	0
Xylb	protein-coding	Glutamatergic	0.474596	0.28	0.085	0	0
Kdm3a	protein-coding	Glutamatergic	0.47446	0.719	0.46	0	0
Atp9b	protein-coding	Glutamatergic	0.474449	0.913	0.695	0	0
Irgm1	protein-coding	Glutamatergic	0.474268	0.424	0.234	0	0
Rab40c	protein-coding	Glutamatergic	0.474213	0.817	0.604	0	0
Celsr2	protein-coding	Glutamatergic	0.473815	0.983	0.815	0	0
Slc30a3	protein-coding	Glutamatergic	0.473704	0.652	0.511	0	0
Mocs3	protein-coding	Glutamatergic	0.473525	0.563	0.325	0	0
1810043G02Rik	protein-coding	Glutamatergic	0.473308	0.91	0.657	0	0
Ptp4a3	protein-coding	Glutamatergic	0.472902	0.934	0.692	0	0
Wdr13	protein-coding	Glutamatergic	0.472591	0.861	0.609	0	0
Pbx4	protein-coding	Glutamatergic	0.472422	0.857	0.592	0	0
Lipt1	protein-coding	Glutamatergic	0.472311	0.415	0.206	0	0
Acot4	protein-coding	Glutamatergic	0.472296	0.339	0.164	0	0
Arid3b	protein-coding	Glutamatergic	0.472241	0.346	0.173	0	0
4931414P19Rik	protein-coding	Glutamatergic	0.471816	0.503	0.326	0	0
Ppp2r2c	protein-coding	Glutamatergic	0.471798	0.99	0.822	0	0
Fggy	protein-coding	Glutamatergic	0.471621	0.709	0.5	0	0
Fbxo6	protein-coding	Glutamatergic	0.471493	0.845	0.583	0	0
Setd4	protein-coding	Glutamatergic	0.471305	0.84	0.554	0	0
Ppp1r16a	protein-coding	Glutamatergic	0.471041	0.773	0.543	0	0
Arhgef17	protein-coding	Glutamatergic	0.470994	0.85	0.595	0	0
Cpox	protein-coding	Glutamatergic	0.470918	0.824	0.565	0	0
Nim1k	protein-coding	Glutamatergic	0.470595	0.689	0.432	0	0
Mxd1	protein-coding	Glutamatergic	0.470469	0.558	0.297	0	0
Fbxo17	protein-coding	Glutamatergic	0.469999	0.26	0.134	0	0
Mef2d	protein-coding	Glutamatergic	0.469167	0.957	0.748	0	0
Ttc26	protein-coding	Glutamatergic	0.469102	0.577	0.356	0	0
Mras	protein-coding	Glutamatergic	0.468649	0.957	0.795	0	0
Ldoc1l	protein-coding	Glutamatergic	0.468633	0.687	0.433	0	0
Rundc3b	protein-coding	Glutamatergic	0.467496	0.843	0.61	0	0
Rimbp2	protein-coding	Glutamatergic	0.46724	0.918	0.722	0	0
Pip5k1c	protein-coding	Glutamatergic	0.46719	0.973	0.797	0	0
Lrrn2	protein-coding	Glutamatergic	0.466506	0.885	0.651	0	0
Ppp1r9a	protein-coding	Glutamatergic	0.466243	0.996	0.897	0	0
Vopp1	protein-coding	Glutamatergic	0.466227	0.971	0.769	0	0
Hmces	protein-coding	Glutamatergic	0.466164	0.859	0.605	0	0
Uap1	protein-coding	Glutamatergic	0.465963	0.949	0.734	0	0
Ift57	protein-coding	Glutamatergic	0.465851	0.984	0.799	0	0
Mesdc1	protein-coding	Glutamatergic	0.465237	0.627	0.376	0	0
Rhobtb2	protein-coding	Glutamatergic	0.464886	0.88	0.639	0	0
Zbtb7c	protein-coding	Glutamatergic	0.464582	0.312	0.164	0	0
Tub	protein-coding	Glutamatergic	0.464547	0.848	0.592	0	0
Zfp954	protein-coding	Glutamatergic	0.464544	0.561	0.344	0	0
Plekha7	protein-coding	Glutamatergic	0.464369	0.607	0.47	0	0
Dscam	protein-coding	Glutamatergic	0.463989	0.974	0.677	0	0
Rnf166	protein-coding	Glutamatergic	0.463941	0.835	0.592	0	0
Pgbd5	protein-coding	Glutamatergic	0.46387	0.959	0.775	0	0
Sqle	protein-coding	Glutamatergic	0.46338	0.816	0.582	0	0
Ralyl	protein-coding	Glutamatergic	0.46334	0.992	0.887	0	0
Fam53a	protein-coding	Glutamatergic	0.463062	0.799	0.576	0	0
Setd8	protein-coding	Glutamatergic	0.462794	0.885	0.699	0	0
Gm4944	protein-coding	Glutamatergic	0.462646	0.6	0.367	0	0
Ccng2	protein-coding	Glutamatergic	0.46259	0.725	0.495	0	0
Kcnj9	protein-coding	Glutamatergic	0.462486	0.939	0.705	0	0
Xrcc4	protein-coding	Glutamatergic	0.462485	0.763	0.515	0	0
Dedd2	protein-coding	Glutamatergic	0.462278	0.559	0.339	0	0
Snca	protein-coding	Glutamatergic	0.46224	0.998	0.875	0	0
Ubr7	protein-coding	Glutamatergic	0.462223	0.731	0.495	0	0
Dnajb12	protein-coding	Glutamatergic	0.461148	0.871	0.623	0	0
Prkaa2	protein-coding	Glutamatergic	0.461008	0.841	0.591	0	0
Syt5	protein-coding	Glutamatergic	0.460708	0.999	0.837	0	0
Ppfia3	protein-coding	Glutamatergic	0.460586	0.871	0.636	0	0
Them6	protein-coding	Glutamatergic	0.460459	0.81	0.548	0	0
Fam189b	protein-coding	Glutamatergic	0.460084	0.663	0.438	0	0
Ccdc28a	protein-coding	Glutamatergic	0.459982	0.941	0.709	0	0
Lztr1	protein-coding	Glutamatergic	0.459916	0.977	0.801	0	0
Aacs	protein-coding	Glutamatergic	0.459737	0.751	0.516	0	0
Nphp4	protein-coding	Glutamatergic	0.458766	0.546	0.287	0	0
Wdr17	protein-coding	Glutamatergic	0.458699	0.833	0.58	0	0
Armc7	protein-coding	Glutamatergic	0.458642	0.434	0.244	0	0
Scfd2	protein-coding	Glutamatergic	0.458603	0.76	0.518	0	0
Fancl	protein-coding	Glutamatergic	0.458515	0.761	0.521	0	0
Noc4l	protein-coding	Glutamatergic	0.45842	0.778	0.525	0	0
Mink1	protein-coding	Glutamatergic	0.457856	0.907	0.69	0	0
Tbc1d14	protein-coding	Glutamatergic	0.45785	0.844	0.677	0	0
Bmpr1b	protein-coding	Glutamatergic	0.457739	0.342	0.197	0	0
Mzf1	protein-coding	Glutamatergic	0.457696	0.475	0.257	0	0
Hs2st1	protein-coding	Glutamatergic	0.457242	0.956	0.78	0	0
Iqsec2	protein-coding	Glutamatergic	0.45724	0.91	0.661	0	0
Matn2	protein-coding	Glutamatergic	0.45695	0.483	0.344	0	0
Fah	protein-coding	Glutamatergic	0.4569	0.65	0.42	0	0
Htr2a	protein-coding	Glutamatergic	0.456811	0.444	0.276	0	0
Tenm3	protein-coding	Glutamatergic	0.4567	0.823	0.608	0	0
Rnf32	protein-coding	Glutamatergic	0.456573	0.811	0.571	0	0
Fjx1	protein-coding	Glutamatergic	0.456535	0.627	0.393	0	0
Apbb2	protein-coding	Glutamatergic	0.456441	0.885	0.644	0	0
Wdr54	protein-coding	Glutamatergic	0.456185	0.808	0.554	0	0
Map7	protein-coding	Glutamatergic	0.456144	0.895	0.64	0	0
Col25a1	protein-coding	Glutamatergic	0.45603	0.569	0.308	0	0
Sel1l3	protein-coding	Glutamatergic	0.45599	0.836	0.577	0	0
Wdr90	protein-coding	Glutamatergic	0.455749	0.307	0.123	0	0
Pgap3	protein-coding	Glutamatergic	0.455566	0.323	0.154	0	0
Pik3r1	protein-coding	Glutamatergic	0.45538	0.982	0.846	0	0
Fam65a	protein-coding	Glutamatergic	0.455092	0.894	0.662	0	0
Zfp143	protein-coding	Glutamatergic	0.454871	0.467	0.279	0	0
Dnajc1	protein-coding	Glutamatergic	0.454508	0.937	0.754	0	0
Kdm7a	protein-coding	Glutamatergic	0.454354	0.898	0.666	0	0
Mcee	protein-coding	Glutamatergic	0.453806	0.952	0.724	0	0
Pepd	protein-coding	Glutamatergic	0.45361	0.825	0.59	0	0
Slitrk5	protein-coding	Glutamatergic	0.453582	0.883	0.632	0	0
Cdkn2aip	protein-coding	Glutamatergic	0.453569	0.667	0.425	0	0
Mpp2	protein-coding	Glutamatergic	0.453504	0.899	0.665	0	0
Cmc2	protein-coding	Glutamatergic	0.453352	0.904	0.653	0	0
Raver2	protein-coding	Glutamatergic	0.453157	0.252	0.124	0	0
Gucy1b3	protein-coding	Glutamatergic	0.453	0.979	0.796	0	0
Lrfn1	protein-coding	Glutamatergic	0.45292	0.739	0.498	0	0
Zkscan6	protein-coding	Glutamatergic	0.452823	0.536	0.328	0	0
Dbn1	protein-coding	Glutamatergic	0.452776	0.977	0.8	0	0
Tpcn1	protein-coding	Glutamatergic	0.452503	0.512	0.259	0	0
Acvr2a	protein-coding	Glutamatergic	0.452248	0.857	0.629	0	0
Kpna2	protein-coding	Glutamatergic	0.451851	0.836	0.591	0	0
Ormdl1	protein-coding	Glutamatergic	0.451238	0.581	0.376	0	0
Ubtf	protein-coding	Glutamatergic	0.45123	0.976	0.863	0	0
Cryl1	protein-coding	Glutamatergic	0.451054	0.759	0.527	0	0
Arsb	protein-coding	Glutamatergic	0.451023	0.911	0.683	0	0
Tmem42	protein-coding	Glutamatergic	0.450905	0.923	0.685	0	0
Slc7a8	protein-coding	Glutamatergic	0.450755	0.911	0.676	0	0
Sez6	protein-coding	Glutamatergic	0.450691	0.97	0.751	0	0
Gtf2h4	protein-coding	Glutamatergic	0.450439	0.728	0.482	0	0
Tbc1d25	protein-coding	Glutamatergic	0.450158	0.593	0.38	0	0
Lonrf1	protein-coding	Glutamatergic	0.44988	0.615	0.388	0	0
Rbfox3	protein-coding	Glutamatergic	0.449871	0.999	0.888	0	0
Rbpj	protein-coding	Glutamatergic	0.44979	0.751	0.514	0	0
Btd	protein-coding	Glutamatergic	0.449711	0.314	0.152	0	0
Syt9	protein-coding	Glutamatergic	0.449509	0.288	0.141	0	0
Abhd2	protein-coding	Glutamatergic	0.449477	0.548	0.352	0	0
Grik5	protein-coding	Glutamatergic	0.449434	0.949	0.792	0	0
Megf9	protein-coding	Glutamatergic	0.449098	0.802	0.582	0	0
Lrrn3	protein-coding	Glutamatergic	0.448992	0.855	0.612	0	0
Dnajc14	protein-coding	Glutamatergic	0.448734	0.625	0.394	0	0
Frrs1l	protein-coding	Glutamatergic	0.448713	0.989	0.84	0	0
Ar	protein-coding	Glutamatergic	0.448474	0.514	0.336	0	0
Fam171a2	protein-coding	Glutamatergic	0.448432	0.864	0.618	0	0
Tysnd1	protein-coding	Glutamatergic	0.447949	0.563	0.346	0	0
Tmem56	protein-coding	Glutamatergic	0.447545	0.882	0.69	0	0
Hipk4	protein-coding	Glutamatergic	0.447542	0.559	0.35	0	0
Ddx54	protein-coding	Glutamatergic	0.447419	0.697	0.454	0	0
Upf3a	protein-coding	Glutamatergic	0.447384	0.878	0.633	0	0
Stk11ip	protein-coding	Glutamatergic	0.447314	0.496	0.281	0	0
Ccdc74a	protein-coding	Glutamatergic	0.447276	0.448	0.265	0	0
Zfp120	protein-coding	Glutamatergic	0.447232	0.598	0.384	0	0
Pik3r2	protein-coding	Glutamatergic	0.447089	0.871	0.635	0	0
Zbtb8a	protein-coding	Glutamatergic	0.446766	0.543	0.359	0	0
Efna5	protein-coding	Glutamatergic	0.446531	0.901	0.725	0	0
Gm10033	protein-coding	Glutamatergic	0.446082	0.69	0.497	0	0
Spr	protein-coding	Glutamatergic	0.446066	0.867	0.616	0	0
Trpc1	protein-coding	Glutamatergic	0.445968	0.823	0.581	0	0
Zdhhc24	protein-coding	Glutamatergic	0.445873	0.617	0.382	0	0
Gramd4	protein-coding	Glutamatergic	0.445215	0.774	0.566	0	0
Opcml	protein-coding	Glutamatergic	0.444736	0.999	0.876	0	0
Srebf2	protein-coding	Glutamatergic	0.444304	0.985	0.816	0	0
Lppr2	protein-coding	Glutamatergic	0.44425	0.975	0.805	0	0
Cops7b	protein-coding	Glutamatergic	0.444194	0.726	0.496	0	0
Jade3	protein-coding	Glutamatergic	0.443513	0.787	0.677	0	0
Smad2	protein-coding	Glutamatergic	0.443393	0.89	0.661	0	0
Brap	protein-coding	Glutamatergic	0.443376	0.952	0.781	0	0
Atp2b1	protein-coding	Glutamatergic	0.443123	1	0.945	0	0
1700052N19Rik	protein-coding	Glutamatergic	0.443085	0.607	0.412	0	0
Socs2	protein-coding	Glutamatergic	0.442739	0.829	0.529	0	0
Erc2	protein-coding	Glutamatergic	0.442253	0.997	0.93	0	0
Ccdc79	protein-coding	Glutamatergic	0.442196	0.33	0.158	0	0
9430015G10Rik	protein-coding	Glutamatergic	0.44216	0.493	0.284	0	0
Uck2	protein-coding	Glutamatergic	0.441877	0.828	0.607	0	0
Gemin2	protein-coding	Glutamatergic	0.441864	0.61	0.399	0	0
Mapkapk2	protein-coding	Glutamatergic	0.441775	0.493	0.301	0	0
D230025D16Rik	protein-coding	Glutamatergic	0.441486	0.755	0.543	0	0
Rnf217	protein-coding	Glutamatergic	0.441421	0.585	0.387	0	0
Jph4	protein-coding	Glutamatergic	0.441272	0.971	0.784	0	0
Mphosph10	protein-coding	Glutamatergic	0.441211	0.845	0.595	0	0
Csrnp1	protein-coding	Glutamatergic	0.441142	0.275	0.079	0	0
Elk3	protein-coding	Glutamatergic	0.440828	0.368	0.199	0	0
Pygo2	protein-coding	Glutamatergic	0.440601	0.631	0.398	0	0
Papd7	protein-coding	Glutamatergic	0.440459	0.665	0.417	0	0
Mrm1	protein-coding	Glutamatergic	0.4404	0.588	0.358	0	0
Bop1	protein-coding	Glutamatergic	0.440382	0.837	0.592	0	0
Crocc	protein-coding	Glutamatergic	0.440212	0.532	0.292	0	0
Mfsd8	protein-coding	Glutamatergic	0.440149	0.691	0.459	0	0
Relb	protein-coding	Glutamatergic	0.439766	0.294	0.153	0	0
Arhgef2	protein-coding	Glutamatergic	0.439579	0.992	0.871	0	0
Rragd	protein-coding	Glutamatergic	0.439531	0.79	0.585	0	0
Sppl2b	protein-coding	Glutamatergic	0.439463	0.536	0.324	0	0
Adrbk1	protein-coding	Glutamatergic	0.439303	0.859	0.624	0	0
Gas2l1	protein-coding	Glutamatergic	0.439074	0.728	0.449	0	0
Snip1	protein-coding	Glutamatergic	0.439067	0.469	0.279	0	0
45540	protein-coding	Glutamatergic	0.4389	0.993	0.885	0	0
Kcnk12	protein-coding	Glutamatergic	0.438757	0.583	0.374	0	0
B3galt1	protein-coding	Glutamatergic	0.438698	0.99	0.853	0	0
Kctd10	protein-coding	Glutamatergic	0.438311	0.478	0.274	0	0
Prmt8	protein-coding	Glutamatergic	0.438267	0.871	0.639	0	0
Cinp	protein-coding	Glutamatergic	0.437773	0.974	0.801	0	0
Fbxo41	protein-coding	Glutamatergic	0.437724	0.744	0.504	0	0
Slc25a42	protein-coding	Glutamatergic	0.437219	0.679	0.44	0	0
Gga3	protein-coding	Glutamatergic	0.437117	0.878	0.605	0	0
Lrrc7	protein-coding	Glutamatergic	0.437108	0.998	0.893	0	0
Myo18a	protein-coding	Glutamatergic	0.436959	0.97	0.849	0	0
Nedd4l	protein-coding	Glutamatergic	0.436161	0.985	0.86	0	0
Pde7b	protein-coding	Glutamatergic	0.436113	0.878	0.822	0	0
Tenm2	protein-coding	Glutamatergic	0.436103	0.99	0.882	0	0
Pyroxd1	protein-coding	Glutamatergic	0.436087	0.551	0.33	0	0
Letmd1	protein-coding	Glutamatergic	0.435952	0.844	0.616	0	0
Nupl1	protein-coding	Glutamatergic	0.435929	0.904	0.691	0	0
Aagab	protein-coding	Glutamatergic	0.435491	0.856	0.614	0	0
Gucy1a3	protein-coding	Glutamatergic	0.435483	0.604	0.384	0	0
Ackr3	protein-coding	Glutamatergic	0.435286	0.316	0.149	0	0
Map2k6	protein-coding	Glutamatergic	0.434237	0.593	0.367	0	0
Fndc3b	protein-coding	Glutamatergic	0.433931	0.596	0.364	0	0
Ino80b	protein-coding	Glutamatergic	0.433648	0.814	0.561	0	0
Nudt16	protein-coding	Glutamatergic	0.433549	0.643	0.42	0	0
Slc30a1	protein-coding	Glutamatergic	0.433387	0.49	0.272	0	0
Gmppb	protein-coding	Glutamatergic	0.433362	0.615	0.402	0	0
Kctd3	protein-coding	Glutamatergic	0.433084	0.818	0.59	0	0
Cabp1	protein-coding	Glutamatergic	0.432318	0.961	0.802	0	0
Csnk1g2	protein-coding	Glutamatergic	0.432214	0.915	0.701	0	0
Scn3a	protein-coding	Glutamatergic	0.432114	0.934	0.701	0	0
Fuk	protein-coding	Glutamatergic	0.431576	0.409	0.223	0	0
Dtnbp1	protein-coding	Glutamatergic	0.431242	0.957	0.761	0	0
Espn	protein-coding	Glutamatergic	0.431024	0.274	0.107	0	0
Daglb	protein-coding	Glutamatergic	0.430663	0.832	0.628	0	0
Rfx3	protein-coding	Glutamatergic	0.430449	0.868	0.684	0	0
Spry2	protein-coding	Glutamatergic	0.430295	0.784	0.543	0	0
Ipp	protein-coding	Glutamatergic	0.430265	0.532	0.341	0	0
Mis18a	protein-coding	Glutamatergic	0.430212	0.508	0.308	0	0
Slc26a8	protein-coding	Glutamatergic	0.43014	0.379	0.225	0	0
Htr6	protein-coding	Glutamatergic	0.429638	0.304	0.093	0	0
Prss36	protein-coding	Glutamatergic	0.429616	0.645	0.408	0	0
Khdrbs3	protein-coding	Glutamatergic	0.429554	0.999	0.922	0	0
Ablim2	protein-coding	Glutamatergic	0.429506	0.917	0.713	0	0
Glt1d1	protein-coding	Glutamatergic	0.429363	0.689	0.465	0	0
Pir	protein-coding	Glutamatergic	0.42889	0.459	0.286	0	0
Tmem203	protein-coding	Glutamatergic	0.428876	0.682	0.446	0	0
E2f5	protein-coding	Glutamatergic	0.428453	0.694	0.482	0	0
Dtwd1	protein-coding	Glutamatergic	0.428333	0.793	0.555	0	0
Dcc	protein-coding	Glutamatergic	0.42811	0.873	0.694	0	0
Galnt16	protein-coding	Glutamatergic	0.427988	0.722	0.542	0	0
Fig4	protein-coding	Glutamatergic	0.427988	0.763	0.528	0	0
Med16	protein-coding	Glutamatergic	0.427747	0.625	0.412	0	0
Rrp12	protein-coding	Glutamatergic	0.427449	0.617	0.386	0	0
Strn4	protein-coding	Glutamatergic	0.427171	0.971	0.789	0	0
Zfp40	protein-coding	Glutamatergic	0.427066	0.762	0.516	0	0
Msc	protein-coding	Glutamatergic	0.427014	0.278	0.137	0	0
Zdhhc9	protein-coding	Glutamatergic	0.426781	0.812	0.585	0	0
Cdca4	protein-coding	Glutamatergic	0.426696	0.311	0.158	0	0
Lrrc20	protein-coding	Glutamatergic	0.42624	0.549	0.35	0	0
Sec22b	protein-coding	Glutamatergic	0.426061	0.958	0.77	0	0
Rnf38	protein-coding	Glutamatergic	0.42578	0.772	0.566	0	0
Cnppd1	protein-coding	Glutamatergic	0.425753	0.68	0.447	0	0
Cisd3	protein-coding	Glutamatergic	0.425643	0.972	0.772	0	0
Micu1	protein-coding	Glutamatergic	0.425098	0.975	0.797	0	0
Ptpn1	protein-coding	Glutamatergic	0.424895	0.812	0.579	0	0
Ttc25	protein-coding	Glutamatergic	0.42479	0.25	0.098	0	0
Svop	protein-coding	Glutamatergic	0.424712	0.973	0.797	0	0
Nxpe4	protein-coding	Glutamatergic	0.424654	0.679	0.472	0	0
Cep104	protein-coding	Glutamatergic	0.424623	0.595	0.369	0	0
Sestd1	protein-coding	Glutamatergic	0.424253	0.876	0.65	0	0
Rad50	protein-coding	Glutamatergic	0.424189	0.609	0.4	0	0
Ptbp3	protein-coding	Glutamatergic	0.423925	0.63	0.408	0	0
Rsu1	protein-coding	Glutamatergic	0.423886	0.797	0.57	0	0
Ankrd28	protein-coding	Glutamatergic	0.423685	0.764	0.52	0	0
Dbndd2	protein-coding	Glutamatergic	0.423665	0.982	0.83	0	0
Nfyb	protein-coding	Glutamatergic	0.423329	0.849	0.601	0	0
2310067B10Rik	protein-coding	Glutamatergic	0.423178	0.534	0.34	0	0
Exosc6	protein-coding	Glutamatergic	0.423092	0.879	0.632	0	0
Trmt61a	protein-coding	Glutamatergic	0.42292	0.484	0.284	0	0
Uxs1	protein-coding	Glutamatergic	0.422604	0.959	0.772	0	0
Kcnq2	protein-coding	Glutamatergic	0.422385	0.971	0.797	0	0
Ebp	protein-coding	Glutamatergic	0.42195	0.874	0.645	0	0
Tecpr2	protein-coding	Glutamatergic	0.421928	0.907	0.815	0	0
Gtdc1	protein-coding	Glutamatergic	0.421715	0.935	0.772	0	0
Acad11	protein-coding	Glutamatergic	0.421609	0.449	0.271	0	0
Gpr27	protein-coding	Glutamatergic	0.421219	0.595	0.389	0	0
Ryr1	protein-coding	Glutamatergic	0.420873	0.314	0.119	0	0
Ikbkb	protein-coding	Glutamatergic	0.420468	0.744	0.507	0	0
Samd15	protein-coding	Glutamatergic	0.420468	0.492	0.272	0	0
Rce1	protein-coding	Glutamatergic	0.420403	0.846	0.608	0	0
Slc41a2	protein-coding	Glutamatergic	0.420255	0.633	0.422	0	0
Stmn4	protein-coding	Glutamatergic	0.420191	0.999	0.885	0	0
Dtd2	protein-coding	Glutamatergic	0.420061	0.763	0.519	0	0
Rtn4	protein-coding	Glutamatergic	0.419384	0.999	0.946	0	0
Ccdc57	protein-coding	Glutamatergic	0.419235	0.646	0.464	0	0
Spred2	protein-coding	Glutamatergic	0.419229	0.932	0.771	0	0
Slc25a22	protein-coding	Glutamatergic	0.419169	0.987	0.848	0	0
Taf1c	protein-coding	Glutamatergic	0.419051	0.396	0.207	0	0
Dusp1	protein-coding	Glutamatergic	0.418839	0.812	0.607	0	0
Wasf1	protein-coding	Glutamatergic	0.41875	0.998	0.89	0	0
45353	protein-coding	Glutamatergic	0.418692	0.943	0.768	0	0
Zfp239	protein-coding	Glutamatergic	0.418064	0.916	0.713	0	0
Poln	protein-coding	Glutamatergic	0.417314	0.315	0.174	0	0
Trim46	protein-coding	Glutamatergic	0.417205	0.903	0.679	0	0
Pmm2	protein-coding	Glutamatergic	0.417015	0.695	0.47	0	0
Mcur1	protein-coding	Glutamatergic	0.416858	0.391	0.18	0	0
Cdk17	protein-coding	Glutamatergic	0.416683	0.989	0.88	0	0
Tmem200a	protein-coding	Glutamatergic	0.416517	0.562	0.36	0	0
Crnkl1	protein-coding	Glutamatergic	0.416337	0.689	0.465	0	0
Serpinb6a	protein-coding	Glutamatergic	0.415968	0.902	0.677	0	0
45543	protein-coding	Glutamatergic	0.415764	0.996	0.894	0	0
Dcaf6	protein-coding	Glutamatergic	0.415387	0.927	0.733	0	0
Med18	protein-coding	Glutamatergic	0.415032	0.374	0.223	0	0
Sumf1	protein-coding	Glutamatergic	0.415012	0.721	0.52	0	0
Orai3	protein-coding	Glutamatergic	0.414895	0.536	0.342	0	0
Klhl21	protein-coding	Glutamatergic	0.414532	0.422	0.223	0	0
Isoc2b	protein-coding	Glutamatergic	0.414287	0.593	0.392	0	0
Eftud2	protein-coding	Glutamatergic	0.414058	0.941	0.739	0	0
Atg4c	protein-coding	Glutamatergic	0.414025	0.927	0.715	0	0
Trpm4	protein-coding	Glutamatergic	0.414001	0.872	0.766	0	0
Ap1ar	protein-coding	Glutamatergic	0.413921	0.961	0.764	0	0
Gpr85	protein-coding	Glutamatergic	0.413889	0.903	0.689	0	0
Iqce	protein-coding	Glutamatergic	0.413751	0.632	0.386	0	0
Tpst2	protein-coding	Glutamatergic	0.413713	0.753	0.52	0	0
Txnrd2	protein-coding	Glutamatergic	0.413688	0.83	0.593	0	0
Col20a1	protein-coding	Glutamatergic	0.413665	0.421	0.187	0	0
Prr36	protein-coding	Glutamatergic	0.413348	0.611	0.393	0	0
Ppap2a	protein-coding	Glutamatergic	0.413152	0.898	0.703	0	0
Mmp16	protein-coding	Glutamatergic	0.413127	0.97	0.805	0	0
Mansc1	protein-coding	Glutamatergic	0.413074	0.475	0.274	0	0
Socs7	protein-coding	Glutamatergic	0.41287	0.823	0.584	0	0
Fbxo31	protein-coding	Glutamatergic	0.412518	0.952	0.75	0	0
Trak1	protein-coding	Glutamatergic	0.411909	0.952	0.8	0	0
Irf2	protein-coding	Glutamatergic	0.411271	0.875	0.665	0	0
Strada	protein-coding	Glutamatergic	0.411256	0.785	0.558	0	0
Nrcam	protein-coding	Glutamatergic	0.411249	0.999	0.935	0	0
Ndst3	protein-coding	Glutamatergic	0.411095	0.63	0.388	0	0
Necab1	protein-coding	Glutamatergic	0.410953	0.837	0.591	0	0
Wdr35	protein-coding	Glutamatergic	0.410917	0.801	0.589	0	0
Shkbp1	protein-coding	Glutamatergic	0.410829	0.32	0.166	0	0
Ccdc148	protein-coding	Glutamatergic	0.410713	0.606	0.415	0	0
Mal2	protein-coding	Glutamatergic	0.410302	0.993	0.848	0	0
2900008C10Rik	protein-coding	Glutamatergic	0.410198	0.571	0.352	0	0
Zik1	protein-coding	Glutamatergic	0.409759	0.622	0.394	0	0
Susd1	protein-coding	Glutamatergic	0.409602	0.386	0.217	0	0
D8Ertd82e	protein-coding	Glutamatergic	0.409218	0.396	0.242	0	0
Ipo13	protein-coding	Glutamatergic	0.407534	0.715	0.5	0	0
Dopey2	protein-coding	Glutamatergic	0.407431	0.835	0.602	0	0
Slk	protein-coding	Glutamatergic	0.407349	0.848	0.622	0	0
Plxna2	protein-coding	Glutamatergic	0.407328	0.927	0.723	0	0
Rangap1	protein-coding	Glutamatergic	0.40709	0.987	0.84	0	0
Kcnq3	protein-coding	Glutamatergic	0.406923	0.933	0.731	0	0
Banf2	protein-coding	Glutamatergic	0.406803	0.417	0.246	0	0
2610044O15Rik8	protein-coding	Glutamatergic	0.406778	0.798	0.566	0	0
Csrp2bp	protein-coding	Glutamatergic	0.406107	0.66	0.453	0	0
Efcab7	protein-coding	Glutamatergic	0.405834	0.345	0.198	0	0
Ntpcr	protein-coding	Glutamatergic	0.405778	0.878	0.622	0	0
Slc17a5	protein-coding	Glutamatergic	0.405671	0.9	0.686	0	0
Pianp	protein-coding	Glutamatergic	0.405625	0.986	0.815	0	0
2610015P09Rik	protein-coding	Glutamatergic	0.4056	0.624	0.392	0	0
Lin7b	protein-coding	Glutamatergic	0.405447	0.997	0.847	0	0
Zkscan16	protein-coding	Glutamatergic	0.405226	0.767	0.511	0	0
Tmem150c	protein-coding	Glutamatergic	0.405147	0.529	0.334	0	0
Pcnx	protein-coding	Glutamatergic	0.405128	0.889	0.684	0	0
Adck5	protein-coding	Glutamatergic	0.405111	0.763	0.527	0	0
Tfdp2	protein-coding	Glutamatergic	0.40495	0.809	0.582	0	0
D430042O09Rik	protein-coding	Glutamatergic	0.404855	0.583	0.352	0	0
Nckipsd	protein-coding	Glutamatergic	0.404844	0.901	0.691	0	0
Shc2	protein-coding	Glutamatergic	0.404593	0.837	0.606	0	0
Zfp354a	protein-coding	Glutamatergic	0.40439	0.406	0.236	0	0
Sbf1	protein-coding	Glutamatergic	0.404387	0.858	0.622	0	0
Pxmp4	protein-coding	Glutamatergic	0.404355	0.732	0.496	0	0
Dpp9	protein-coding	Glutamatergic	0.404301	0.889	0.681	0	0
Gprin3	protein-coding	Glutamatergic	0.40421	0.502	0.274	0	0
Capn1	protein-coding	Glutamatergic	0.40408	0.638	0.468	0	0
Prmt6	protein-coding	Glutamatergic	0.403683	0.437	0.251	0	0
Kcnip4	protein-coding	Glutamatergic	0.403665	0.984	0.885	0	0
Adap1	protein-coding	Glutamatergic	0.403657	0.986	0.815	0	0
Cdk5r1	protein-coding	Glutamatergic	0.403598	0.992	0.87	0	0
Plk3	protein-coding	Glutamatergic	0.403577	0.527	0.345	0	0
Osbpl5	protein-coding	Glutamatergic	0.403507	0.415	0.242	0	0
Gemin6	protein-coding	Glutamatergic	0.403319	0.71	0.492	0	0
Lrfn4	protein-coding	Glutamatergic	0.403247	0.659	0.441	0	0
Gas8	protein-coding	Glutamatergic	0.403236	0.696	0.487	0	0
Cnst	protein-coding	Glutamatergic	0.403098	0.716	0.492	0	0
Cd46	protein-coding	Glutamatergic	0.402898	0.781	0.54	0	0
Hmg20b	protein-coding	Glutamatergic	0.402792	0.654	0.399	0	0
Chn1	protein-coding	Glutamatergic	0.4025	1	0.956	0	0
Fkbpl	protein-coding	Glutamatergic	0.401564	0.634	0.407	0	0
Kif3c	protein-coding	Glutamatergic	0.401206	0.879	0.686	0	0
Fry	protein-coding	Glutamatergic	0.401204	0.988	0.871	0	0
Tmem39b	protein-coding	Glutamatergic	0.401199	0.5	0.321	0	0
Gse1	protein-coding	Glutamatergic	0.40111	0.873	0.66	0	0
Snx11	protein-coding	Glutamatergic	0.401098	0.684	0.459	0	0
Akirin1	protein-coding	Glutamatergic	0.401096	0.952	0.787	0	0
Kcnq5	protein-coding	Glutamatergic	0.401063	0.935	0.801	0	0
Mlxip	protein-coding	Glutamatergic	0.400942	0.737	0.516	0	0
Trpv2	protein-coding	Glutamatergic	0.400902	0.628	0.421	0	0
Fem1a	protein-coding	Glutamatergic	0.400895	0.574	0.355	0	0
Mark1	protein-coding	Glutamatergic	0.400815	0.935	0.757	0	0
Mtfmt	protein-coding	Glutamatergic	0.400236	0.666	0.444	0	0
Sdc3	protein-coding	Glutamatergic	0.400177	0.753	0.519	0	0
Pcdh9	protein-coding	Glutamatergic	0.400069	0.999	0.919	0	0
Rbm11	protein-coding	Glutamatergic	0.399987	0.263	0.124	0	0
Ldlrad3	protein-coding	Glutamatergic	0.399973	0.452	0.27	0	0
Plcl2	protein-coding	Glutamatergic	0.399902	0.99	0.939	0	0
Stxbp5l	protein-coding	Glutamatergic	0.399813	0.998	0.913	0	0
Dtwd2	protein-coding	Glutamatergic	0.399637	0.345	0.178	0	0
Dlg4	protein-coding	Glutamatergic	0.399536	0.94	0.77	0	0
Ankrd49	protein-coding	Glutamatergic	0.399392	0.784	0.555	0	0
Tmem19	protein-coding	Glutamatergic	0.399253	0.772	0.542	0	0
1810041L15Rik	protein-coding	Glutamatergic	0.398809	0.523	0.28	0	0
Aqp11	protein-coding	Glutamatergic	0.398767	0.548	0.348	0	0
Agfg2	protein-coding	Glutamatergic	0.398681	0.792	0.595	0	0
Hivep1	protein-coding	Glutamatergic	0.39868	0.872	0.669	0	0
Lsm14a	protein-coding	Glutamatergic	0.398661	0.83	0.611	0	0
6030458C11Rik	protein-coding	Glutamatergic	0.39851	0.797	0.566	0	0
Smpd2	protein-coding	Glutamatergic	0.398256	0.297	0.144	0	0
Dcun1d4	protein-coding	Glutamatergic	0.398143	0.952	0.783	0	0
Cat	protein-coding	Glutamatergic	0.398131	0.633	0.428	0	0
Sdc2	protein-coding	Glutamatergic	0.398005	0.819	0.562	0	0
Dclre1c	protein-coding	Glutamatergic	0.397882	0.692	0.495	0	0
Lyst	protein-coding	Glutamatergic	0.397871	0.815	0.599	0	0
Bysl	protein-coding	Glutamatergic	0.397864	0.766	0.539	0	0
Dpp3	protein-coding	Glutamatergic	0.397409	0.729	0.509	0	0
Cdc25b	protein-coding	Glutamatergic	0.396994	0.331	0.181	0	0
Nsmf	protein-coding	Glutamatergic	0.396834	0.939	0.745	0	0
Vwa1	protein-coding	Glutamatergic	0.396739	0.35	0.196	0	0
Inhba	protein-coding	Glutamatergic	0.396706	0.675	0.5	0	0
Rtkn	protein-coding	Glutamatergic	0.396544	0.799	0.617	0	0
D6Wsu163e	protein-coding	Glutamatergic	0.396371	0.848	0.668	0	0
Fam53c	protein-coding	Glutamatergic	0.396363	0.679	0.452	0	0
Dnal1	protein-coding	Glutamatergic	0.396167	0.827	0.596	0	0
Hapln4	protein-coding	Glutamatergic	0.396104	0.729	0.493	0	0
Prrg2	protein-coding	Glutamatergic	0.396033	0.342	0.189	0	0
Atf1	protein-coding	Glutamatergic	0.395986	0.588	0.387	0	0
Dclre1a	protein-coding	Glutamatergic	0.395894	0.394	0.219	0	0
Srrm3	protein-coding	Glutamatergic	0.395842	0.972	0.775	0	0
Gfod1	protein-coding	Glutamatergic	0.395772	0.875	0.672	0	0
Jph3	protein-coding	Glutamatergic	0.395742	0.966	0.776	0	0
Fdft1	protein-coding	Glutamatergic	0.395497	0.99	0.906	0	0
Zdhhc4	protein-coding	Glutamatergic	0.395369	0.668	0.453	0	0
Nlgn1	protein-coding	Glutamatergic	0.39514	0.991	0.9	0	0
Dxo	protein-coding	Glutamatergic	0.394796	0.698	0.476	0	0
Dhx38	protein-coding	Glutamatergic	0.394764	0.453	0.267	0	0
Gipc1	protein-coding	Glutamatergic	0.394695	0.936	0.73	0	0
Ptpn5	protein-coding	Glutamatergic	0.394508	0.953	0.775	0	0
Akap13	protein-coding	Glutamatergic	0.394359	0.598	0.37	0	0
Hspbap1	protein-coding	Glutamatergic	0.394155	0.425	0.235	0	0
Ctns	protein-coding	Glutamatergic	0.39401	0.558	0.357	0	0
Asun	protein-coding	Glutamatergic	0.393997	0.646	0.436	0	0
Alas1	protein-coding	Glutamatergic	0.393959	0.912	0.702	0	0
Runx2	protein-coding	Glutamatergic	0.393794	0.77	0.525	0	0
Ppapdc3	protein-coding	Glutamatergic	0.393634	0.822	0.6	0	0
Reep2	protein-coding	Glutamatergic	0.393308	0.986	0.814	0	0
Zfp935	protein-coding	Glutamatergic	0.393147	0.599	0.408	0	0
Ankrd40	protein-coding	Glutamatergic	0.393001	0.926	0.72	0	0
Spice1	protein-coding	Glutamatergic	0.392995	0.445	0.261	0	0
Zfp874a	protein-coding	Glutamatergic	0.392766	0.509	0.326	0	0
Kcnb2	protein-coding	Glutamatergic	0.392681	0.875	0.718	0	0
Sorcs1	protein-coding	Glutamatergic	0.392589	0.771	0.555	0	0
Mad2l1bp	protein-coding	Glutamatergic	0.39255	0.643	0.438	0	0
Coq4	protein-coding	Glutamatergic	0.392477	0.81	0.574	0	0
Ppm1l	protein-coding	Glutamatergic	0.392403	0.952	0.781	0	0
Spef1	protein-coding	Glutamatergic	0.392374	0.395	0.23	0	0
Madd	protein-coding	Glutamatergic	0.392341	0.978	0.823	0	0
Ybx3	protein-coding	Glutamatergic	0.392285	0.783	0.622	0	0
Ethe1	protein-coding	Glutamatergic	0.391895	0.882	0.63	0	0
Ncam2	protein-coding	Glutamatergic	0.391838	0.944	0.778	0	0
Unc79	protein-coding	Glutamatergic	0.391818	0.971	0.824	0	0
Rundc1	protein-coding	Glutamatergic	0.391595	0.728	0.518	0	0
Gria3	protein-coding	Glutamatergic	0.391344	0.952	0.782	0	0
Celf2	protein-coding	Glutamatergic	0.391223	1	0.99	0	0
Pwp2	protein-coding	Glutamatergic	0.391205	0.438	0.258	0	0
Trpm3	protein-coding	Glutamatergic	0.391104	0.684	0.431	0	0
Zfp281	protein-coding	Glutamatergic	0.390856	0.792	0.564	0	0
Uvrag	protein-coding	Glutamatergic	0.390831	0.846	0.642	0	0
Atmin	protein-coding	Glutamatergic	0.390757	0.887	0.701	0	0
Cep85	protein-coding	Glutamatergic	0.390696	0.585	0.411	0	0
Csnk2a2	protein-coding	Glutamatergic	0.390567	0.894	0.699	0	0
Ascc2	protein-coding	Glutamatergic	0.390434	0.582	0.376	0	0
Nrde2	protein-coding	Glutamatergic	0.390341	0.499	0.293	0	0
Kcnj11	protein-coding	Glutamatergic	0.390238	0.535	0.333	0	0
Alg8	protein-coding	Glutamatergic	0.389968	0.674	0.459	0	0
Dok6	protein-coding	Glutamatergic	0.389818	0.89	0.716	0	0
Ap3m2	protein-coding	Glutamatergic	0.389698	0.95	0.763	0	0
Mettl6	protein-coding	Glutamatergic	0.389549	0.816	0.594	0	0
Strip2	protein-coding	Glutamatergic	0.389387	0.324	0.164	0	0
Secisbp2l	protein-coding	Glutamatergic	0.389194	0.948	0.777	0	0
Zfp180	protein-coding	Glutamatergic	0.389159	0.748	0.53	0	0
Stradb	protein-coding	Glutamatergic	0.389123	0.87	0.646	0	0
1810055G02Rik	protein-coding	Glutamatergic	0.389114	0.759	0.54	0	0
Cage1	protein-coding	Glutamatergic	0.388989	0.462	0.266	0	0
Zzz3	protein-coding	Glutamatergic	0.388881	0.839	0.595	0	0
Pak1	protein-coding	Glutamatergic	0.38888	0.999	0.925	0	0
Strn	protein-coding	Glutamatergic	0.38875	0.944	0.763	0	0
Gabra4	protein-coding	Glutamatergic	0.388597	0.965	0.748	0	0
Bri3	protein-coding	Glutamatergic	0.388478	0.781	0.615	0	0
Zfp944	protein-coding	Glutamatergic	0.388459	0.74	0.52	0	0
Uxt	protein-coding	Glutamatergic	0.388364	0.665	0.446	0	0
Brsk2	protein-coding	Glutamatergic	0.388157	0.934	0.741	0	0
Gabra3	protein-coding	Glutamatergic	0.387846	0.874	0.661	0	0
Tjap1	protein-coding	Glutamatergic	0.387827	0.473	0.278	0	0
Ly6e	protein-coding	Glutamatergic	0.387824	0.998	0.912	0	0
Asic2	protein-coding	Glutamatergic	0.387525	0.995	0.874	0	0
Kcns2	protein-coding	Glutamatergic	0.387494	0.501	0.296	0	0
Dbr1	protein-coding	Glutamatergic	0.387474	0.557	0.36	0	0
Olfm1	protein-coding	Glutamatergic	0.387447	1	0.948	0	0
Klc2	protein-coding	Glutamatergic	0.387285	0.94	0.742	0	0
Adcy1	protein-coding	Glutamatergic	0.386992	0.98	0.782	0	0
Tut1	protein-coding	Glutamatergic	0.386325	0.736	0.512	0	0
Pdzd2	protein-coding	Glutamatergic	0.386045	0.805	0.587	0	0
Ptpru	protein-coding	Glutamatergic	0.385796	0.425	0.242	0	0
Nrp2	protein-coding	Glutamatergic	0.385723	0.356	0.168	0	0
Rhot2	protein-coding	Glutamatergic	0.385667	0.644	0.445	0	0
Hivep2	protein-coding	Glutamatergic	0.385645	1	0.955	0	0
Gls	protein-coding	Glutamatergic	0.385538	0.998	0.92	0	0
Slc8a1	protein-coding	Glutamatergic	0.385487	0.994	0.851	0	0
Rnf26	protein-coding	Glutamatergic	0.385212	0.575	0.374	0	0
Mfsd6	protein-coding	Glutamatergic	0.385025	0.892	0.675	0	0
Fads3	protein-coding	Glutamatergic	0.384871	0.741	0.506	0	0
Cdkl2	protein-coding	Glutamatergic	0.384847	0.861	0.64	0	0
Scarb1	protein-coding	Glutamatergic	0.384701	0.586	0.391	0	0
Nr3c1	protein-coding	Glutamatergic	0.384664	0.971	0.803	0	0
Adam9	protein-coding	Glutamatergic	0.384583	0.733	0.527	0	0
Prkcb	protein-coding	Glutamatergic	0.384558	0.998	0.928	0	0
Akap5	protein-coding	Glutamatergic	0.384525	0.978	0.871	0	0
Mctp1	protein-coding	Glutamatergic	0.38449	0.924	0.731	0	0
Wdr24	protein-coding	Glutamatergic	0.384316	0.535	0.349	0	0
Dmgdh	protein-coding	Glutamatergic	0.384214	0.263	0.112	0	0
Zc3h18	protein-coding	Glutamatergic	0.384197	0.653	0.439	0	0
Tomm34	protein-coding	Glutamatergic	0.384148	0.984	0.841	0	0
Blvrb	protein-coding	Glutamatergic	0.384146	0.607	0.415	0	0
Heatr1	protein-coding	Glutamatergic	0.384081	0.461	0.267	0	0
Nhp2	protein-coding	Glutamatergic	0.383984	0.987	0.834	0	0
Enoph1	protein-coding	Glutamatergic	0.383834	0.946	0.747	0	0
Cpsf2	protein-coding	Glutamatergic	0.383812	0.831	0.618	0	0
Gtpbp3	protein-coding	Glutamatergic	0.383752	0.536	0.349	0	0
Paqr9	protein-coding	Glutamatergic	0.383748	0.579	0.376	0	0
Tspyl3	protein-coding	Glutamatergic	0.383688	0.579	0.384	0	0
Yod1	protein-coding	Glutamatergic	0.38365	0.46	0.286	0	0
Pcgf3	protein-coding	Glutamatergic	0.383545	0.636	0.43	0	0
4933427D14Rik	protein-coding	Glutamatergic	0.383514	0.805	0.574	0	0
Cyth2	protein-coding	Glutamatergic	0.383471	0.988	0.851	0	0
Camk2n1	protein-coding	Glutamatergic	0.383388	0.983	0.941	0	0
Chid1	protein-coding	Glutamatergic	0.383343	0.847	0.634	0	0
Eml1	protein-coding	Glutamatergic	0.383086	0.829	0.605	0	0
Brf2	protein-coding	Glutamatergic	0.382778	0.763	0.532	0	0
Lrfn3	protein-coding	Glutamatergic	0.382766	0.505	0.308	0	0
Usf1	protein-coding	Glutamatergic	0.382468	0.736	0.52	0	0
E130309D02Rik	protein-coding	Glutamatergic	0.382372	0.588	0.389	0	0
G2e3	protein-coding	Glutamatergic	0.382368	0.65	0.432	0	0
Ttc27	protein-coding	Glutamatergic	0.382335	0.646	0.492	0	0
Cdk5rap1	protein-coding	Glutamatergic	0.382223	0.653	0.474	0	0
Dixdc1	protein-coding	Glutamatergic	0.382085	0.943	0.762	0	0
C330006A16Rik	protein-coding	Glutamatergic	0.382005	0.78	0.58	0	0
Tbc1d10b	protein-coding	Glutamatergic	0.381962	0.858	0.677	0	0
Lsm14b	protein-coding	Glutamatergic	0.381767	0.729	0.509	0	0
Bicc1	protein-coding	Glutamatergic	0.381574	0.315	0.165	0	0
Fbxo45	protein-coding	Glutamatergic	0.381558	0.901	0.7	0	0
Tbc1d24	protein-coding	Glutamatergic	0.381445	0.75	0.527	0	0
Pafah2	protein-coding	Glutamatergic	0.381359	0.26	0.123	0	0
Spata7	protein-coding	Glutamatergic	0.380657	0.889	0.669	0	0
Wdr73	protein-coding	Glutamatergic	0.380604	0.788	0.588	0	0
Slc37a1	protein-coding	Glutamatergic	0.38047	0.263	0.121	0	0
Ccl27a	protein-coding	Glutamatergic	0.3804	0.999	0.923	0	0
Dot1l	protein-coding	Glutamatergic	0.380297	0.713	0.483	0	0
Ptprt	protein-coding	Glutamatergic	0.380189	0.85	0.604	0	0
Kpna1	protein-coding	Glutamatergic	0.380091	0.988	0.875	0	0
Polq	protein-coding	Glutamatergic	0.380052	0.479	0.28	0	0
Tapbp	protein-coding	Glutamatergic	0.380047	0.644	0.431	0	0
Trmt6	protein-coding	Glutamatergic	0.379918	0.872	0.648	0	0
Raph1	protein-coding	Glutamatergic	0.379819	0.937	0.752	0	0
Ftsj3	protein-coding	Glutamatergic	0.379663	0.601	0.406	0	0
Fen1	protein-coding	Glutamatergic	0.379556	0.551	0.37	0	0
Txnl4b	protein-coding	Glutamatergic	0.379284	0.716	0.515	0	0
C2cd2l	protein-coding	Glutamatergic	0.379274	0.882	0.693	0	0
Arntl2	protein-coding	Glutamatergic	0.379195	0.464	0.292	0	0
Wnk2	protein-coding	Glutamatergic	0.37893	0.962	0.798	0	0
Ccdc30	protein-coding	Glutamatergic	0.378886	0.835	0.607	0	0
Gga2	protein-coding	Glutamatergic	0.37851	0.704	0.495	0	0
Cyfip2	protein-coding	Glutamatergic	0.378421	0.989	0.859	0	0
8030462N17Rik	protein-coding	Glutamatergic	0.378353	0.906	0.747	0	0
Thpo	protein-coding	Glutamatergic	0.377898	0.583	0.394	0	0
Sec23ip	protein-coding	Glutamatergic	0.377893	0.673	0.479	0	0
Stat2	protein-coding	Glutamatergic	0.377661	0.6	0.413	0	0
Ccrn4l	protein-coding	Glutamatergic	0.377595	0.929	0.73	0	0
Epb4.1l4b	protein-coding	Glutamatergic	0.377414	0.677	0.445	0	0
Vti1a	protein-coding	Glutamatergic	0.377231	0.956	0.793	0	0
Csrnp2	protein-coding	Glutamatergic	0.377213	0.888	0.681	0	0
Zc3h12b	protein-coding	Glutamatergic	0.377134	0.789	0.593	0	0
Tecpr1	protein-coding	Glutamatergic	0.377067	0.92	0.72	0	0
Polg	protein-coding	Glutamatergic	0.377035	0.621	0.409	0	0
Mtcl1	protein-coding	Glutamatergic	0.376977	0.812	0.605	0	0
Tmem97	protein-coding	Glutamatergic	0.376863	0.933	0.796	0	0
Stk32c	protein-coding	Glutamatergic	0.376558	0.842	0.677	0	0
Armc9	protein-coding	Glutamatergic	0.376498	0.914	0.734	0	0
Mical3	protein-coding	Glutamatergic	0.37533	0.919	0.76	0	0
Ero1lb	protein-coding	Glutamatergic	0.375122	0.781	0.549	0	0
Clstn2	protein-coding	Glutamatergic	0.375028	0.935	0.689	0	0
Thap11	protein-coding	Glutamatergic	0.374814	0.857	0.635	0	0
Qsox2	protein-coding	Glutamatergic	0.374711	0.541	0.35	0	0
Smarcc1	protein-coding	Glutamatergic	0.374697	0.914	0.748	0	0
Cep78	protein-coding	Glutamatergic	0.374175	0.674	0.464	0	0
Arhgap39	protein-coding	Glutamatergic	0.373915	0.905	0.732	0	0
Nfkbia	protein-coding	Glutamatergic	0.37389	0.742	0.51	0	0
Rab11fip3	protein-coding	Glutamatergic	0.373792	0.917	0.748	0	0
Bms1	protein-coding	Glutamatergic	0.373766	0.648	0.439	0	0
Myo1d	protein-coding	Glutamatergic	0.373314	0.537	0.334	0	0
Tada3	protein-coding	Glutamatergic	0.373068	0.783	0.57	0	0
Zfp811	protein-coding	Glutamatergic	0.372751	0.502	0.324	0	0
Akt3	protein-coding	Glutamatergic	0.372715	0.988	0.875	0	0
Ahdc1	protein-coding	Glutamatergic	0.372697	0.681	0.428	0	0
Rap1b	protein-coding	Glutamatergic	0.372677	0.975	0.823	0	0
Stxbp2	protein-coding	Glutamatergic	0.372636	0.665	0.477	0	0
Hid1	protein-coding	Glutamatergic	0.372231	0.949	0.767	0	0
Cstf1	protein-coding	Glutamatergic	0.37204	0.718	0.507	0	0
Ints1	protein-coding	Glutamatergic	0.371998	0.598	0.385	0	0
Thg1l	protein-coding	Glutamatergic	0.37187	0.292	0.145	0	0
Elovl7	protein-coding	Glutamatergic	0.371665	0.359	0.208	0	0
Prkci	protein-coding	Glutamatergic	0.371661	0.746	0.538	0	0
Greb1l	protein-coding	Glutamatergic	0.371605	0.629	0.473	0	0
Spink10	protein-coding	Glutamatergic	0.371473	0.64	0.466	0	0
Tdrd7	protein-coding	Glutamatergic	0.371383	0.607	0.404	0	0
Arf3	protein-coding	Glutamatergic	0.371203	0.997	0.901	0	0
Tspyl5	protein-coding	Glutamatergic	0.371036	0.839	0.648	0	0
Gys1	protein-coding	Glutamatergic	0.370809	0.612	0.436	0	0
Stard7	protein-coding	Glutamatergic	0.370808	0.947	0.799	0	0
Pkib	protein-coding	Glutamatergic	0.370743	0.618	0.407	0	0
Ttc5	protein-coding	Glutamatergic	0.370622	0.875	0.653	0	0
Lrrc14	protein-coding	Glutamatergic	0.370532	0.654	0.458	0	0
Adamts3	protein-coding	Glutamatergic	0.370423	0.402	0.254	0	0
Med27	protein-coding	Glutamatergic	0.370285	0.943	0.771	0	0
Prkcz	protein-coding	Glutamatergic	0.370241	0.994	0.874	0	0
Mcm3ap	protein-coding	Glutamatergic	0.370051	0.772	0.555	0	0
Gatb	protein-coding	Glutamatergic	0.370049	0.688	0.481	0	0
2510039O18Rik	protein-coding	Glutamatergic	0.370037	0.438	0.269	0	0
Sumf2	protein-coding	Glutamatergic	0.369988	0.658	0.445	0	0
Med24	protein-coding	Glutamatergic	0.369605	0.827	0.617	0	0
Cdpf1	protein-coding	Glutamatergic	0.369504	0.651	0.448	0	0
Larp1b	protein-coding	Glutamatergic	0.369196	0.64	0.428	0	0
Naa40	protein-coding	Glutamatergic	0.369103	0.768	0.568	0	0
Fam98c	protein-coding	Glutamatergic	0.369074	0.816	0.583	0	0
Gap43	protein-coding	Glutamatergic	0.368873	0.998	0.86	0	0
Tmem67	protein-coding	Glutamatergic	0.368712	0.623	0.42	0	0
Katnb1	protein-coding	Glutamatergic	0.368519	0.764	0.544	0	0
Kcnt1	protein-coding	Glutamatergic	0.36838	0.841	0.72	0	0
Pde2a	protein-coding	Glutamatergic	0.367749	0.984	0.822	0	0
Trmt5	protein-coding	Glutamatergic	0.367629	0.607	0.409	0	0
Ksr2	protein-coding	Glutamatergic	0.367604	0.92	0.727	0	0
Dip2b	protein-coding	Glutamatergic	0.36753	0.995	0.934	0	0
Mta2	protein-coding	Glutamatergic	0.367304	0.692	0.493	0	0
Sesn1	protein-coding	Glutamatergic	0.367149	0.908	0.73	0	0
Tmem120b	protein-coding	Glutamatergic	0.367149	0.588	0.418	0	0
Kndc1	protein-coding	Glutamatergic	0.367087	0.703	0.486	0	0
Sh3gl1	protein-coding	Glutamatergic	0.367081	0.899	0.687	0	0
Dusp3	protein-coding	Glutamatergic	0.367077	0.99	0.892	0	0
Atp8b2	protein-coding	Glutamatergic	0.366797	0.637	0.43	0	0
Trank1	protein-coding	Glutamatergic	0.36655	0.982	0.841	0	0
Ranbp9	protein-coding	Glutamatergic	0.366059	0.923	0.733	0	0
Zfand2a	protein-coding	Glutamatergic	0.36596	0.783	0.573	0	0
Ccne2	protein-coding	Glutamatergic	0.365744	0.402	0.229	0	0
H2-T22	protein-coding	Glutamatergic	0.365728	0.501	0.321	0	0
Trak2	protein-coding	Glutamatergic	0.365621	0.845	0.645	0	0
Cfap74	protein-coding	Glutamatergic	0.365596	0.631	0.422	0	0
Utp23	protein-coding	Glutamatergic	0.365337	0.527	0.332	0	0
Gmeb2	protein-coding	Glutamatergic	0.36531	0.68	0.486	0	0
Cntln	protein-coding	Glutamatergic	0.365273	0.684	0.472	0	0
Ccpg1os	protein-coding	Glutamatergic	0.365242	0.69	0.538	0	0
Wdr60	protein-coding	Glutamatergic	0.365052	0.891	0.676	0	0
Pnmal1	protein-coding	Glutamatergic	0.365025	0.96	0.791	0	0
Zfp821	protein-coding	Glutamatergic	0.364993	0.77	0.558	0	0
Wipi1	protein-coding	Glutamatergic	0.364977	0.398	0.232	0	0
Usp12	protein-coding	Glutamatergic	0.364552	0.736	0.51	0	0
Syt13	protein-coding	Glutamatergic	0.364543	0.987	0.843	0	0
Fuz	protein-coding	Glutamatergic	0.364492	0.606	0.39	0	0
Igfbp5	protein-coding	Glutamatergic	0.364118	0.579	0.317	0	0
Fermt3	protein-coding	Glutamatergic	0.363766	0.996	0.964	0	0
Ippk	protein-coding	Glutamatergic	0.363587	0.627	0.447	0	0
Scamp4	protein-coding	Glutamatergic	0.363319	0.894	0.685	0	0
Plbd2	protein-coding	Glutamatergic	0.363084	0.914	0.704	0	0
Sdf2l1	protein-coding	Glutamatergic	0.362997	0.863	0.642	0	0
Imp4	protein-coding	Glutamatergic	0.36273	0.771	0.556	0	0
Dlgap4	protein-coding	Glutamatergic	0.362504	0.995	0.915	0	0
Fosb	protein-coding	Glutamatergic	0.362243	0.277	0.117	0	0
Cpeb1	protein-coding	Glutamatergic	0.361812	0.843	0.677	0	0
[truncated: 3,288 more rows]
