# Supplementary material for: Expression characteristics and potential function of non-coding RNA in mouse cortical cells
Source: Front Mol Neurosci. 2024 Apr 10;17:1365978. doi: 10.3389/fnmol.2024.1365978 (PMC11040102; doi:10.3389/fnmol.2024.1365978)
Supplement: Supplementary table s2 — Differentially expressed ncRNAs among cell types of mouse cerebral cortex. [file Table_2.XLSX]

## Sheet: Glu
gene	gene type	cluster	avg_log2FC	pct.1	pct.2	p_val	p_val_adj
Gm2164	long non-coding	L5 PT CTX	1.69133	0.956	0.377	0	0
Gm19744	long non-coding	L5 PT CTX	1.32589	0.562	0.112	0	0
Gm6260	long non-coding	L5 PT CTX	1.26358	0.354	0.043	0	0
9930014A18Rik	long non-coding	L5 PT CTX	1.22728	0.526	0.012	0	0
Gm18406	pseudogenes	L5 PT CTX	1.18466	0.296	0.014	0	0
4833415N18Rik	long non-coding	L5 PT CTX	1.14537	0.527	0.139	0	0
A330093E20Rik	long non-coding	L5 PT CTX	1.11485	0.759	0.351	0	0
A730056A06Rik	long non-coding	L5 PT CTX	1.1063	0.575	0.119	0	0
Gm35037	long non-coding	L5 PT CTX	1.0698	0.417	0.043	0	0
Gm34583	pseudogenes	L5 PT CTX	1.05614	0.769	0.298	0	0
3300002P13Rik	long non-coding	L5 PT CTX	1.02147	0.805	0.361	0	0
Gm26604	long non-coding	L5 PT CTX	0.999746	0.342	0.02	0	0
Gm5454	pseudogenes	L5 PT CTX	0.99329	0.865	0.302	0	0
Gm10754	long non-coding	L5 PT CTX	0.965505	0.473	0.153	0	0
1700034G24Rik	long non-coding	L5 PT CTX	0.947393	0.471	0.122	0	0
Gm34558	long non-coding	L5 PT CTX	0.944619	0.282	0.036	0	0
4921504A21Rik	long non-coding	L5 PT CTX	0.942381	0.516	0.083	0	0
Gm30648	long non-coding	L5 PT CTX	0.937063	0.504	0.168	0	0
Gm12691	pseudogenes	L5 PT CTX	0.925888	0.427	0.12	0	0
Gm35546	long non-coding	L5 PT CTX	0.913849	0.289	0.023	0	0
F730043M19Rik	long non-coding	L5 PT CTX	0.910191	0.74	0.296	0	0
Gm10125	long non-coding	L5 PT CTX	0.908755	0.83	0.383	0	0
Gm26777	long non-coding	L5 PT CTX	0.877062	0.467	0.101	0	0
Gm36543	long non-coding	L5 PT CTX	0.847491	0.33	0.06	0	0
Gm20754	long non-coding	L5 PT CTX	0.7809	0.942	0.587	0	0
Gm13067	long non-coding	L5 PT CTX	0.768831	0.427	0.105	0	0
Gm5864	pseudogenes	L5 PT CTX	0.729316	0.586	0.231	0	0
C230014O12Rik	long non-coding	L5 PT CTX	0.71332	0.279	0.043	0	0
Gm26629	long non-coding	L5 PT CTX	0.688622	0.528	0.168	0	0
Gm31907	pseudogenes	L5 PT CTX	0.67046	0.475	0.129	0	0
2010204K13Rik	long non-coding	L5 PT CTX	0.551918	0.972	0.7	0	0
Gm11802	long non-coding	L5 PT CTX	0.545763	0.371	0.09	0	0
Gm5514	pseudogenes	L5 PT CTX	0.261938	0.993	0.948	0	0
1500017E21Rik	long non-coding	L5 PT CTX	0.769709	0.321	0.082	1.01294e-291	1.1746e-287
Gm35021	long non-coding	L5 PT CTX	0.611576	0.307	0.074	4.12483e-288	4.78315e-284
4933413L06Rik	long non-coding	L5 PT CTX	0.528412	0.325	0.087	7.67517e-273	8.90013e-269
4930547E14Rik	long non-coding	L5 PT CTX	0.729053	0.872	0.53	3.42128e-271	3.96731e-267
9230114K14Rik	long non-coding	L5 PT CTX	0.769345	0.691	0.319	2.48611e-261	2.8829e-257
2010001A14Rik	long non-coding	L5 PT CTX	0.749216	0.403	0.134	4.96216e-242	5.75413e-238
C030037D09Rik	long non-coding	L5 PT CTX	0.659978	0.27	0.067	2.94759e-232	3.41803e-228
D5Ertd615e	long non-coding	L5 PT CTX	0.779878	0.367	0.131	3.53336e-209	4.09728e-205
4930419G24Rik	long non-coding	L5 PT CTX	0.497794	0.368	0.125	1.99223e-205	2.31019e-201
Gm32679	long non-coding	L5 PT CTX	0.730658	0.37	0.123	2.74651e-203	3.18485e-199
Dbpht2	long non-coding	L5 PT CTX	0.408862	0.993	0.857	6.56815e-202	7.61643e-198
4833422C13Rik	long non-coding	L5 PT CTX	0.61684	0.728	0.411	4.07649e-197	4.7271e-193
Gm14164	long non-coding	L5 PT CTX	0.441945	0.577	0.267	7.17695e-196	8.32239e-192
B930095G15Rik	long non-coding	L5 PT CTX	0.408364	0.985	0.799	5.79833e-195	6.72374e-191
9330159M07Rik	long non-coding	L5 PT CTX	0.416091	0.289	0.088	1.43634e-190	1.66558e-186
B230206L02Rik	long non-coding	L5 PT CTX	0.692239	0.417	0.162	3.90166e-187	4.52436e-183
Gm15663	long non-coding	L5 PT CTX	0.6644	0.427	0.168	8.72969e-186	1.01229e-181
Gm5441	long non-coding	L5 PT CTX	0.746491	0.535	0.237	2.38543e-180	2.76614e-176
Gm15688	long non-coding	L5 PT CTX	0.515104	0.714	0.391	7.14101e-179	8.28071e-175
C130083M11Rik	long non-coding	L5 PT CTX	0.573397	0.317	0.105	1.22992e-177	1.42622e-173
Gm30938	long non-coding	L5 PT CTX	0.39228	0.501	0.206	8.81985e-177	1.02275e-172
1700086L19Rik	pseudogenes	L5 PT CTX	0.335025	0.986	0.831	1.41168e-174	1.63698e-170
Gm35853	long non-coding	L5 PT CTX	0.540707	0.268	0.081	5.18615e-170	6.01386e-166
Gm15689	long non-coding	L5 PT CTX	0.455674	0.318	0.109	3.04901e-167	3.53563e-163
Gm27572	small non-coding	L5 PT CTX	0.62309	0.448	0.191	7.42125e-167	8.60569e-163
Bambi-ps1	pseudogenes	L5 PT CTX	0.668004	0.271	0.085	4.63679e-162	5.37682e-158
Gm7666	pseudogenes	L5 PT CTX	0.333921	0.906	0.747	2.49091e-161	2.88846e-157
Gm15614	long non-coding	L5 PT CTX	0.73252	0.407	0.179	9.46983e-161	1.09812e-156
Gm15520	long non-coding	L5 PT CTX	0.267665	0.424	0.175	5.09599e-160	5.90931e-156
6330409D20Rik	long non-coding	L5 PT CTX	0.568095	0.292	0.097	5.31926e-160	6.16821e-156
Gm31282	long non-coding	L5 PT CTX	0.509148	0.665	0.366	2.32783e-157	2.69935e-153
Gm13910	pseudogenes	L5 PT CTX	0.381773	0.64	0.364	1.2579e-156	1.45866e-152
Gm32261	long non-coding	L5 PT CTX	0.597143	0.692	0.39	1.2871e-155	1.49252e-151
Gm31107	long non-coding	L5 PT CTX	0.436915	0.524	0.263	1.98518e-155	2.30201e-151
A230083G16Rik	long non-coding	L5 PT CTX	0.445183	0.808	0.574	1.50435e-153	1.74444e-149
Gm10432	long non-coding	L5 PT CTX	0.515139	0.501	0.236	1.53637e-150	1.78157e-146
Gm7832	pseudogenes	L5 PT CTX	0.431541	0.867	0.74	8.89858e-150	1.03188e-145
A830011K09Rik	long non-coding	L5 PT CTX	0.497013	0.532	0.255	1.28213e-148	1.48676e-144
5830416P10Rik	long non-coding	L5 PT CTX	0.49419	0.309	0.112	2.77705e-147	3.22026e-143
Gm4798	pseudogenes	L5 PT CTX	0.273966	0.496	0.245	1.01463e-144	1.17656e-140
1700018A23Rik	long non-coding	L5 PT CTX	0.595264	0.586	0.302	9.63209e-143	1.11694e-138
Gm13630	long non-coding	L5 PT CTX	0.347568	0.42	0.185	8.84606e-137	1.02579e-132
2810468N07Rik	long non-coding	L5 PT CTX	0.524698	0.837	0.54	5.81819e-136	6.74678e-132
Gm7334	pseudogenes	L5 PT CTX	0.427376	0.628	0.375	1.09688e-132	1.27194e-128
Gm10054	pseudogenes	L5 PT CTX	0.657706	0.395	0.192	1.59101e-132	1.84493e-128
4732414G09Rik	long non-coding	L5 PT CTX	0.412413	0.326	0.128	7.94208e-130	9.20963e-126
Pvt1	long non-coding	L5 PT CTX	0.48558	0.851	0.613	2.83789e-127	3.29081e-123
AW047730	long non-coding	L5 PT CTX	0.487989	0.541	0.268	4.85183e-127	5.62619e-123
A330008L17Rik	long non-coding	L5 PT CTX	0.53338	0.86	0.576	9.91431e-126	1.14966e-121
Gm15706	long non-coding	L5 PT CTX	0.538414	0.753	0.457	1.79071e-125	2.07651e-121
Pantr2	long non-coding	L5 PT CTX	0.657148	0.394	0.177	1.75811e-124	2.03871e-120
Gm2464	long non-coding	L5 PT CTX	0.39075	0.918	0.701	7.75074e-122	8.98776e-118
2810429I04Rik	long non-coding	L5 PT CTX	0.591793	0.346	0.147	1.62145e-120	1.88023e-116
A930028N01Rik	long non-coding	L5 PT CTX	0.462735	0.357	0.157	5.03923e-118	5.84349e-114
Gm2830	pseudogenes	L5 PT CTX	0.386324	0.752	0.56	9.28095e-118	1.07622e-113
Gm32391	long non-coding	L5 PT CTX	0.488861	0.57	0.304	2.57692e-116	2.98819e-112
Gm30082	long non-coding	L5 PT CTX	0.545263	0.515	0.262	1.34703e-111	1.56202e-107
D430036J16Rik	long non-coding	L5 PT CTX	0.496367	0.545	0.284	2.54679e-109	2.95325e-105
Panct2	long non-coding	L5 PT CTX	0.411012	0.474	0.238	5.78937e-106	6.71335e-102
Mir129-1	small non-coding	L5 PT CTX	0.650951	0.431	0.207	1.06526e-100	1.23527e-96
Atad3aos	long non-coding	L5 PT CTX	0.437551	0.316	0.137	6.06511e-98	7.0331e-94
Gm36251	long non-coding	L5 PT CTX	0.388124	0.407	0.202	2.93119e-97	3.39901e-93
A930029G22Rik	long non-coding	L5 PT CTX	0.420301	0.417	0.217	9.39928e-95	1.08994e-90
AW046200	long non-coding	L5 PT CTX	0.51043	0.396	0.202	1.11209e-93	1.28958e-89
0610040F04Rik	long non-coding	L5 PT CTX	0.441989	0.451	0.24	1.46046e-93	1.69355e-89
Snhg14	long non-coding	L5 PT CTX	0.343759	0.881	0.684	2.25329e-88	2.61292e-84
Got2-ps1	pseudogenes	L5 PT CTX	0.274447	0.708	0.501	8.79621e-88	1.02001e-83
Gm14827	long non-coding	L5 PT CTX	0.362967	0.431	0.224	3.18814e-85	3.69697e-81
Airn	long non-coding	L5 PT CTX	0.414674	0.337	0.164	4.10067e-85	4.75514e-81
9330102E08Rik	pseudogenes	L5 PT CTX	0.381043	0.496	0.278	3.3388e-84	3.87167e-80
D930019O06Rik	long non-coding	L5 PT CTX	0.323836	0.411	0.214	2.52034e-82	2.92259e-78
Gm4660	pseudogenes	L5 PT CTX	0.470765	0.449	0.267	4.87169e-82	5.64921e-78
Gm35065	long non-coding	L5 PT CTX	0.337399	0.398	0.205	5.78503e-82	6.70832e-78
Gm9899	long non-coding	L5 PT CTX	0.32756	0.523	0.307	9.61009e-77	1.11439e-72
Chn1os3	long non-coding	L5 PT CTX	0.378932	0.409	0.221	1.92908e-76	2.23696e-72
Gm6123	pseudogenes	L5 PT CTX	0.276543	0.826	0.67	2.8506e-76	3.30556e-72
Gm27243	long non-coding	L5 PT CTX	0.665607	0.494	0.341	1.11729e-75	1.29561e-71
Mirg	long non-coding	L5 PT CTX	0.287103	0.932	0.778	1.6175e-73	1.87565e-69
9330154J02Rik	long non-coding	L5 PT CTX	0.328867	0.293	0.144	2.20886e-71	2.5614e-67
Gm16894	long non-coding	L5 PT CTX	0.429545	0.629	0.398	4.54739e-71	5.27315e-67
Gm16523	pseudogenes	L5 PT CTX	0.329851	0.316	0.162	2.00357e-67	2.32334e-63
2610507I01Rik	long non-coding	L5 PT CTX	0.382912	0.551	0.332	5.87252e-67	6.80977e-63
Gm13629	long non-coding	L5 PT CTX	0.433921	0.468	0.271	7.13922e-67	8.27864e-63
Gm7730	pseudogenes	L5 PT CTX	0.300508	0.688	0.523	7.5414e-67	8.74501e-63
AF357425	small non-coding	L5 PT CTX	0.464748	0.535	0.343	2.84964e-66	3.30444e-62
1300002E11Rik	long non-coding	L5 PT CTX	0.33162	0.762	0.525	4.93576e-66	5.7235e-62
Atp5k-ps2	pseudogenes	L5 PT CTX	0.391485	0.513	0.34	1.32528e-64	1.5368e-60
Gm34267	long non-coding	L5 PT CTX	0.30205	0.903	0.708	2.50484e-64	2.90461e-60
Gm30984	long non-coding	L5 PT CTX	0.383105	0.468	0.288	3.48117e-64	4.03677e-60
A730020E08Rik	long non-coding	L5 PT CTX	0.38832	0.622	0.388	5.59425e-64	6.48709e-60
Snord49b	small non-coding	L5 PT CTX	0.48557	0.407	0.231	1.28719e-63	1.49263e-59
Snord64	small non-coding	L5 PT CTX	0.467443	0.595	0.384	3.77888e-63	4.38199e-59
Gm14117	pseudogenes	L5 PT CTX	0.294357	0.656	0.468	1.82461e-61	2.11581e-57
Gm9001	pseudogenes	L5 PT CTX	0.313195	0.581	0.411	2.72714e-60	3.16239e-56
5330434G04Rik	long non-coding	L5 PT CTX	0.301111	0.845	0.684	1.00253e-59	1.16253e-55
Gm32282	long non-coding	L5 PT CTX	0.388232	0.345	0.186	2.29978e-59	2.66682e-55
Zrsr1	pseudogenes	L5 PT CTX	0.287512	0.843	0.652	8.9647e-59	1.03955e-54
Gm9962	long non-coding	L5 PT CTX	0.377196	0.517	0.324	1.12122e-58	1.30017e-54
Gm34758	long non-coding	L5 PT CTX	0.344382	0.677	0.495	1.96364e-58	2.27704e-54
Gm5566	pseudogenes	L5 PT CTX	0.3038	0.521	0.354	2.44205e-57	2.8318e-53
Gm35040	long non-coding	L5 PT CTX	0.284589	0.489	0.295	3.43406e-57	3.98214e-53
9530052E02Rik	long non-coding	L5 PT CTX	0.294891	0.793	0.607	8.26956e-57	9.58938e-53
Gm7276	long non-coding	L5 PT CTX	0.277398	0.769	0.579	8.32346e-55	9.65189e-51
Gm6581	pseudogenes	L5 PT CTX	0.269732	0.694	0.56	1.54956e-54	1.79687e-50
1700003M07Rik	long non-coding	L5 PT CTX	0.329767	0.353	0.204	4.51348e-53	5.23383e-49
Pantr1	long non-coding	L5 PT CTX	0.263076	0.972	0.812	6.75603e-53	7.8343e-49
Gm26944	long non-coding	L5 PT CTX	0.306576	0.518	0.348	2.1565e-52	2.50067e-48
Gm9269	pseudogenes	L5 PT CTX	0.408463	0.434	0.294	8.99011e-51	1.04249e-46
Gm16083	long non-coding	L5 PT CTX	0.321783	0.373	0.224	3.48445e-49	4.04056e-45
4921511I17Rik	long non-coding	L5 PT CTX	0.312477	0.605	0.419	5.00948e-48	5.80899e-44
Gm15518	long non-coding	L5 PT CTX	0.285632	0.295	0.164	9.0162e-48	1.04552e-43
C130026L21Rik	long non-coding	L5 PT CTX	0.310129	0.601	0.379	2.32073e-46	2.69112e-42
Gm5425	pseudogenes	L5 PT CTX	0.278198	0.448	0.298	2.48599e-46	2.88275e-42
0610040B10Rik	long non-coding	L5 PT CTX	0.371511	0.566	0.379	8.38635e-44	9.72481e-40
E130307A14Rik	long non-coding	L5 PT CTX	0.286017	0.827	0.643	1.2427e-43	1.44104e-39
2210406O10Rik	long non-coding	L5 PT CTX	0.304246	0.572	0.396	3.44315e-42	3.99268e-38
Gm17750	long non-coding	L5 PT CTX	0.39349	0.269	0.151	3.45179e-42	4.00269e-38
Gm1715	long non-coding	L5 PT CTX	0.308462	0.271	0.155	4.44071e-42	5.14945e-38
A830052D11Rik	long non-coding	L5 PT CTX	0.324976	0.304	0.178	2.78177e-41	3.22574e-37
Gm29704	pseudogenes	L5 PT CTX	0.29391	0.401	0.267	3.29455e-41	3.82036e-37
2500002B13Rik	long non-coding	L5 PT CTX	0.373734	0.271	0.157	3.61746e-41	4.1948e-37
Gm31070	pseudogenes	L5 PT CTX	0.276746	0.61	0.46	2.91312e-40	3.37805e-36
4930473A02Rik	long non-coding	L5 PT CTX	0.282995	0.465	0.311	5.45716e-40	6.32812e-36
Gm31931	pseudogenes	L5 PT CTX	0.260274	0.297	0.177	4.52743e-39	5.25001e-35
BB557941	long non-coding	L5 PT CTX	0.342243	0.285	0.163	1.02586e-38	1.18959e-34
Gm18609	pseudogenes	L5 PT CTX	0.25892	0.254	0.141	4.20913e-38	4.88091e-34
2900005J15Rik	long non-coding	L5 PT CTX	0.262337	0.272	0.157	1.76149e-37	2.04263e-33
1700030F04Rik	long non-coding	L5 PT CTX	0.386815	0.271	0.165	2.22853e-37	2.5842e-33
A330102I10Rik	long non-coding	L5 PT CTX	0.260509	0.836	0.663	8.13313e-37	9.43118e-33
A630023P12Rik	long non-coding	L5 PT CTX	0.317791	0.482	0.317	9.42653e-37	1.0931e-32
4930481A15Rik	long non-coding	L5 PT CTX	0.28005	0.337	0.209	1.90236e-35	2.20598e-31
Gm6745	pseudogenes	L5 PT CTX	0.288905	0.266	0.166	9.19438e-35	1.06618e-30
2700046G09Rik	long non-coding	L5 PT CTX	0.2567	0.431	0.283	1.19341e-34	1.38388e-30
0610009L18Rik	long non-coding	L5 PT CTX	0.316675	0.565	0.387	1.25567e-33	1.45607e-29
3010001F23Rik	long non-coding	L5 PT CTX	0.276627	0.489	0.335	1.50005e-33	1.73946e-29
4930579K19Rik	long non-coding	L5 PT CTX	0.28489	0.342	0.212	4.70824e-33	5.45967e-29
2900009J06Rik	long non-coding	L5 PT CTX	0.291747	0.528	0.364	4.22933e-30	4.90433e-26
1110020A21Rik	long non-coding	L5 PT CTX	0.251255	0.275	0.17	8.63272e-30	1.00105e-25
Gm11974	long non-coding	L5 PT CTX	0.300986	0.587	0.408	9.37985e-30	1.08769e-25
Gm26559	long non-coding	L5 PT CTX	0.321853	0.329	0.227	1.4543e-29	1.68641e-25
Gm10222	pseudogenes	L5 PT CTX	0.257905	0.424	0.303	3.24303e-29	3.76061e-25
4632404H12Rik	long non-coding	L5 PT CTX	0.261873	0.464	0.319	1.20083e-28	1.39249e-24
1700027H10Rik	long non-coding	L5 PT CTX	0.253914	0.624	0.481	3.33793e-27	3.87066e-23
1110002O04Rik	long non-coding	L5 PT CTX	0.258473	0.281	0.178	1.04816e-25	1.21545e-21
Gm15201	long non-coding	L5 PT CTX	0.263617	0.31	0.199	6.2375e-25	7.233e-21
Rps4l	pseudogenes	L5 PT CTX	0.261539	0.627	0.48	1.1497e-22	1.3332e-18
4932441J04Rik	long non-coding	L5 PT CTX	0.270747	0.368	0.285	3.02626e-19	3.50926e-15
A630023P12Rik	long non-coding	L5 IT	0.904397	0.686	0.295	0	0
A230077H06Rik	long non-coding	L5 IT	0.829816	0.446	0.105	0	0
Gm2694	long non-coding	L5 IT	0.811957	0.839	0.422	0	0
8030453O22Rik	long non-coding	L5 IT	0.747914	0.627	0.244	0	0
E230016M11Rik	long non-coding	L5 IT	0.698315	0.836	0.49	0	0
Gm5454	pseudogenes	L5 IT	0.695371	0.67	0.3	0	0
AU022754	long non-coding	L5 IT	0.659221	0.364	0.093	0	0
Gm30648	long non-coding	L5 IT	0.655537	0.443	0.163	0	0
Gm13848	long non-coding	L5 IT	0.651118	0.347	0.06	0	0
2810468N07Rik	long non-coding	L5 IT	0.604588	0.868	0.528	3.10848e-304	3.6046e-300
C030047K22Rik	long non-coding	L5 IT	0.581649	0.61	0.315	5.20349e-285	6.03397e-281
Gm36251	long non-coding	L5 IT	0.525642	0.457	0.191	9.8074e-267	1.13727e-262
Gm2824	long non-coding	L5 IT	0.466189	0.915	0.609	3.35894e-266	3.89502e-262
A230087F16Rik	long non-coding	L5 IT	0.535402	0.259	0.077	2.12074e-258	2.45921e-254
Gm11802	long non-coding	L5 IT	0.335665	0.277	0.088	1.06076e-248	1.23006e-244
Gm31308	long non-coding	L5 IT	0.510089	0.588	0.278	1.60472e-245	1.86083e-241
1700007P06Rik	long non-coding	L5 IT	0.480852	0.295	0.106	1.21338e-202	1.40704e-198
Gm15411	long non-coding	L5 IT	0.277892	0.8	0.507	1.23687e-198	1.43427e-194
Gm30018	long non-coding	L5 IT	0.490757	0.251	0.088	3.09537e-197	3.58939e-193
2900041M22Rik	long non-coding	L5 IT	0.532361	0.385	0.167	1.04526e-191	1.21208e-187
Mir344i	small non-coding	L5 IT	0.710864	0.29	0.109	3.37689e-188	3.91585e-184
2810404M03Rik	long non-coding	L5 IT	0.771696	0.347	0.169	9.33013e-188	1.08192e-183
9430085M18Rik	long non-coding	L5 IT	0.565142	0.424	0.192	1.22564e-186	1.42125e-182
BC006965	long non-coding	L5 IT	0.566488	0.359	0.147	5.08501e-185	5.89658e-181
Gm13601	long non-coding	L5 IT	0.543962	0.542	0.276	5.59903e-185	6.49263e-181
D5Ertd615e	long non-coding	L5 IT	0.543657	0.306	0.129	5.19453e-181	6.02358e-177
Gm13446	long non-coding	L5 IT	0.501045	0.658	0.382	6.89069e-177	7.99045e-173
Kcnmb4os2	long non-coding	L5 IT	0.408126	0.873	0.635	2.94026e-165	3.40952e-161
Gm33228	long non-coding	L5 IT	0.350814	0.93	0.723	4.10897e-165	4.76477e-161
D430036J16Rik	long non-coding	L5 IT	0.476394	0.532	0.277	8.82192e-162	1.02299e-157
Gm32014	long non-coding	L5 IT	0.42934	0.479	0.25	1.22443e-160	1.41985e-156
4833415N18Rik	long non-coding	L5 IT	0.57636	0.331	0.142	1.21329e-159	1.40693e-155
6530402F18Rik	long non-coding	L5 IT	0.25741	0.359	0.158	7.71973e-156	8.9518e-152
D930019O06Rik	long non-coding	L5 IT	0.336475	0.423	0.207	4.78697e-153	5.55097e-149
5033430I15Rik	long non-coding	L5 IT	0.518599	0.505	0.263	1.39168e-152	1.61379e-148
C030004G16Rik	long non-coding	L5 IT	0.428982	0.25	0.099	1.90088e-144	2.20426e-140
4930447M23Rik	long non-coding	L5 IT	0.419112	0.811	0.553	4.24282e-123	4.91998e-119
Gm13561	long non-coding	L5 IT	0.368365	0.288	0.134	8.74096e-120	1.0136e-115
Pvt1	long non-coding	L5 IT	0.392487	0.793	0.61	6.08839e-119	7.0601e-115
Gm26782	long non-coding	L5 IT	0.37148	0.845	0.634	2.33726e-118	2.71029e-114
9430021M05Rik	long non-coding	L5 IT	0.40371	0.794	0.548	1.03639e-113	1.2018e-109
Gm30108	long non-coding	L5 IT	0.404758	0.314	0.151	1.06841e-112	1.23893e-108
Zfp652os	long non-coding	L5 IT	0.412719	0.735	0.497	9.57953e-110	1.11084e-105
Gm32282	long non-coding	L5 IT	0.395597	0.348	0.181	4.80663e-101	5.57377e-97
Gm14285	long non-coding	L5 IT	0.34032	0.521	0.3	1.10003e-99	1.27559e-95
Gm16083	long non-coding	L5 IT	0.332198	0.393	0.218	3.74796e-99	4.34614e-95
2810032G03Rik	long non-coding	L5 IT	0.425501	0.632	0.416	1.39848e-98	1.62168e-94
Gm3788	pseudogenes	L5 IT	0.286643	0.811	0.635	1.15946e-96	1.34451e-92
Gm5468	long non-coding	L5 IT	0.312423	0.891	0.693	1.63487e-94	1.89579e-90
AI504432	long non-coding	L5 IT	0.260722	0.467	0.273	5.18976e-94	6.01805e-90
2310040G24Rik	long non-coding	L5 IT	0.401115	0.637	0.443	7.28393e-93	8.44645e-89
Gm30082	long non-coding	L5 IT	0.381217	0.456	0.259	1.75505e-90	2.03516e-86
Gm16897	long non-coding	L5 IT	0.296764	0.56	0.37	1.22253e-88	1.41765e-84
4933412O06Rik	long non-coding	L5 IT	0.380828	0.455	0.263	3.07835e-87	3.56966e-83
A530046M15Rik	long non-coding	L5 IT	0.340275	0.502	0.308	5.10895e-86	5.92434e-82
Gm31450	long non-coding	L5 IT	0.384492	0.505	0.305	1.20056e-82	1.39217e-78
Gm16894	long non-coding	L5 IT	0.378195	0.593	0.393	1.55937e-82	1.80824e-78
1500012K07Rik	long non-coding	L5 IT	0.269441	0.325	0.181	1.577e-82	1.82869e-78
2900005J15Rik	long non-coding	L5 IT	0.286185	0.289	0.151	8.1696e-81	9.47347e-77
Gm32710	long non-coding	L5 IT	0.270231	0.753	0.513	2.33778e-79	2.71089e-75
Gm14169	long non-coding	L5 IT	0.314512	0.507	0.326	6.82557e-79	7.91493e-75
Panct2	long non-coding	L5 IT	0.285936	0.396	0.237	1.73275e-76	2.0093e-72
Gm15581	long non-coding	L5 IT	0.26145	0.294	0.171	1.08247e-75	1.25523e-71
Gm13791	long non-coding	L5 IT	0.283705	0.278	0.151	1.17558e-75	1.3632e-71
3300002P13Rik	long non-coding	L5 IT	0.352483	0.554	0.367	4.78167e-75	5.54482e-71
1700027H10Rik	long non-coding	L5 IT	0.332804	0.677	0.472	2.34437e-74	2.71853e-70
1600029O15Rik	pseudogenes	L5 IT	0.315004	0.277	0.148	8.88752e-72	1.0306e-67
Gm12963	long non-coding	L5 IT	0.381188	0.41	0.25	4.06967e-71	4.71919e-67
Gm11762	long non-coding	L5 IT	0.302552	0.278	0.152	1.88828e-70	2.18965e-66
2610316D01Rik	long non-coding	L5 IT	0.291496	0.883	0.703	3.72277e-69	4.31692e-65
6430584L05Rik	long non-coding	L5 IT	0.263321	0.324	0.186	2.62086e-68	3.03915e-64
Gm2464	long non-coding	L5 IT	0.284268	0.884	0.697	9.05291e-68	1.04978e-63
A930001C03Rik	long non-coding	L5 IT	0.299386	0.497	0.328	1.56946e-65	1.81994e-61
Gm9962	long non-coding	L5 IT	0.31302	0.484	0.32	3.28236e-64	3.80623e-60
Gm32261	long non-coding	L5 IT	0.31493	0.583	0.389	1.59698e-63	1.85185e-59
4930547E14Rik	long non-coding	L5 IT	0.354355	0.756	0.529	1.88868e-63	2.19011e-59
Gm12216	long non-coding	L5 IT	0.324749	0.37	0.235	6.70887e-63	7.7796e-59
4930479D17Rik	long non-coding	L5 IT	0.375583	0.422	0.261	5.17981e-62	6.00651e-58
C330013E15Rik	long non-coding	L5 IT	0.3477	0.354	0.209	8.75249e-62	1.01494e-57
Gm15997	long non-coding	L5 IT	0.273404	0.32	0.2	1.11822e-55	1.29669e-51
2210406O10Rik	long non-coding	L5 IT	0.271979	0.558	0.391	3.39641e-53	3.93847e-49
2610507I01Rik	long non-coding	L5 IT	0.269941	0.49	0.33	8.69651e-53	1.00845e-48
AU023762	long non-coding	L5 IT	0.27026	0.364	0.24	1.0479e-49	1.21514e-45
Gm2449	long non-coding	L5 IT	0.250166	0.421	0.273	1.12535e-49	1.30496e-45
Gm7160	long non-coding	L5 IT	0.314121	0.392	0.248	8.97404e-49	1.04063e-44
Snord64	small non-coding	L5 IT	0.348854	0.546	0.381	3.82183e-47	4.43179e-43
Gm17733	long non-coding	L5 IT	0.275986	0.308	0.186	8.33451e-47	9.66469e-43
8430429K09Rik	long non-coding	L5 IT	0.251624	0.742	0.625	1.15296e-45	1.33697e-41
1110046J04Rik	long non-coding	L5 IT	0.29532	0.622	0.443	1.68872e-40	1.95825e-36
Mir7055	small non-coding	L5 IT	0.315914	0.305	0.204	9.69947e-40	1.12475e-35
Gm17322	long non-coding	L5 IT	0.297773	0.621	0.445	2.0586e-35	2.38715e-31
4833412C05Rik	long non-coding	L5 IT	0.250629	0.369	0.251	6.07497e-31	7.04453e-27
C030013G03Rik	long non-coding	L4/5 IT CTX	2.05169	0.583	0.039	0	0
Gm29674	long non-coding	L4/5 IT CTX	1.7322	0.621	0.07	0	0
Gm32629	long non-coding	L4/5 IT CTX	1.41945	0.575	0.23	0	0
BC006965	long non-coding	L4/5 IT CTX	1.40911	0.433	0.065	0	0
Gm20752	long non-coding	L4/5 IT CTX	1.32046	0.478	0.126	0	0
Gm14285	long non-coding	L4/5 IT CTX	1.18668	0.673	0.188	0	0
Gm31946	long non-coding	L4/5 IT CTX	1.09263	0.398	0.097	0	0
Gm13601	long non-coding	L4/5 IT CTX	1.08158	0.587	0.19	0	0
Rmst	long non-coding	L4/5 IT CTX	1.07955	0.556	0.203	0	0
Gm13629	long non-coding	L4/5 IT CTX	1.07334	0.536	0.187	0	0
Mir135a-2	small non-coding	L4/5 IT CTX	0.943435	0.271	0.071	0	0
Gm20063	long non-coding	L4/5 IT CTX	0.942431	0.803	0.385	0	0
A330008L17Rik	long non-coding	L4/5 IT CTX	0.936327	0.86	0.49	0	0
4930467D21Rik	long non-coding	L4/5 IT CTX	0.884374	0.31	0.082	0	0
Gm3948	long non-coding	L4/5 IT CTX	0.87827	0.683	0.297	0	0
9430085M18Rik	long non-coding	L4/5 IT CTX	0.806978	0.398	0.141	0	0
Gm29514	long non-coding	L4/5 IT CTX	0.722012	0.806	0.494	0	0
A830009L08Rik	long non-coding	L4/5 IT CTX	0.718651	0.765	0.399	0	0
2310040G24Rik	long non-coding	L4/5 IT CTX	0.704767	0.636	0.393	0	0
Gm6087	pseudogenes	L4/5 IT CTX	0.68945	0.391	0.123	0	0
4930547E14Rik	long non-coding	L4/5 IT CTX	0.609418	0.74	0.476	0	0
Gm32710	long non-coding	L4/5 IT CTX	0.609287	0.723	0.462	0	0
Gm3510	long non-coding	L4/5 IT CTX	0.579979	0.471	0.263	0	0
5033430I15Rik	long non-coding	L4/5 IT CTX	0.555867	0.405	0.236	0	0
Gm34586	long non-coding	L4/5 IT CTX	0.547496	0.306	0.073	0	0
Gm3764	long non-coding	L4/5 IT CTX	0.546914	0.976	0.824	0	0
1110046J04Rik	long non-coding	L4/5 IT CTX	0.533105	0.605	0.403	0	0
Gm15723	long non-coding	L4/5 IT CTX	0.501551	0.592	0.332	0	0
Gm28175	long non-coding	L4/5 IT CTX	0.499191	0.568	0.34	0	0
Gm26782	long non-coding	L4/5 IT CTX	0.485354	0.818	0.589	0	0
Gm26868	long non-coding	L4/5 IT CTX	0.476335	0.566	0.362	0	0
A330009N23Rik	long non-coding	L4/5 IT CTX	0.473754	0.861	0.657	0	0
Gm16701	long non-coding	L4/5 IT CTX	0.468982	0.592	0.429	0	0
A930012L18Rik	long non-coding	L4/5 IT CTX	0.466598	0.489	0.296	0	0
4930447N08Rik	long non-coding	L4/5 IT CTX	0.465569	0.26	0.093	0	0
Gm30340	long non-coding	L4/5 IT CTX	0.451485	0.775	0.611	0	0
1500035N22Rik	long non-coding	L4/5 IT CTX	0.451247	0.302	0.139	0	0
Gm26629	long non-coding	L4/5 IT CTX	0.448054	0.301	0.143	0	0
Gm30177	long non-coding	L4/5 IT CTX	0.444632	0.325	0.153	0	0
4930447M23Rik	long non-coding	L4/5 IT CTX	0.443874	0.714	0.521	0	0
Gm8171	pseudogenes	L4/5 IT CTX	0.435817	0.632	0.445	0	0
Gm15688	long non-coding	L4/5 IT CTX	0.433611	0.554	0.351	0	0
A830082K12Rik	long non-coding	L4/5 IT CTX	0.424651	0.989	0.856	0	0
Pantr1	long non-coding	L4/5 IT CTX	0.42376	0.978	0.761	0	0
Gm26911	long non-coding	L4/5 IT CTX	0.415896	0.431	0.217	0	0
B930095G15Rik	long non-coding	L4/5 IT CTX	0.361136	0.88	0.781	0	0
C730002L08Rik	long non-coding	L4/5 IT CTX	0.346284	0.755	0.606	0	0
Gm15411	long non-coding	L4/5 IT CTX	0.321987	0.671	0.477	0	0
Gm35405	pseudogenes	L4/5 IT CTX	0.314703	0.915	0.841	0	0
Dleu2	long non-coding	L4/5 IT CTX	0.306117	0.946	0.841	0	0
4933439C10Rik	long non-coding	L4/5 IT CTX	0.303452	0.941	0.841	0	0
Dbpht2	long non-coding	L4/5 IT CTX	0.301988	0.939	0.836	0	0
Gm2163	pseudogenes	L4/5 IT CTX	0.260898	0.968	0.857	0	0
9330175M20Rik	long non-coding	L4/5 IT CTX	0.498341	0.434	0.258	2.52188e-305	2.92437e-301
Gm26588	long non-coding	L4/5 IT CTX	0.469126	0.424	0.256	2.64724e-300	3.06974e-296
2810032G03Rik	long non-coding	L4/5 IT CTX	0.436087	0.548	0.39	4.24139e-291	4.91831e-287
9530036O11Rik	long non-coding	L4/5 IT CTX	0.446518	0.67	0.544	2.93536e-285	3.40384e-281
1700001L05Rik	long non-coding	L4/5 IT CTX	0.339807	0.299	0.152	8.97e-278	1.04016e-273
Gm12371	long non-coding	L4/5 IT CTX	0.507732	0.447	0.277	2.43703e-273	2.82598e-269
C630043F03Rik	long non-coding	L4/5 IT CTX	0.47152	0.36	0.2	2.23943e-268	2.59684e-264
AW047730	long non-coding	L4/5 IT CTX	0.439422	0.397	0.238	9.58833e-268	1.11186e-263
AW046200	long non-coding	L4/5 IT CTX	0.483001	0.319	0.172	6.7406e-258	7.8164e-254
Gm1715	long non-coding	L4/5 IT CTX	0.491362	0.257	0.125	3.47136e-257	4.02539e-253
Gm30371	long non-coding	L4/5 IT CTX	0.412315	0.331	0.179	8.55113e-255	9.91589e-251
Gm12976	long non-coding	L4/5 IT CTX	0.437985	0.333	0.197	2.82096e-240	3.27118e-236
Arhgap20os	long non-coding	L4/5 IT CTX	0.472455	0.387	0.237	2.04997e-234	2.37715e-230
Mir6240	small non-coding	L4/5 IT CTX	0.484406	0.398	0.26	1.42319e-233	1.65033e-229
Gm7160	long non-coding	L4/5 IT CTX	0.507605	0.365	0.22	1.95677e-233	2.26907e-229
Gm28905	long non-coding	L4/5 IT CTX	0.344913	0.737	0.61	5.66022e-230	6.56359e-226
Gm4544	long non-coding	L4/5 IT CTX	0.479974	0.323	0.185	6.99723e-224	8.11399e-220
Gm2464	long non-coding	L4/5 IT CTX	0.25668	0.8	0.678	1.90421e-212	2.20812e-208
A830092H15Rik	long non-coding	L4/5 IT CTX	0.357398	0.426	0.28	9.59365e-204	1.11248e-199
Gm5815	pseudogenes	L4/5 IT CTX	0.310203	0.356	0.222	1.39718e-203	1.62018e-199
Gm5881	pseudogenes	L4/5 IT CTX	0.443619	0.416	0.291	8.10467e-197	9.39818e-193
9530052E02Rik	long non-coding	L4/5 IT CTX	0.296554	0.703	0.584	6.87027e-191	7.96677e-187
Gm5977	pseudogenes	L4/5 IT CTX	0.414797	0.417	0.288	1.61701e-182	1.87508e-178
Mir129-1	small non-coding	L4/5 IT CTX	0.492004	0.306	0.186	3.62522e-178	4.2038e-174
9430041J12Rik	long non-coding	L4/5 IT CTX	0.382459	0.404	0.274	9.10028e-173	1.05527e-168
Gm35161	long non-coding	L4/5 IT CTX	0.315217	0.569	0.435	2.81446e-170	3.26364e-166
Gm15663	long non-coding	L4/5 IT CTX	0.383167	0.261	0.15	1.19426e-168	1.38486e-164
Gm36037	long non-coding	L4/5 IT CTX	0.271674	0.508	0.373	1.64413e-162	1.90653e-158
AI115009	long non-coding	L4/5 IT CTX	0.367491	0.44	0.314	3.60739e-162	4.18313e-158
C030047K22Rik	long non-coding	L4/5 IT CTX	0.281794	0.44	0.3	1.01234e-160	1.17391e-156
Gm36298	pseudogenes	L4/5 IT CTX	0.35892	0.441	0.313	1.10148e-156	1.27728e-152
Gm12992	long non-coding	L4/5 IT CTX	0.302265	0.297	0.19	1.68083e-155	1.94909e-151
4930570G19Rik	long non-coding	L4/5 IT CTX	0.279284	0.675	0.574	1.02526e-152	1.18889e-148
Gm10855	long non-coding	L4/5 IT CTX	0.294724	0.25	0.146	7.0996e-151	8.2327e-147
Gm31087	long non-coding	L4/5 IT CTX	0.398169	0.35	0.236	4.69846e-145	5.44833e-141
Gm14051	long non-coding	L4/5 IT CTX	0.347392	0.54	0.437	2.84807e-142	3.30263e-138
G530011O06Rik	long non-coding	L4/5 IT CTX	0.277754	0.569	0.462	1.49406e-131	1.73252e-127
Gm20754	long non-coding	L4/5 IT CTX	0.277497	0.711	0.564	2.85704e-130	3.31302e-126
Pantr2	long non-coding	L4/5 IT CTX	0.40955	0.258	0.161	2.0912e-126	2.42496e-122
Dnm3os	long non-coding	L4/5 IT CTX	0.294683	0.264	0.17	7.903e-121	9.16432e-117
4930512B01Rik	long non-coding	L4/5 IT CTX	0.276473	0.505	0.398	1.53075e-117	1.77506e-113
Gm17753	long non-coding	L4/5 IT CTX	0.346264	0.326	0.227	7.76972e-116	9.00977e-112
Gm4876	long non-coding	L4/5 IT CTX	0.27029	0.357	0.25	4.25807e-112	4.93766e-108
Mtag2	long non-coding	L4/5 IT CTX	0.306328	0.399	0.296	3.32785e-109	3.85897e-105
Gm16070	long non-coding	L4/5 IT CTX	0.302324	0.264	0.175	2.21044e-107	2.56322e-103
Gm15083	long non-coding	L4/5 IT CTX	0.291037	0.458	0.366	3.53653e-106	4.10096e-102
D430036J16Rik	long non-coding	L4/5 IT CTX	0.279848	0.373	0.268	4.76405e-98	5.52439e-94
Gm14776	pseudogenes	L4/5 IT CTX	0.316173	0.398	0.309	5.21946e-95	6.05248e-91
Gm6277	long non-coding	L4/5 IT CTX	0.284174	0.396	0.299	2.30522e-91	2.67313e-87
Gm12963	long non-coding	L4/5 IT CTX	0.317095	0.328	0.238	1.54697e-90	1.79387e-86
0610040F04Rik	long non-coding	L4/5 IT CTX	0.259514	0.314	0.227	5.21623e-82	6.04874e-78
Gm30124	long non-coding	L4/5 IT CTX	0.257571	0.274	0.195	2.17472e-81	2.5218e-77
Mir132	small non-coding	L4/5 IT CTX	0.285577	0.398	0.305	2.4249e-81	2.81191e-77
Gm4804	pseudogenes	L4/5 IT CTX	0.411684	0.283	0.215	1.10145e-80	1.27724e-76
Gm29771	long non-coding	L4/5 IT CTX	0.277065	0.296	0.223	2.87189e-73	3.33024e-69
Gm32014	long non-coding	L4/5 IT CTX	0.257613	0.323	0.248	1.05147e-67	1.21929e-63
Gm5778	pseudogenes	L4/5 IT CTX	0.287689	0.394	0.339	3.74072e-50	4.33774e-46
Gm8738	pseudogenes	L4/5 IT CTX	0.27249	0.344	0.288	3.75188e-47	4.35068e-43
Gm34237	long non-coding	L4/5 IT CTX	0.254086	0.354	0.345	1.84847e-14	2.14348e-10
Gm2694	long non-coding	L6 IT CTX	1.17065	0.934	0.39	0	0
1700022H16Rik	long non-coding	L6 IT CTX	1.14447	0.307	0.007	0	0
Gm19744	long non-coding	L6 IT CTX	0.949183	0.393	0.099	0	0
5330416C01Rik	long non-coding	L6 IT CTX	0.772546	0.61	0.286	0	0
Gm32224	long non-coding	L6 IT CTX	0.769208	0.328	0.109	0	0
Gm6209	long non-coding	L6 IT CTX	0.736128	0.259	0.065	0	0
8030453O22Rik	long non-coding	L6 IT CTX	0.713338	0.566	0.234	0	0
1700007P06Rik	long non-coding	L6 IT CTX	0.678783	0.302	0.097	0	0
Gm5864	pseudogenes	L6 IT CTX	0.650105	0.584	0.203	0	0
AI115009	long non-coding	L6 IT CTX	0.635954	0.582	0.317	0	0
Gm16537	long non-coding	L6 IT CTX	0.625971	0.609	0.302	0	0
9430021M05Rik	long non-coding	L6 IT CTX	0.552083	0.829	0.533	0	0
Mir344g	small non-coding	L6 IT CTX	0.43349	0.89	0.659	0	0
3110039M20Rik	long non-coding	L6 IT CTX	0.334039	0.943	0.798	0	0
A330076H08Rik	long non-coding	L6 IT CTX	0.306229	0.985	0.882	0	0
Ak3l2-ps	pseudogenes	L6 IT CTX	0.407306	0.676	0.399	4.41793e-304	5.12303e-300
6530402F18Rik	long non-coding	L6 IT CTX	0.373839	0.359	0.149	4.84863e-277	5.62247e-273
Gm5855	pseudogenes	L6 IT CTX	0.282819	0.889	0.739	9.46237e-268	1.09726e-263
Ptgs2os	long non-coding	L6 IT CTX	0.576886	0.432	0.217	4.48144e-247	5.19668e-243
Gm13561	long non-coding	L6 IT CTX	0.501038	0.288	0.127	4.39856e-213	5.10057e-209
Snora30	small non-coding	L6 IT CTX	0.569003	0.405	0.208	1.31668e-207	1.52683e-203
Gm8483	pseudogenes	L6 IT CTX	0.285538	0.734	0.532	1.42813e-204	1.65606e-200
9530059O14Rik	long non-coding	L6 IT CTX	0.28555	0.939	0.799	5.948e-200	6.8973e-196
Zmiz1os1	long non-coding	L6 IT CTX	0.301498	0.748	0.55	3.1178e-188	3.6154e-184
Gm26871	long non-coding	L6 IT CTX	0.26922	0.939	0.824	8.1346e-181	9.43288e-177
A230051N06Rik	long non-coding	L6 IT CTX	0.34852	0.783	0.606	8.35793e-181	9.69185e-177
9330158H04Rik	long non-coding	L6 IT CTX	0.372383	0.364	0.186	6.35392e-172	7.36801e-168
A930001C03Rik	long non-coding	L6 IT CTX	0.436633	0.512	0.319	2.91358e-169	3.37858e-165
2810468N07Rik	long non-coding	L6 IT CTX	0.392322	0.739	0.53	6.41504e-164	7.43887e-160
Gm10754	long non-coding	L6 IT CTX	0.524491	0.299	0.151	8.63887e-163	1.00176e-158
Gm7213	pseudogenes	L6 IT CTX	0.288969	0.517	0.32	4.36858e-159	5.06581e-155
Mir221	small non-coding	L6 IT CTX	0.596259	0.259	0.124	8.86714e-154	1.02823e-149
2900041M22Rik	long non-coding	L6 IT CTX	0.421654	0.298	0.168	1.09979e-117	1.27532e-113
Gm31308	long non-coding	L6 IT CTX	0.348535	0.431	0.285	1.32896e-110	1.54106e-106
Gm30092	long non-coding	L6 IT CTX	0.336682	0.631	0.462	7.86605e-110	9.12147e-106
Mir6516	small non-coding	L6 IT CTX	0.406095	0.269	0.144	7.7403e-107	8.97565e-103
6430584L05Rik	long non-coding	L6 IT CTX	0.362296	0.311	0.182	5.56521e-106	6.45342e-102
Zfp652os	long non-coding	L6 IT CTX	0.319189	0.647	0.498	2.54458e-101	2.9507e-97
2310010J17Rik	long non-coding	L6 IT CTX	0.309544	0.501	0.346	3.76276e-95	4.3633e-91
A730063M14Rik	long non-coding	L6 IT CTX	0.273882	0.652	0.49	1.9088e-91	2.21344e-87
AI504432	long non-coding	L6 IT CTX	0.309893	0.4	0.273	8.37134e-88	9.7074e-84
Gm12300	long non-coding	L6 IT CTX	0.367274	0.28	0.167	1.05392e-82	1.22213e-78
Gm17322	long non-coding	L6 IT CTX	0.312246	0.577	0.443	5.68938e-80	6.5974e-76
Zeb2os	long non-coding	L6 IT CTX	0.268559	0.443	0.309	6.94988e-79	8.05908e-75
Gm34304	long non-coding	L6 IT CTX	0.279918	0.633	0.516	1.33333e-77	1.54613e-73
1700030F04Rik	long non-coding	L6 IT CTX	0.413544	0.255	0.158	2.996e-75	3.47416e-71
Gm15764	long non-coding	L6 IT CTX	0.306016	0.34	0.232	4.50656e-72	5.2258e-68
Gm13688	pseudogenes	L6 IT CTX	0.26103	0.621	0.495	1.65721e-68	1.9217e-64
5033417F24Rik	long non-coding	L6 IT CTX	0.251468	0.467	0.341	1.80258e-68	2.09027e-64
E230016M11Rik	long non-coding	L6 IT CTX	0.250061	0.643	0.499	2.61078e-66	3.02746e-62
Gm36251	long non-coding	L6 IT CTX	0.27048	0.301	0.2	6.48043e-66	7.5147e-62
Gm32391	long non-coding	L6 IT CTX	0.268147	0.42	0.303	5.48435e-64	6.35965e-60
3300002P13Rik	long non-coding	L6 IT CTX	0.265353	0.499	0.366	9.58907e-63	1.11195e-58
9330133O14Rik	long non-coding	L6 IT CTX	0.259127	0.492	0.376	3.63583e-61	4.21611e-57
Gm9962	long non-coding	L6 IT CTX	0.276037	0.434	0.319	9.63444e-61	1.11721e-56
2010320O07Rik	long non-coding	L6 IT CTX	0.317246	0.282	0.19	5.68052e-60	6.58713e-56
Vaultrc5	small non-coding	L6 IT CTX	0.283639	0.326	0.219	4.4022e-58	5.10479e-54
Gm12216	long non-coding	L6 IT CTX	0.289188	0.331	0.234	1.27858e-53	1.48264e-49
Gm3693	long non-coding	L6 IT CTX	0.277654	0.329	0.235	2.13981e-50	2.48132e-46
Gm32618	long non-coding	L6 IT CTX	0.26732	0.397	0.298	1.19739e-48	1.3885e-44
Mir7055	small non-coding	L6 IT CTX	0.285694	0.297	0.2	1.2225e-48	1.41761e-44
A830029E22Rik	long non-coding	L6 IT CTX	0.334362	0.259	0.181	3.81058e-48	4.41874e-44
Rny3	small non-coding	L6 IT CTX	0.266682	0.277	0.187	9.01005e-45	1.04481e-40
3110045C21Rik	long non-coding	L6 IT CTX	0.252973	0.323	0.246	1.77147e-36	2.0542e-32
Gm30564	long non-coding	L6 CT CTX	1.41056	0.421	0.041	0	0
Gm27572	small non-coding	L6 CT CTX	1.32032	0.638	0.13	0	0
Gm35853	long non-coding	L6 CT CTX	1.21327	0.385	0.04	0	0
5330416C01Rik	long non-coding	L6 CT CTX	1.13469	0.696	0.261	0	0
Gm34583	pseudogenes	L6 CT CTX	1.11186	0.753	0.247	0	0
Gm10635	long non-coding	L6 CT CTX	1.05672	0.259	0.044	0	0
Gm26974	long non-coding	L6 CT CTX	1.01305	0.85	0.331	0	0
A330070K13Rik	long non-coding	L6 CT CTX	0.899955	0.282	0.074	0	0
Gm11978	pseudogenes	L6 CT CTX	0.89736	0.654	0.171	0	0
Gm26740	long non-coding	L6 CT CTX	0.871404	0.535	0.221	0	0
Gm30003	long non-coding	L6 CT CTX	0.770554	0.305	0.08	0	0
D030068K23Rik	long non-coding	L6 CT CTX	0.762291	0.661	0.309	0	0
A630023P12Rik	long non-coding	L6 CT CTX	0.755152	0.549	0.287	0	0
Gm9899	long non-coding	L6 CT CTX	0.711731	0.566	0.275	0	0
D930048N14Rik	long non-coding	L6 CT CTX	0.705401	0.33	0.103	0	0
Gm13530	long non-coding	L6 CT CTX	0.680233	0.45	0.208	0	0
2810468N07Rik	long non-coding	L6 CT CTX	0.590767	0.786	0.515	0	0
Gm3788	pseudogenes	L6 CT CTX	0.555717	0.869	0.612	0	0
Gm20570	pseudogenes	L6 CT CTX	0.552439	0.539	0.279	0	0
Gm17171	long non-coding	L6 CT CTX	0.516057	0.578	0.341	0	0
E230016M11Rik	long non-coding	L6 CT CTX	0.501037	0.743	0.478	0	0
Gm13588	pseudogenes	L6 CT CTX	0.489582	0.449	0.23	0	0
Gm5864	pseudogenes	L6 CT CTX	0.453538	0.433	0.216	0	0
1700003D09Rik	long non-coding	L6 CT CTX	0.413285	0.298	0.082	0	0
Gm5468	long non-coding	L6 CT CTX	0.408634	0.866	0.682	0	0
2610203C22Rik	long non-coding	L6 CT CTX	0.362878	0.999	0.9	0	0
Gm7204	pseudogenes	L6 CT CTX	0.3287	0.808	0.656	0	0
Gm4349	pseudogenes	L6 CT CTX	0.675472	0.3	0.126	3.65584e-307	4.23932e-303
Gm26839	long non-coding	L6 CT CTX	0.32688	0.634	0.407	3.8274e-301	4.43826e-297
Gm21399	pseudogenes	L6 CT CTX	0.3161	0.811	0.662	1.44869e-300	1.6799e-296
Ftl2	pseudogenes	L6 CT CTX	0.326252	0.831	0.678	3.39181e-293	3.93315e-289
Gm11762	long non-coding	L6 CT CTX	0.596337	0.306	0.137	1.7584e-264	2.03905e-260
A330102I10Rik	long non-coding	L6 CT CTX	0.376638	0.825	0.645	8.93554e-258	1.03617e-253
Gm9866	long non-coding	L6 CT CTX	0.276046	0.882	0.753	9.78592e-253	1.13478e-248
A730056A06Rik	long non-coding	L6 CT CTX	0.532915	0.273	0.118	4.88784e-249	5.66794e-245
Gm9269	pseudogenes	L6 CT CTX	0.66335	0.432	0.279	1.29243e-205	1.49871e-201
Gm30092	long non-coding	L6 CT CTX	0.452503	0.627	0.457	6.54223e-198	7.58637e-194
Gm11814	pseudogenes	L6 CT CTX	0.289198	0.784	0.646	1.00129e-186	1.1611e-182
2410018L13Rik	long non-coding	L6 CT CTX	0.476721	0.335	0.183	1.34998e-176	1.56543e-172
Mir344g	small non-coding	L6 CT CTX	0.288729	0.813	0.664	3.00553e-169	3.48522e-165
Mir8114	small non-coding	L6 CT CTX	0.507411	0.327	0.182	1.31138e-166	1.52067e-162
4933412E12Rik	long non-coding	L6 CT CTX	0.368413	0.602	0.454	1.64371e-162	1.90605e-158
Gm16537	long non-coding	L6 CT CTX	0.374321	0.484	0.313	1.47466e-159	1.71001e-155
Gm4258	long non-coding	L6 CT CTX	0.270696	0.852	0.732	6.5739e-159	7.6231e-155
Gm8034	pseudogenes	L6 CT CTX	0.32426	0.39	0.237	2.19843e-139	2.54929e-135
Pvt1	long non-coding	L6 CT CTX	0.307206	0.722	0.607	1.11378e-124	1.29154e-120
5330434G04Rik	long non-coding	L6 CT CTX	0.250925	0.81	0.671	1.22277e-111	1.41792e-107
Gm31308	long non-coding	L6 CT CTX	0.341315	0.399	0.285	1.71683e-102	1.99084e-98
8030453O22Rik	long non-coding	L6 CT CTX	0.316912	0.378	0.255	5.99529e-101	6.95214e-97
Airn	long non-coding	L6 CT CTX	0.430017	0.251	0.159	3.07551e-88	3.56636e-84
Gm9962	long non-coding	L6 CT CTX	0.346135	0.425	0.317	4.84065e-87	5.61321e-83
Gm30984	long non-coding	L6 CT CTX	0.373896	0.379	0.282	2.17622e-84	2.52355e-80
Gm17102	long non-coding	L6 CT CTX	0.343072	0.386	0.283	2.78641e-79	3.23112e-75
Gm17922	pseudogenes	L6 CT CTX	0.270885	0.573	0.46	1.04535e-75	1.21218e-71
A930001C03Rik	long non-coding	L6 CT CTX	0.270608	0.436	0.325	8.83006e-71	1.02393e-66
A330041J22Rik	long non-coding	L6 CT CTX	0.291588	0.428	0.33	1.571e-69	1.82173e-65
Gm35040	long non-coding	L6 CT CTX	0.285964	0.387	0.29	1.07632e-67	1.24811e-63
Gm11581	pseudogenes	L6 CT CTX	0.298452	0.301	0.244	8.45203e-31	9.80098e-27
Gm17634	long non-coding	L5 NP CTX	1.86817	0.68	0.061	0	0
5830416P10Rik	long non-coding	L5 NP CTX	1.68422	0.743	0.085	0	0
Gm5454	pseudogenes	L5 NP CTX	1.56331	0.985	0.29	0	0
9330158H04Rik	long non-coding	L5 NP CTX	1.22008	0.557	0.186	0	0
Gm36543	long non-coding	L5 NP CTX	1.13241	0.339	0.057	0	0
Gm32679	long non-coding	L5 NP CTX	1.1106	0.437	0.117	0	0
Gm30648	long non-coding	L5 NP CTX	1.0193	0.499	0.166	0	0
Gm28905	long non-coding	L5 NP CTX	0.954424	0.958	0.625	0	0
Gm35736	pseudogenes	L5 NP CTX	0.938955	0.291	0.004	0	0
Gm14164	long non-coding	L5 NP CTX	0.86109	0.796	0.252	0	0
Gm6987	pseudogenes	L5 NP CTX	0.851951	0.405	0.065	0	0
D030068K23Rik	long non-coding	L5 NP CTX	0.79058	0.687	0.341	0	0
A330102I10Rik	long non-coding	L5 NP CTX	0.763893	0.955	0.655	0	0
G630016G05Rik	long non-coding	L5 NP CTX	0.620274	0.701	0.309	0	0
Gm5424	pseudogenes	L5 NP CTX	0.468322	0.406	0.077	0	0
Gm9866	long non-coding	L5 NP CTX	0.383285	0.887	0.765	0	0
A230006K03Rik	long non-coding	L5 NP CTX	0.331668	0.987	0.941	0	0
Gm13530	long non-coding	L5 NP CTX	0.880117	0.519	0.227	2.42572e-299	2.81287e-295
Gm26839	long non-coding	L5 NP CTX	0.593317	0.719	0.423	1.67223e-287	1.93912e-283
Gm16638	long non-coding	L5 NP CTX	0.790841	0.38	0.135	7.40515e-260	8.58701e-256
Gm34168	long non-coding	L5 NP CTX	0.625825	0.337	0.114	9.81262e-251	1.13787e-246
Gm2163	pseudogenes	L5 NP CTX	0.327679	0.974	0.881	3.24683e-239	3.76502e-235
Scarna2	small non-coding	L5 NP CTX	0.890738	0.351	0.12	1.19754e-236	1.38866e-232
Kcnmb4os2	long non-coding	L5 NP CTX	0.496639	0.826	0.643	4.38505e-234	5.08491e-230
Gm7335	pseudogenes	L5 NP CTX	0.425749	0.815	0.555	4.57496e-230	5.30512e-226
Gm26691	long non-coding	L5 NP CTX	0.812544	0.476	0.241	2.37756e-199	2.75702e-195
AW495222	long non-coding	L5 NP CTX	0.721956	0.524	0.294	6.21311e-187	7.20473e-183
9330154J02Rik	long non-coding	L5 NP CTX	0.659371	0.345	0.14	2.11325e-181	2.45053e-177
Gm13791	long non-coding	L5 NP CTX	0.668553	0.35	0.15	7.41012e-175	8.59277e-171
Gm31445	long non-coding	L5 NP CTX	0.285746	0.911	0.825	1.89224e-173	2.19424e-169
Gm3571	pseudogenes	L5 NP CTX	0.412804	0.761	0.526	7.72222e-173	8.95468e-169
Gm3788	pseudogenes	L5 NP CTX	0.419327	0.882	0.635	6.26461e-172	7.26444e-168
D5Ertd615e	long non-coding	L5 NP CTX	0.758791	0.319	0.132	1.41052e-163	1.63564e-159
Snora30	small non-coding	L5 NP CTX	0.663299	0.459	0.217	1.5427e-159	1.78892e-155
C230012O17Rik	long non-coding	L5 NP CTX	0.424885	0.253	0.089	1.9108e-156	2.21577e-152
1600029O15Rik	pseudogenes	L5 NP CTX	0.685208	0.336	0.148	5.41797e-148	6.28268e-144
Gm20501	long non-coding	L5 NP CTX	0.643437	0.47	0.278	7.07147e-141	8.20007e-137
Rps24-ps3	pseudogenes	L5 NP CTX	0.375335	0.812	0.6	2.38117e-139	2.7612e-135
Kcnmb4os1	long non-coding	L5 NP CTX	0.400744	0.499	0.275	2.54246e-125	2.94823e-121
Stmn1-rs1	pseudogenes	L5 NP CTX	0.345361	0.797	0.579	4.72971e-125	5.48457e-121
Gm15612	long non-coding	L5 NP CTX	0.27487	0.67	0.443	2.86948e-124	3.32744e-120
Gm30003	long non-coding	L5 NP CTX	0.611386	0.251	0.104	3.26448e-120	3.78549e-116
Gm5873	pseudogenes	L5 NP CTX	0.301436	0.467	0.25	7.08401e-119	8.21462e-115
Ftl2	pseudogenes	L5 NP CTX	0.322673	0.859	0.691	4.77029e-112	5.53163e-108
Gm10600	pseudogenes	L5 NP CTX	0.261301	0.28	0.124	1.21512e-109	1.40905e-105
Gm8163	pseudogenes	L5 NP CTX	0.268081	0.364	0.18	3.21919e-107	3.73297e-103
Gm26911	long non-coding	L5 NP CTX	0.445153	0.44	0.264	2.08172e-105	2.41397e-101
Mir8109	small non-coding	L5 NP CTX	0.574785	0.407	0.23	2.33248e-101	2.70474e-97
Gm16523	pseudogenes	L5 NP CTX	0.498289	0.317	0.161	2.90183e-95	3.36496e-91
Gm10125	long non-coding	L5 NP CTX	0.485265	0.555	0.395	2.54081e-92	2.94633e-88
Gm20570	pseudogenes	L5 NP CTX	0.367196	0.515	0.304	2.66618e-91	3.0917e-87
Gm12245	pseudogenes	L5 NP CTX	0.292498	0.336	0.171	1.26464e-90	1.46647e-86
Atad3aos	long non-coding	L5 NP CTX	0.564121	0.273	0.137	8.31795e-90	9.64549e-86
A830011K09Rik	long non-coding	L5 NP CTX	0.47472	0.412	0.26	3.44995e-84	4.00057e-80
Mir99ahg	long non-coding	L5 NP CTX	0.288745	0.858	0.772	3.89987e-84	4.52229e-80
Gm8292	pseudogenes	L5 NP CTX	0.342321	0.658	0.464	4.66374e-83	5.40807e-79
Mir344g	small non-coding	L5 NP CTX	0.29488	0.831	0.677	9.94853e-81	1.15363e-76
Gm15518	long non-coding	L5 NP CTX	0.476355	0.301	0.162	6.84576e-77	7.93834e-73
Gm13588	pseudogenes	L5 NP CTX	0.315013	0.435	0.251	9.21709e-76	1.06881e-71
Cox20-ps	pseudogenes	L5 NP CTX	0.284246	0.322	0.173	1.95461e-74	2.26657e-70
Gm5560	pseudogenes	L5 NP CTX	0.255684	0.728	0.543	3.53363e-74	4.09759e-70
Gm7846	pseudogenes	L5 NP CTX	0.335003	0.38	0.222	3.25816e-72	3.77816e-68
1500035N22Rik	long non-coding	L5 NP CTX	0.380952	0.314	0.175	1.90113e-67	2.20455e-63
Gm6705	pseudogenes	L5 NP CTX	0.256805	0.313	0.173	1.27067e-64	1.47347e-60
B230206L02Rik	long non-coding	L5 NP CTX	0.479041	0.289	0.167	4.40217e-64	5.10475e-60
Gm35065	long non-coding	L5 NP CTX	0.373262	0.336	0.207	9.86885e-56	1.14439e-51
Gm7363	pseudogenes	L5 NP CTX	0.272381	0.287	0.161	1.35397e-55	1.57007e-51
Gm9320	pseudogenes	L5 NP CTX	0.258792	0.286	0.161	4.73543e-55	5.4912e-51
Gm26974	long non-coding	L5 NP CTX	0.286146	0.558	0.396	2.88832e-54	3.3493e-50
Gm26820	long non-coding	L5 NP CTX	0.325624	0.48	0.331	4.27324e-53	4.95524e-49
3110039I08Rik	long non-coding	L5 NP CTX	0.343352	0.655	0.533	8.11265e-53	9.40743e-49
2810429I04Rik	long non-coding	L5 NP CTX	0.478609	0.259	0.15	3.15625e-52	3.65999e-48
Gm30092	long non-coding	L5 NP CTX	0.358871	0.579	0.476	1.56419e-49	1.81384e-45
Gm9269	pseudogenes	L5 NP CTX	0.496568	0.41	0.294	4.71781e-48	5.47077e-44
Gm13629	long non-coding	L5 NP CTX	0.410622	0.397	0.273	1.82533e-46	2.11666e-42
Gm13483	long non-coding	L5 NP CTX	0.39816	0.395	0.279	1.00485e-44	1.16522e-40
G530011O06Rik	long non-coding	L5 NP CTX	0.291579	0.594	0.484	2.13952e-37	2.48098e-33
Gm12111	long non-coding	L5 NP CTX	0.343783	0.364	0.262	8.59183e-36	9.96309e-32
Gm15991	long non-coding	L5 NP CTX	0.380928	0.422	0.345	1.01809e-35	1.18057e-31
Mir124a-2	small non-coding	L5 NP CTX	0.271427	0.455	0.349	1.81758e-28	2.10767e-24
2310061J03Rik	long non-coding	L5 NP CTX	0.268643	0.327	0.246	4.91059e-28	5.69432e-24
Gm17102	long non-coding	L5 NP CTX	0.342297	0.364	0.293	2.22991e-27	2.58581e-23
Gm33533	long non-coding	L5 NP CTX	0.307126	0.364	0.275	2.69817e-27	3.1288e-23
Gm9962	long non-coding	L5 NP CTX	0.325509	0.399	0.329	1.50909e-25	1.74994e-21
Gm5820	long non-coding	L5 NP CTX	0.295933	0.304	0.226	6.44815e-23	7.47727e-19
Gm17212	pseudogenes	L5 NP CTX	0.279811	0.3	0.221	2.46819e-22	2.86212e-18
Gm12371	long non-coding	L2/3 IT	1.40782	0.792	0.226	0	0
Gm10421	long non-coding	L2/3 IT	1.30966	0.306	0.02	0	0
A530058N18Rik	long non-coding	L2/3 IT	1.09117	0.308	0.053	0	0
B230216N24Rik	long non-coding	L2/3 IT	1.03937	0.927	0.53	0	0
Gm20063	long non-coding	L2/3 IT	1.01543	0.889	0.417	0	0
Gm27243	long non-coding	L2/3 IT	0.933229	0.508	0.315	0	0
Gm10754	long non-coding	L2/3 IT	0.848655	0.343	0.132	0	0
Gm12300	long non-coding	L2/3 IT	0.813951	0.379	0.14	0	0
F730043M19Rik	long non-coding	L2/3 IT	0.801383	0.543	0.271	0	0
Gm20754	long non-coding	L2/3 IT	0.789159	0.861	0.55	0	0
C630043F03Rik	long non-coding	L2/3 IT	0.764218	0.462	0.198	0	0
Gm3693	long non-coding	L2/3 IT	0.756949	0.456	0.203	0	0
C130026L21Rik	long non-coding	L2/3 IT	0.756778	0.668	0.332	0	0
Gm15283	long non-coding	L2/3 IT	0.753263	0.403	0.135	0	0
Gm14317	long non-coding	L2/3 IT	0.739024	0.299	0.064	0	0
Gm30085	long non-coding	L2/3 IT	0.70808	0.446	0.156	0	0
Gm3948	long non-coding	L2/3 IT	0.692372	0.68	0.342	0	0
4930547E14Rik	long non-coding	L2/3 IT	0.674046	0.789	0.497	0	0
A830009L08Rik	long non-coding	L2/3 IT	0.668549	0.713	0.453	0	0
2010204K13Rik	long non-coding	L2/3 IT	0.648517	0.953	0.663	0	0
Gm4876	long non-coding	L2/3 IT	0.610512	0.492	0.235	0	0
Ptgs2os	long non-coding	L2/3 IT	0.60408	0.41	0.208	0	0
4933412O06Rik	long non-coding	L2/3 IT	0.592534	0.453	0.242	0	0
Gm8171	pseudogenes	L2/3 IT	0.580862	0.741	0.445	0	0
A530046M15Rik	long non-coding	L2/3 IT	0.542953	0.511	0.284	0	0
A830092H15Rik	long non-coding	L2/3 IT	0.538986	0.517	0.279	0	0
Gm7334	pseudogenes	L2/3 IT	0.484659	0.573	0.348	0	0
Dbpht2	long non-coding	L2/3 IT	0.475608	0.979	0.84	0	0
G630016G05Rik	long non-coding	L2/3 IT	0.432897	0.572	0.281	0	0
Gm34006	long non-coding	L2/3 IT	0.431123	0.714	0.486	0	0
1700086L19Rik	pseudogenes	L2/3 IT	0.415501	0.968	0.812	0	0
C730002L08Rik	long non-coding	L2/3 IT	0.381581	0.75	0.624	0	0
A330009N23Rik	long non-coding	L2/3 IT	0.370792	0.868	0.679	0	0
Fkbp1a-ps1	pseudogenes	L2/3 IT	0.326219	0.801	0.72	0	0
Pantr1	long non-coding	L2/3 IT	0.31921	0.95	0.793	0	0
Gm28175	long non-coding	L2/3 IT	0.430273	0.6	0.36	6.58899e-308	7.64059e-304
Gm12216	long non-coding	L2/3 IT	0.651699	0.395	0.214	2.53624e-295	2.94102e-291
Gm35835	long non-coding	L2/3 IT	0.418392	0.595	0.408	1.50852e-286	1.74928e-282
1700001L05Rik	long non-coding	L2/3 IT	0.31631	0.336	0.162	2.18615e-265	2.53506e-261
5330413P13Rik	long non-coding	L2/3 IT	0.473744	0.295	0.137	9.49236e-258	1.10073e-253
9530052E02Rik	long non-coding	L2/3 IT	0.372845	0.757	0.587	2.55213e-251	2.95945e-247
Gm31450	long non-coding	L2/3 IT	0.513946	0.482	0.288	9.6142e-242	1.11486e-237
2010320O07Rik	long non-coding	L2/3 IT	0.515758	0.325	0.175	1.99554e-217	2.31403e-213
Gm15624	long non-coding	L2/3 IT	0.430406	0.412	0.246	3.2492e-216	3.76777e-212
4930570G19Rik	long non-coding	L2/3 IT	0.363537	0.72	0.577	2.04195e-215	2.36785e-211
Gm31445	long non-coding	L2/3 IT	0.295414	0.983	0.799	2.8977e-182	3.36017e-178
Kcnd3os	long non-coding	L2/3 IT	0.44715	0.299	0.164	1.76967e-173	2.0521e-169
Gm16070	long non-coding	L2/3 IT	0.469219	0.304	0.177	2.52338e-170	2.92611e-166
D330050G23Rik	long non-coding	L2/3 IT	0.42625	0.409	0.261	3.48962e-161	4.04656e-157
Gm26653	long non-coding	L2/3 IT	0.381825	0.368	0.216	3.10305e-156	3.5983e-152
Gm32391	long non-coding	L2/3 IT	0.364159	0.442	0.291	1.03983e-151	1.20578e-147
Gm14776	pseudogenes	L2/3 IT	0.377285	0.456	0.307	8.99509e-145	1.04307e-140
1700123M08Rik	long non-coding	L2/3 IT	0.421657	0.351	0.216	8.67992e-139	1.00652e-134
Gm35823	long non-coding	L2/3 IT	0.393586	0.299	0.179	3.24188e-135	3.75929e-131
Gm30938	long non-coding	L2/3 IT	0.375543	0.315	0.2	2.96601e-128	3.43939e-124
6530403H02Rik	long non-coding	L2/3 IT	0.493111	0.546	0.458	3.28998e-124	3.81506e-120
Gm14048	pseudogenes	L2/3 IT	0.254528	0.791	0.75	2.09002e-122	2.42358e-118
Gm15764	long non-coding	L2/3 IT	0.34331	0.343	0.225	3.35039e-118	3.88511e-114
Gm16835	long non-coding	L2/3 IT	0.269564	0.64	0.509	1.08156e-111	1.25418e-107
6430584L05Rik	long non-coding	L2/3 IT	0.333955	0.29	0.178	2.47535e-111	2.87042e-107
Gm5441	long non-coding	L2/3 IT	0.395293	0.351	0.23	1.11834e-107	1.29683e-103
Gm32647	long non-coding	L2/3 IT	0.530517	0.588	0.529	3.31441e-107	3.84339e-103
Gm36560	long non-coding	L2/3 IT	0.251538	0.331	0.223	1.40752e-106	1.63217e-102
Gm15506	pseudogenes	L2/3 IT	0.315976	0.534	0.421	1.67275e-99	1.93972e-95
Gm3510	long non-coding	L2/3 IT	0.280662	0.424	0.297	1.83718e-99	2.13039e-95
Gm35438	long non-coding	L2/3 IT	0.29931	0.293	0.192	1.43848e-93	1.66807e-89
B230110C06Rik	long non-coding	L2/3 IT	0.379637	0.263	0.168	9.96677e-93	1.15575e-88
Gm17597	long non-coding	L2/3 IT	0.360092	0.289	0.186	2.46487e-90	2.85826e-86
0610040F04Rik	long non-coding	L2/3 IT	0.280313	0.342	0.231	7.69977e-89	8.92865e-85
E130304I02Rik	long non-coding	L2/3 IT	0.361559	0.268	0.179	2.8074e-82	3.25546e-78
Gm19412	long non-coding	L2/3 IT	0.309796	0.26	0.172	4.40604e-76	5.10925e-72
Gm30371	long non-coding	L2/3 IT	0.270551	0.299	0.203	1.7758e-75	2.05921e-71
1110002O04Rik	long non-coding	L2/3 IT	0.330418	0.254	0.168	9.38546e-75	1.08834e-70
4933417D19Rik	long non-coding	L2/3 IT	0.27911	0.262	0.181	3.26289e-66	3.78365e-62
Mir132	small non-coding	L2/3 IT	0.298223	0.405	0.315	1.76167e-63	2.04283e-59
Gm6712	long non-coding	L2/3 IT	0.263139	0.435	0.337	2.2472e-63	2.60585e-59
AU023762	long non-coding	L2/3 IT	0.295615	0.318	0.235	1.02611e-60	1.18988e-56
Gm31356	long non-coding	L2/3 IT	0.260237	0.265	0.185	3.11834e-60	3.61603e-56
2810403D21Rik	long non-coding	L2/3 IT	0.294964	0.251	0.174	3.48134e-58	4.03697e-54
Gm17733	long non-coding	L2/3 IT	0.288447	0.26	0.182	1.50291e-55	1.74277e-51
AW495222	long non-coding	L2/3 IT	0.25428	0.382	0.291	1.47692e-52	1.71264e-48
Mir8109	small non-coding	L2/3 IT	0.2766	0.304	0.226	1.53818e-52	1.78367e-48
Gm4544	long non-coding	L2/3 IT	0.260292	0.286	0.209	8.38196e-50	9.71972e-46
4930426I24Rik	long non-coding	L2/3 IT	0.268042	0.336	0.271	8.35588e-47	9.68948e-43
BB557941	long non-coding	Car3	1.5523	0.696	0.143	0	0
Gm34567	long non-coding	Car3	1.5176	0.787	0.084	0	0
6530402F18Rik	long non-coding	Car3	1.47179	0.813	0.142	0	0
Gm15825	long non-coding	Car3	1.42498	0.355	0.037	0	0
Gm32647	long non-coding	Car3	1.41243	0.782	0.527	0	0
Gm34583	pseudogenes	Car3	1.39223	0.893	0.292	0	0
B130024G19Rik	long non-coding	Car3	1.33674	0.426	0.017	0	0
9530026P05Rik	long non-coding	Car3	1.33642	0.405	0.05	0	0
Gm2694	long non-coding	Car3	1.24942	0.988	0.428	0	0
4930555B11Rik	long non-coding	Car3	1.24336	0.358	0.022	0	0
Gm29571	long non-coding	Car3	1.20396	0.506	0.066	0	0
Gm6209	long non-coding	Car3	1.11725	0.437	0.071	0	0
5330426P16Rik	long non-coding	Car3	1.1112	0.646	0.204	0	0
1600029O15Rik	pseudogenes	Car3	1.0531	0.462	0.143	0	0
2700069I18Rik	long non-coding	Car3	1.00573	0.325	0.072	0	0
Gm16083	long non-coding	Car3	0.99605	0.628	0.212	0	0
9430021M05Rik	long non-coding	Car3	0.959952	0.974	0.547	0	0
Gm30085	long non-coding	Car3	0.88071	0.603	0.186	0	0
Cd63-ps	pseudogenes	Car3	0.862534	0.346	0.026	0	0
Gm26843	long non-coding	Car3	0.840475	0.781	0.427	0	0
Gm15688	long non-coding	Car3	0.824215	0.744	0.389	0	0
Gm36279	long non-coding	Car3	0.511767	0.381	0.028	0	0
Gm16758	long non-coding	Car3	0.415238	0.312	0.051	0	0
Gm5069	pseudogenes	Car3	0.940742	0.778	0.625	1.19399e-302	1.38455e-298
6530403H02Rik	long non-coding	Car3	0.992614	0.754	0.46	4.98134e-302	5.77636e-298
9130024F11Rik	long non-coding	Car3	0.35731	0.992	0.879	3.89575e-263	4.51751e-259
Uchl1os	long non-coding	Car3	0.385185	0.956	0.885	8.60252e-259	9.97548e-255
4833422C13Rik	long non-coding	Car3	0.708482	0.741	0.41	5.68291e-252	6.58991e-248
Gm36495	long non-coding	Car3	0.893658	0.416	0.142	5.1009e-251	5.915e-247
Gm15459	pseudogenes	Car3	0.473035	0.995	0.992	1.11677e-219	1.29501e-215
9530059O14Rik	long non-coding	Car3	0.406085	0.966	0.808	1.53367e-209	1.77845e-205
Gm11942	pseudogenes	Car3	1.0187	0.532	0.334	3.59294e-196	4.16637e-192
9530036O11Rik	long non-coding	Car3	0.703045	0.744	0.57	1.59253e-190	1.8467e-186
Gm5087	long non-coding	Car3	0.645288	0.257	0.076	7.57787e-186	8.7873e-182
Gm7232	pseudogenes	Car3	0.424678	0.835	0.783	1.38074e-182	1.60111e-178
Gm3788	pseudogenes	Car3	0.435274	0.822	0.64	1.13149e-177	1.31208e-173
1110046J04Rik	long non-coding	Car3	0.598767	0.718	0.444	5.91613e-155	6.86035e-151
Gm6560	pseudogenes	Car3	0.427556	0.88	0.87	2.66201e-154	3.08686e-150
Scp2-ps2	pseudogenes	Car3	0.277908	0.916	0.812	8.74441e-147	1.014e-142
Gm10848	long non-coding	Car3	0.510795	0.628	0.382	3.11109e-142	3.60763e-138
A330008L17Rik	long non-coding	Car3	0.525928	0.816	0.578	5.15957e-128	5.98304e-124
Gm17597	long non-coding	Car3	0.684608	0.412	0.193	3.92553e-127	4.55204e-123
Gm34006	long non-coding	Car3	0.435119	0.741	0.514	3.75257e-121	4.35148e-117
Tpd52-ps	pseudogenes	Car3	0.382625	0.552	0.367	1.79218e-117	2.07821e-113
Gm16062	long non-coding	Car3	0.422995	0.796	0.64	1.06143e-115	1.23084e-111
Gm6992	pseudogenes	Car3	0.502632	0.561	0.433	1.90107e-115	2.20448e-111
Tsix	long non-coding	Car3	0.455175	0.624	0.366	1.00776e-107	1.16859e-103
4930412C18Rik	long non-coding	Car3	0.57433	0.345	0.166	1.6501e-107	1.91345e-103
9330158H04Rik	long non-coding	Car3	0.409672	0.405	0.197	1.19049e-98	1.3805e-94
2010320O07Rik	long non-coding	Car3	0.553114	0.376	0.192	3.31146e-97	3.83996e-93
Gm34552	long non-coding	Car3	0.406589	0.762	0.558	1.48302e-96	1.71971e-92
Gm15083	long non-coding	Car3	0.408208	0.609	0.381	2.75336e-96	3.19279e-92
Gm15283	long non-coding	Car3	0.414425	0.356	0.172	1.60387e-92	1.85984e-88
4933412E12Rik	long non-coding	Car3	0.456851	0.676	0.465	9.64936e-92	1.11894e-87
AA388235	long non-coding	Car3	0.471301	0.344	0.171	1.44525e-91	1.67591e-87
Gm7204	pseudogenes	Car3	0.292453	0.723	0.675	2.98047e-90	3.45616e-86
Zfp652os	long non-coding	Car3	0.426725	0.702	0.506	3.34022e-84	3.87332e-80
4933431E20Rik	long non-coding	Car3	0.255839	0.953	0.892	2.69052e-80	3.11993e-76
Xist	long non-coding	Car3	0.360875	0.552	0.322	3.95123e-80	4.58184e-76
Gm15631	long non-coding	Car3	0.297446	0.863	0.699	8.43392e-77	9.77998e-73
Gm19744	long non-coding	Car3	0.442556	0.275	0.126	1.35256e-75	1.56843e-71
Gm4221	long non-coding	Car3	0.52558	0.46	0.338	2.18416e-75	2.53276e-71
A730056A06Rik	long non-coding	Car3	0.441933	0.277	0.133	2.85738e-73	3.31342e-69
A930001C03Rik	long non-coding	Car3	0.457514	0.51	0.333	2.94044e-71	3.40974e-67
Gm29739	pseudogenes	Car3	0.400512	0.302	0.172	2.12592e-68	2.46522e-64
Gm32618	long non-coding	Car3	0.483886	0.475	0.301	1.25742e-67	1.4581e-63
AI115009	long non-coding	Car3	0.433147	0.512	0.339	4.41817e-63	5.12331e-59
Gm35161	long non-coding	Car3	0.380798	0.621	0.463	8.26336e-62	9.58219e-58
2010320M18Rik	long non-coding	Car3	0.315894	0.752	0.592	2.94814e-61	3.41867e-57
Gm7049	pseudogenes	Car3	0.255119	0.684	0.56	2.7952e-60	3.24131e-56
B230217O12Rik	long non-coding	Car3	0.313704	0.764	0.604	2.63765e-59	3.05862e-55
Gm10373	long non-coding	Car3	0.431947	0.261	0.133	2.14003e-58	2.48158e-54
2900041M22Rik	long non-coding	Car3	0.403855	0.322	0.176	3.47309e-58	4.02739e-54
Gm15564	long non-coding	Car3	0.346252	0.303	0.173	1.44889e-54	1.68013e-50
8030453O22Rik	long non-coding	Car3	0.369766	0.415	0.266	3.81384e-53	4.42253e-49
Gm20570	pseudogenes	Car3	0.355497	0.441	0.31	4.21076e-53	4.8828e-49
A330069E16Rik	long non-coding	Car3	0.395989	0.506	0.34	4.018e-52	4.65928e-48
A830005F24Rik	long non-coding	Car3	0.448718	0.341	0.202	2.25567e-51	2.61568e-47
Gm31615	long non-coding	Car3	0.397182	0.28	0.174	1.56258e-49	1.81197e-45
Gm30400	long non-coding	Car3	0.404099	0.318	0.188	5.39702e-48	6.25838e-44
Gm2449	long non-coding	Car3	0.373804	0.422	0.278	1.29211e-45	1.49833e-41
Gm10069	long non-coding	Car3	0.292863	0.345	0.218	1.47608e-41	1.71167e-37
Pantr1	long non-coding	Car3	0.267289	0.983	0.811	1.90197e-41	2.20552e-37
Gm26782	long non-coding	Car3	0.281658	0.811	0.642	2.21257e-41	2.5657e-37
Gm12279	long non-coding	Car3	0.382668	0.494	0.35	3.44928e-41	3.99978e-37
Gm10125	long non-coding	Car3	0.35035	0.553	0.396	1.58805e-40	1.8415e-36
Gm26868	long non-coding	Car3	0.252557	0.56	0.409	5.39194e-38	6.25249e-34
Gm31087	long non-coding	Car3	0.378038	0.389	0.261	2.38029e-37	2.76019e-33
Rnu7	small non-coding	Car3	0.34765	0.445	0.332	1.07729e-33	1.24922e-29
9330104G04Rik	long non-coding	Car3	0.301752	0.279	0.177	8.74333e-33	1.01388e-28
Gm15506	pseudogenes	Car3	0.293524	0.552	0.435	1.45133e-31	1.68296e-27
Fbxl12os	long non-coding	Car3	0.302556	0.554	0.451	1.53405e-31	1.77889e-27
2810403D21Rik	long non-coding	Car3	0.34776	0.286	0.182	2.0689e-31	2.3991e-27
Gm13588	pseudogenes	Car3	0.276796	0.354	0.257	2.2808e-31	2.64481e-27
2900009J06Rik	long non-coding	Car3	0.309085	0.487	0.366	1.0397e-30	1.20564e-26
Mtag2	long non-coding	Car3	0.336502	0.426	0.319	1.68799e-30	1.9574e-26
Zfp133-ps	pseudogenes	Car3	0.27056	0.591	0.46	5.50973e-28	6.38909e-24
Gm35065	long non-coding	Car3	0.262449	0.306	0.209	2.36726e-26	2.74507e-22
Gm8213	pseudogenes	Car3	0.281402	0.526	0.413	7.62589e-26	8.84299e-22
Gm13033	pseudogenes	Car3	0.31441	0.268	0.177	1.91037e-25	2.21527e-21
Gm7467	long non-coding	Car3	0.254908	0.544	0.434	3.00573e-24	3.48545e-20
1700096K18Rik	long non-coding	Car3	0.270295	0.352	0.252	4.07614e-23	4.7267e-19
Vaultrc5	small non-coding	Car3	0.285907	0.319	0.228	1.473e-22	1.70809e-18
3110045C21Rik	long non-coding	Car3	0.286435	0.346	0.25	5.67311e-22	6.57854e-18
Gm31356	long non-coding	Car3	0.250226	0.278	0.195	1.09094e-20	1.26506e-16
Gm12447	pseudogenes	Car3	0.255019	0.406	0.318	1.1766e-19	1.36438e-15
Mir8109	small non-coding	Car3	0.291736	0.313	0.236	1.7082e-19	1.98083e-15
Gm33312	pseudogenes	Car3	0.277773	0.266	0.199	3.72798e-16	4.32297e-12
Gm12963	long non-coding	Car3	0.261177	0.337	0.258	4.64688e-16	5.38852e-12
2310014F06Rik	long non-coding	Car3	0.355642	0.253	0.226	3.57239e-09	4.14254e-05
Gm9625	pseudogenes	Car3	0.272821	0.391	0.391	1.98245e-08	0.000229885
A330070K13Rik	long non-coding	L6b/CT	1.79116	0.649	0.065	0	0
4930471L23Rik	long non-coding	L6b/CT	1.27047	0.462	0.079	0	0
5930412G12Rik	long non-coding	L6b/CT	1.24744	0.443	0.082	0	0
6530403H02Rik	long non-coding	L6b/CT	1.16537	0.839	0.447	0	0
Gm30564	long non-coding	L6b/CT	1.14255	0.438	0.071	0	0
5730435O14Rik	long non-coding	L6b/CT	1.12044	0.275	0.011	0	0
Gm27572	small non-coding	L6b/CT	0.836948	0.532	0.179	0	0
9330154J02Rik	long non-coding	L6b/CT	0.774659	0.44	0.13	0	0
Gm26974	long non-coding	L6b/CT	0.709062	0.824	0.375	0	0
B430212C06Rik	long non-coding	L6b/CT	0.697392	0.372	0.075	0	0
Kcnmb4os2	long non-coding	L6b/CT	0.575706	0.893	0.636	0	0
Gm3788	pseudogenes	L6b/CT	0.561572	0.873	0.632	0	0
2610203C22Rik	long non-coding	L6b/CT	0.470625	0.997	0.908	0	0
Gm30003	long non-coding	L6b/CT	0.690947	0.32	0.097	9.96592e-300	1.15565e-295
Gm17171	long non-coding	L6b/CT	0.60078	0.68	0.354	8.09968e-287	9.39239e-283
BB557941	long non-coding	L6b/CT	0.829578	0.403	0.152	1.18146e-271	1.37002e-267
Kcnmb4os1	long non-coding	L6b/CT	0.550937	0.548	0.269	1.05426e-269	1.22251e-265
Gm35065	long non-coding	L6b/CT	0.572882	0.473	0.195	2.252e-263	2.61142e-259
4933412E12Rik	long non-coding	L6b/CT	0.619022	0.732	0.457	1.25092e-260	1.45056e-256
Bambi-ps1	pseudogenes	L6b/CT	0.746398	0.27	0.08	2.13591e-253	2.4768e-249
5830416P10Rik	long non-coding	L6b/CT	0.499354	0.322	0.107	1.23753e-244	1.43504e-240
Gm31518	long non-coding	L6b/CT	0.652893	0.357	0.142	2.4181e-224	2.80403e-220
Gm34583	pseudogenes	L6b/CT	0.616506	0.614	0.298	1.63836e-218	1.89985e-214
Ftl2	pseudogenes	L6b/CT	0.360881	0.85	0.69	3.17652e-203	3.6835e-199
Gm7335	pseudogenes	L6b/CT	0.39634	0.745	0.556	2.10394e-201	2.43973e-197
Gm20570	pseudogenes	L6b/CT	0.520042	0.551	0.299	1.22558e-199	1.42118e-195
2010320M18Rik	long non-coding	L6b/CT	0.441852	0.811	0.584	2.03043e-178	2.35449e-174
Gm13588	pseudogenes	L6b/CT	0.484834	0.474	0.246	3.17126e-174	3.67739e-170
Pvt1	long non-coding	L6b/CT	0.485962	0.795	0.611	2.25408e-173	2.61383e-169
A730090N16Rik	long non-coding	L6b/CT	0.530521	0.271	0.103	4.79091e-167	5.55554e-163
Gm33228	long non-coding	L6b/CT	0.391739	0.877	0.728	8.20871e-161	9.51882e-157
Gm3375	pseudogenes	L6b/CT	0.538464	0.809	0.725	1.98183e-157	2.29813e-153
2410003L11Rik	long non-coding	L6b/CT	0.65374	0.257	0.102	8.48367e-154	9.83766e-150
A730020E08Rik	long non-coding	L6b/CT	0.512426	0.621	0.383	1.45224e-148	1.68402e-144
Gm2824	long non-coding	L6b/CT	0.370945	0.832	0.617	7.52351e-142	8.72426e-138
D030068K23Rik	long non-coding	L6b/CT	0.428847	0.59	0.343	2.26063e-139	2.62143e-135
Gm5820	long non-coding	L6b/CT	0.492439	0.412	0.217	1.40414e-131	1.62824e-127
Gm17322	long non-coding	L6b/CT	0.486425	0.671	0.444	1.05536e-127	1.2238e-123
1600029O15Rik	pseudogenes	L6b/CT	0.510604	0.317	0.147	3.32378e-126	3.85426e-122
A830011K09Rik	long non-coding	L6b/CT	0.421035	0.46	0.254	1.48696e-125	1.72427e-121
Gm14164	long non-coding	L6b/CT	0.277203	0.476	0.268	3.08782e-119	3.58063e-115
D930048N14Rik	long non-coding	L6b/CT	0.441113	0.279	0.125	3.52002e-119	4.08181e-115
Rps4l	pseudogenes	L6b/CT	0.450722	0.66	0.474	3.1318e-118	3.63163e-114
Gm13791	long non-coding	L6b/CT	0.40167	0.314	0.15	9.39383e-117	1.08931e-112
Gm3571	pseudogenes	L6b/CT	0.32992	0.688	0.528	3.78448e-115	4.38848e-111
E230016M11Rik	long non-coding	L6b/CT	0.40506	0.736	0.5	1.8632e-110	2.16057e-106
Gm5106	long non-coding	L6b/CT	0.300961	0.285	0.138	4.37524e-102	5.07353e-98
Gm10125	long non-coding	L6b/CT	0.449738	0.598	0.39	8.72638e-102	1.01191e-97
Gm21399	pseudogenes	L6b/CT	0.253014	0.783	0.676	4.23413e-96	4.90989e-92
Gm36251	long non-coding	L6b/CT	0.384281	0.356	0.201	6.55054e-91	7.596e-87
Gm6781	pseudogenes	L6b/CT	0.295325	0.639	0.482	7.88538e-89	9.14389e-85
A630023P12Rik	long non-coding	L6b/CT	0.484915	0.476	0.314	3.06599e-87	3.55533e-83
Tsix	long non-coding	L6b/CT	0.374782	0.551	0.365	1.6912e-86	1.96111e-82
Gm8034	pseudogenes	L6b/CT	0.336897	0.422	0.247	2.57264e-86	2.98324e-82
2900041M22Rik	long non-coding	L6b/CT	0.418519	0.319	0.173	1.03024e-83	1.19467e-79
Gm5468	long non-coding	L6b/CT	0.286765	0.845	0.698	2.5014e-82	2.90062e-78
5330426P16Rik	long non-coding	L6b/CT	0.424113	0.367	0.214	1.38985e-81	1.61167e-77
1110002L01Rik	long non-coding	L6b/CT	0.297002	0.709	0.54	6.02559e-78	6.98727e-74
Gm4349	pseudogenes	L6b/CT	0.451882	0.267	0.142	5.27349e-75	6.11514e-71
Gm8099	pseudogenes	L6b/CT	0.26093	0.7	0.577	3.07153e-73	3.56175e-69
Gm7846	pseudogenes	L6b/CT	0.316266	0.366	0.22	1.15433e-72	1.33856e-68
Gm15432	pseudogenes	L6b/CT	0.319045	0.546	0.41	4.20022e-70	4.87058e-66
F730043M19Rik	long non-coding	L6b/CT	0.421849	0.457	0.307	5.8166e-70	6.74493e-66
D030028A08Rik	long non-coding	L6b/CT	0.354663	0.486	0.332	2.07426e-67	2.40531e-63
Gm5124	pseudogenes	L6b/CT	0.273748	0.786	0.638	3.76057e-66	4.36075e-62
Gm7730	pseudogenes	L6b/CT	0.255063	0.652	0.521	3.06126e-63	3.54983e-59
4833412C05Rik	long non-coding	L6b/CT	0.408409	0.395	0.25	6.92498e-63	8.03021e-59
5033430I15Rik	long non-coding	L6b/CT	0.387584	0.42	0.271	2.74867e-62	3.18735e-58
4930480K15Rik	long non-coding	L6b/CT	0.271059	0.41	0.259	4.36276e-62	5.05905e-58
Gm35040	long non-coding	L6b/CT	0.31568	0.441	0.294	1.07105e-61	1.24199e-57
A830029E22Rik	long non-coding	L6b/CT	0.386642	0.312	0.181	1.09289e-61	1.26731e-57
Mir3091	small non-coding	L6b/CT	0.38088	0.449	0.303	5.04694e-60	5.85243e-56
Xist	long non-coding	L6b/CT	0.263345	0.486	0.321	3.02091e-58	3.50305e-54
4921511I17Rik	long non-coding	L6b/CT	0.31558	0.567	0.417	5.64546e-58	6.54648e-54
1700124L16Rik	long non-coding	L6b/CT	0.360346	0.356	0.222	6.6015e-56	7.6551e-52
0610009L18Rik	long non-coding	L6b/CT	0.342824	0.542	0.385	2.09071e-55	2.42439e-51
Gm11762	long non-coding	L6b/CT	0.298208	0.265	0.154	3.01877e-51	3.50056e-47
Gm10069	long non-coding	L6b/CT	0.271905	0.329	0.217	1.90122e-47	2.20466e-43
Gm20754	long non-coding	L6b/CT	0.281079	0.689	0.597	6.17523e-45	7.16079e-41
2610203C20Rik	long non-coding	L6b/CT	0.261481	0.452	0.325	8.0075e-40	9.2855e-36
Gm36543	long non-coding	L3 RSP-ACA	1.82377	0.786	0.069	0	0
Gm31294	long non-coding	L3 RSP-ACA	1.65486	0.75	0.039	0	0
B230206H07Rik	long non-coding	L3 RSP-ACA	1.60953	0.689	0.007	0	0
E030044B06Rik	long non-coding	L3 RSP-ACA	1.86298	0.556	0.059	6.77611e-200	7.85758e-196
Gm19461	long non-coding	L3 RSP-ACA	0.905854	0.342	0.022	2.98864e-195	3.46563e-191
Gm34961	long non-coding	L3 RSP-ACA	1.85508	0.633	0.102	1.2773e-150	1.48115e-146
Gm30371	long non-coding	L3 RSP-ACA	1.52908	0.888	0.216	9.53756e-144	1.10598e-139
Gm2694	long non-coding	L3 RSP-ACA	1.38	0.99	0.451	2.33951e-134	2.7129e-130
A530058N18Rik	long non-coding	L3 RSP-ACA	1.50824	0.607	0.093	6.36489e-132	7.38073e-128
Gm5206	pseudogenes	L3 RSP-ACA	1.53703	0.474	0.065	1.44244e-129	1.67265e-125
5830418P13Rik	long non-coding	L3 RSP-ACA	1.18209	0.449	0.058	8.64097e-124	1.00201e-119
Gm12907	long non-coding	L3 RSP-ACA	1.17112	0.449	0.059	1.43521e-118	1.66427e-114
2310001H17Rik	long non-coding	L3 RSP-ACA	1.08659	0.291	0.028	1.14047e-105	1.32249e-101
Gm5454	pseudogenes	L3 RSP-ACA	1.23576	0.918	0.325	3.16444e-101	3.66948e-97
Gm2164	long non-coding	L3 RSP-ACA	1.37948	0.944	0.401	6.05729e-101	7.02404e-97
Gm6260	long non-coding	L3 RSP-ACA	1.28738	0.362	0.055	7.14178e-80	8.28161e-76
Gm31706	long non-coding	L3 RSP-ACA	1.08729	0.378	0.069	5.91758e-72	6.86203e-68
4930547E14Rik	long non-coding	L3 RSP-ACA	0.963743	0.969	0.544	6.13724e-68	7.11675e-64
4930417H01Rik	long non-coding	L3 RSP-ACA	0.874028	0.48	0.107	3.86388e-63	4.48056e-59
Gm31557	long non-coding	L3 RSP-ACA	0.759062	0.362	0.067	1.29237e-62	1.49864e-58
Gm6644	pseudogenes	L3 RSP-ACA	0.949391	0.791	0.412	6.14253e-62	7.12288e-58
A330008L17Rik	long non-coding	L3 RSP-ACA	0.90662	0.974	0.587	1.02916e-59	1.19341e-55
C230062I16Rik	pseudogenes	L3 RSP-ACA	0.904075	0.923	0.553	9.15598e-59	1.06173e-54
Gm29571	long non-coding	L3 RSP-ACA	0.68212	0.398	0.085	9.50694e-57	1.10242e-52
1700034G24Rik	long non-coding	L3 RSP-ACA	1.12259	0.5	0.136	1.14934e-54	1.33278e-50
Gm5514	pseudogenes	L3 RSP-ACA	0.339597	0.99	0.949	2.25599e-54	2.61605e-50
Gm31432	long non-coding	L3 RSP-ACA	0.749624	0.434	0.104	3.79563e-52	4.40142e-48
Pantr1	long non-coding	L3 RSP-ACA	0.466862	1	0.818	4.78842e-52	5.55265e-48
Gm10432	long non-coding	L3 RSP-ACA	1.06087	0.643	0.246	2.83593e-51	3.28854e-47
Gm26641	long non-coding	L3 RSP-ACA	1.1926	0.367	0.087	1.47429e-50	1.70958e-46
D930019O06Rik	long non-coding	L3 RSP-ACA	0.890921	0.622	0.221	1.6895e-47	1.95915e-43
9330179D12Rik	long non-coding	L3 RSP-ACA	0.843022	0.893	0.496	1.84046e-46	2.1342e-42
Gm21154	long non-coding	L3 RSP-ACA	0.864503	0.311	0.069	1.80417e-44	2.09212e-40
5930412G12Rik	long non-coding	L3 RSP-ACA	0.932173	0.408	0.105	2.62348e-43	3.04219e-39
Gm20063	long non-coding	L3 RSP-ACA	0.860583	0.949	0.494	9.78641e-43	1.13483e-38
4930500J02Rik	long non-coding	L3 RSP-ACA	0.94674	0.291	0.067	1.50616e-36	1.74654e-32
1110002O04Rik	long non-coding	L3 RSP-ACA	0.942838	0.52	0.181	2.33742e-36	2.71047e-32
BB557941	long non-coding	L3 RSP-ACA	0.996542	0.495	0.167	8.07102e-36	9.35916e-32
2810025M15Rik	pseudogenes	L3 RSP-ACA	0.473929	0.949	0.741	9.03434e-36	1.04762e-31
C030037D09Rik	long non-coding	L3 RSP-ACA	0.815495	0.311	0.076	1.76701e-35	2.04902e-31
9530080O11Rik	long non-coding	L3 RSP-ACA	0.75329	0.811	0.449	1.14454e-33	1.32721e-29
Gm26901	long non-coding	L3 RSP-ACA	0.782545	0.735	0.393	8.23003e-33	9.54355e-29
Gm28175	long non-coding	L3 RSP-ACA	0.701833	0.796	0.399	5.204e-32	6.03456e-28
Gm16083	long non-coding	L3 RSP-ACA	0.799508	0.561	0.23	8.4407e-31	9.78783e-27
4933439C10Rik	long non-coding	L3 RSP-ACA	0.338239	0.985	0.867	1.48514e-29	1.72217e-25
Gm14317	long non-coding	L3 RSP-ACA	0.743753	0.337	0.102	6.39241e-29	7.41263e-25
Gm13629	long non-coding	L3 RSP-ACA	0.884044	0.597	0.278	8.255e-28	9.5725e-24
B930095G15Rik	long non-coding	L3 RSP-ACA	0.457134	0.964	0.807	1.79902e-27	2.08615e-23
Gm15723	long non-coding	L3 RSP-ACA	0.571077	0.735	0.4	2.72054e-26	3.15473e-22
Gm2464	long non-coding	L3 RSP-ACA	0.491756	0.959	0.71	4.41264e-25	5.1169e-21
1700086L19Rik	pseudogenes	L3 RSP-ACA	0.358388	0.995	0.837	1.3924e-24	1.61462e-20
Gm5	long non-coding	L3 RSP-ACA	0.744141	0.367	0.127	3.19899e-23	3.70954e-19
Gm10638	long non-coding	L3 RSP-ACA	0.726683	0.551	0.271	5.95148e-23	6.90133e-19
G430095P16Rik	long non-coding	L3 RSP-ACA	0.60387	0.449	0.223	1.32597e-21	1.53759e-17
Dbpht2	long non-coding	L3 RSP-ACA	0.391877	0.99	0.863	7.69125e-21	8.91877e-17
Pantr2	long non-coding	L3 RSP-ACA	0.852544	0.429	0.185	5.68571e-20	6.59315e-16
Gm10169	pseudogenes	L3 RSP-ACA	0.250175	0.913	0.884	9.3575e-20	1.0851e-15
A830092H15Rik	long non-coding	L3 RSP-ACA	0.530742	0.622	0.318	5.56114e-19	6.4487e-15
Gm2163	pseudogenes	L3 RSP-ACA	0.279903	0.969	0.886	4.97403e-18	5.76788e-14
F730043M19Rik	long non-coding	L3 RSP-ACA	0.622162	0.612	0.315	6.19352e-17	7.182e-13
A330093E20Rik	long non-coding	L3 RSP-ACA	0.758949	0.556	0.369	6.52485e-17	7.56622e-13
Gpr137b-ps	pseudogenes	L3 RSP-ACA	0.514496	0.776	0.517	8.64727e-17	1.00274e-12
AW495222	long non-coding	L3 RSP-ACA	0.658998	0.571	0.305	1.18382e-16	1.37276e-12
Gm13601	long non-coding	L3 RSP-ACA	0.640986	0.561	0.295	1.34274e-16	1.55705e-12
Mir99ahg	long non-coding	L3 RSP-ACA	0.394533	0.969	0.776	2.22939e-16	2.5852e-12
Gm15679	long non-coding	L3 RSP-ACA	0.571821	0.301	0.116	1.01151e-15	1.17295e-11
Gm6087	pseudogenes	L3 RSP-ACA	0.470867	0.418	0.193	1.08456e-15	1.25766e-11
2410004N09Rik	long non-coding	L3 RSP-ACA	0.484601	0.735	0.528	2.36083e-15	2.73762e-11
Gm32710	long non-coding	L3 RSP-ACA	0.476309	0.776	0.53	3.78647e-15	4.39079e-11
Gm13453	pseudogenes	L3 RSP-ACA	0.357901	0.781	0.738	8.28867e-15	9.61155e-11
Gm6545	pseudogenes	L3 RSP-ACA	0.480641	0.25	0.093	2.14346e-14	2.48556e-10
A330040F15Rik	long non-coding	L3 RSP-ACA	0.526962	0.653	0.412	4.0839e-14	4.73569e-10
Mccc1os	long non-coding	L3 RSP-ACA	0.527759	0.51	0.29	4.67209e-14	5.41775e-10
2310040G24Rik	long non-coding	L3 RSP-ACA	0.57859	0.663	0.457	6.66843e-14	7.73271e-10
C730002L08Rik	long non-coding	L3 RSP-ACA	0.426272	0.913	0.644	3.58643e-13	4.15883e-09
9430085M18Rik	long non-coding	L3 RSP-ACA	0.587585	0.423	0.209	4.39486e-13	5.09628e-09
A830035O19Rik	long non-coding	L3 RSP-ACA	0.619678	0.321	0.15	6.66563e-13	7.72946e-09
Gm13328	pseudogenes	L3 RSP-ACA	0.49987	0.327	0.169	8.76843e-13	1.01679e-08
Gm15417	long non-coding	L3 RSP-ACA	0.534568	0.291	0.126	1.10198e-12	1.27785e-08
Gm3788	pseudogenes	L3 RSP-ACA	0.334227	0.755	0.648	2.08539e-12	2.41822e-08
Gm13031	long non-coding	L3 RSP-ACA	0.524611	0.27	0.111	4.95514e-12	5.74598e-08
Gm20387	long non-coding	L3 RSP-ACA	0.56118	0.434	0.233	4.96373e-12	5.75594e-08
Gm16150	long non-coding	L3 RSP-ACA	0.483042	0.429	0.25	5.61029e-12	6.50569e-08
B230206L02Rik	long non-coding	L3 RSP-ACA	0.578288	0.347	0.173	1.02587e-11	1.1896e-07
Gm31087	long non-coding	L3 RSP-ACA	0.599518	0.454	0.266	1.39406e-11	1.61655e-07
Gm13630	long non-coding	L3 RSP-ACA	0.313055	0.388	0.195	1.47477e-11	1.71015e-07
Gm14285	long non-coding	L3 RSP-ACA	0.489181	0.531	0.316	4.43418e-11	5.14188e-07
Gm15688	long non-coding	L3 RSP-ACA	0.449504	0.592	0.404	5.79606e-11	6.72112e-07
D430036J16Rik	long non-coding	L3 RSP-ACA	0.512793	0.51	0.295	7.62966e-11	8.84735e-07
Arhgap20os	long non-coding	L3 RSP-ACA	0.471636	0.474	0.276	6.52279e-10	7.56383e-06
4732491K20Rik	long non-coding	L3 RSP-ACA	0.406309	0.694	0.488	8.18377e-10	9.4899e-06
Gm20008	pseudogenes	L3 RSP-ACA	0.44877	0.592	0.378	8.21633e-10	9.52766e-06
Gm9962	long non-coding	L3 RSP-ACA	0.506528	0.515	0.332	1.19234e-09	1.38264e-05
Gm10373	long non-coding	L3 RSP-ACA	0.510642	0.286	0.138	1.76119e-09	2.04227e-05
Gm13446	long non-coding	L3 RSP-ACA	0.464743	0.582	0.402	1.99039e-09	2.30806e-05
C030013G03Rik	long non-coding	L3 RSP-ACA	0.525733	0.367	0.183	3.41796e-09	3.96347e-05
2810429I04Rik	long non-coding	L3 RSP-ACA	0.560036	0.296	0.155	1.01868e-08	0.000118126
Gm31907	pseudogenes	L3 RSP-ACA	0.373707	0.281	0.144	1.28366e-08	0.000148853
Gm5441	long non-coding	L3 RSP-ACA	0.507478	0.418	0.25	4.91772e-08	0.000570259
A930028N01Rik	long non-coding	L3 RSP-ACA	0.430695	0.301	0.166	5.88407e-08	0.000682317
Gm7818	pseudogenes	L3 RSP-ACA	0.416731	0.592	0.408	6.38706e-08	0.000740643
Gm30082	long non-coding	L3 RSP-ACA	0.450354	0.444	0.273	6.52832e-08	0.000757024
Gm14164	long non-coding	L3 RSP-ACA	0.393465	0.413	0.281	7.02389e-08	0.000814491
Gm14117	pseudogenes	L3 RSP-ACA	0.355686	0.541	0.477	8.57344e-08	0.000994176
4930447M23Rik	long non-coding	L3 RSP-ACA	0.37175	0.796	0.571	8.86405e-08	0.00102788
B130034C11Rik	long non-coding	L3 RSP-ACA	0.429666	0.469	0.297	1.2455e-07	0.00144428
9530036O11Rik	long non-coding	L3 RSP-ACA	0.44556	0.617	0.577	2.38084e-07	0.00276082
4930593A02Rik	long non-coding	L3 RSP-ACA	0.439699	0.434	0.292	4.59699e-07	0.00533067
Gm20570	pseudogenes	L3 RSP-ACA	0.406833	0.413	0.315	5.48455e-07	0.00635989
Gm17597	long non-coding	L3 RSP-ACA	0.460433	0.347	0.203	7.31544e-07	0.00848299
AW046200	long non-coding	L3 RSP-ACA	0.382753	0.352	0.21	1.34086e-06	0.0155486
1700039M10Rik	long non-coding	L3 RSP-ACA	0.28518	0.51	0.397	1.643e-06	0.0190522
A830052D11Rik	long non-coding	L3 RSP-ACA	0.404883	0.311	0.183	2.64489e-06	0.0306701
1700001L05Rik	long non-coding	L3 RSP-ACA	0.258712	0.316	0.191	2.94971e-06	0.0342048
C330013E15Rik	long non-coding	L3 RSP-ACA	0.421375	0.352	0.219	3.85307e-06	0.0446802
Pantr1	long non-coding	L2/3 IT PPP	0.562692	0.987	0.817	5.41728e-217	6.28188e-213
Gm28175	long non-coding	L2/3 IT PPP	0.948236	0.675	0.397	6.50252e-88	7.54032e-84
Rn7sk	small non-coding	L2/3 IT PPP	0.329308	0.889	0.885	1.63008e-74	1.89024e-70
Gm17634	long non-coding	L2/3 IT PPP	0.976889	0.288	0.092	3.75555e-64	4.35494e-60
Gm9830	pseudogenes	L2/3 IT PPP	0.643275	0.708	0.565	1.28674e-54	1.49211e-50
Snora30	small non-coding	L2/3 IT PPP	0.844785	0.443	0.228	1.35069e-52	1.56626e-48
Gm17330	pseudogenes	L2/3 IT PPP	0.363452	0.71	0.645	6.5381e-49	7.58158e-45
Gm13629	long non-coding	L2/3 IT PPP	0.865002	0.476	0.277	1.8795e-46	2.17946e-42
Gm4948	pseudogenes	L2/3 IT PPP	0.322275	0.717	0.689	1.05248e-35	1.22046e-31
Gm2164	long non-coding	L2/3 IT PPP	0.802627	0.54	0.402	4.53442e-33	5.25812e-29
9330158H04Rik	long non-coding	L2/3 IT PPP	0.597186	0.319	0.205	4.67462e-18	5.42068e-14
Stmn1-rs1	pseudogenes	L2/3 IT PPP	0.251276	0.606	0.591	6.39364e-18	7.41407e-14
Gm5864	pseudogenes	L2/3 IT PPP	0.396836	0.359	0.245	5.5726e-16	6.46199e-12
Gm26839	long non-coding	L2/3 IT PPP	0.486733	0.491	0.438	6.85948e-16	7.95425e-12
Gm11418	long non-coding	L2/3 IT PPP	0.263418	0.662	0.781	3.80121e-11	4.40788e-07
Gm8171	pseudogenes	L2/3 IT PPP	0.286423	0.513	0.495	1.08754e-07	0.00126112
Rps13-ps1	pseudogenes	L2/3 IT PPP	0.387019	0.454	0.446	7.95628e-07	0.00922611
Snord49b	small non-coding	L2/3 IT PPP	0.349318	0.281	0.239	1.88233e-06	0.0218275
Gm31056	long non-coding	L6 IT ENTl	1.69064	0.506	0.029	1.94723e-147	2.25801e-143
1700023F02Rik	long non-coding	L6 IT ENTl	1.55925	0.398	0.021	2.3986e-124	2.78142e-120
Gm33828	pseudogenes	L6 IT ENTl	0.817163	0.349	0.02	8.00303e-100	9.28032e-96
Gm6209	long non-coding	L6 IT ENTl	1.6545	0.675	0.086	6.39772e-88	7.4188e-84
Gm19744	long non-coding	L6 IT ENTl	1.66563	0.795	0.131	6.25934e-77	7.25833e-73
6530403H02Rik	long non-coding	L6 IT ENTl	1.65883	1	0.472	5.7404e-54	6.65657e-50
Tsix	long non-coding	L6 IT ENTl	1.04795	1	0.376	3.69176e-38	4.28096e-34
Gm34045	long non-coding	L6 IT ENTl	1.35723	0.349	0.051	4.52655e-37	5.24899e-33
Gm2694	long non-coding	L6 IT ENTl	1.15075	0.952	0.452	5.1262e-37	5.94435e-33
1700022H16Rik	long non-coding	L6 IT ENTl	1.03626	0.313	0.041	3.81248e-36	4.42095e-32
A330033J07Rik	long non-coding	L6 IT ENTl	1.12708	0.747	0.271	7.07597e-35	8.20529e-31
Gm14637	long non-coding	L6 IT ENTl	1.16283	0.277	0.038	4.41706e-30	5.12203e-26
4930470P17Rik	long non-coding	L6 IT ENTl	1.07365	0.289	0.046	1.49917e-26	1.73844e-22
A830029E22Rik	long non-coding	L6 IT ENTl	1.08205	0.578	0.189	4.87261e-21	5.65028e-17
1700030C14Rik	long non-coding	L6 IT ENTl	0.997681	0.289	0.062	1.29127e-18	1.49736e-14
Gm11814	pseudogenes	L6 IT ENTl	0.587718	0.867	0.665	3.28288e-16	3.80683e-12
Xist	long non-coding	L6 IT ENTl	0.602459	0.819	0.331	5.92661e-16	6.8725e-12
Gm26871	long non-coding	L6 IT ENTl	0.503982	0.988	0.837	8.66456e-16	1.00474e-11
9630002D21Rik	long non-coding	L6 IT ENTl	0.959488	0.337	0.101	2.09814e-14	2.43301e-10
Bambi-ps1	pseudogenes	L6 IT ENTl	0.893245	0.313	0.093	8.35438e-13	9.68773e-09
0610009L18Rik	long non-coding	L6 IT ENTl	0.745433	0.699	0.395	1.33967e-12	1.55348e-08
D030068K23Rik	long non-coding	L6 IT ENTl	0.693365	0.711	0.359	1.66434e-12	1.92997e-08
6530402F18Rik	long non-coding	L6 IT ENTl	0.620687	0.458	0.173	2.45919e-12	2.85168e-08
1700030F04Rik	long non-coding	L6 IT ENTl	1.08338	0.41	0.169	7.41595e-12	8.59953e-08
Gm34418	long non-coding	L6 IT ENTl	0.763949	0.265	0.075	1.14001e-11	1.32195e-07
D430036J16Rik	long non-coding	L6 IT ENTl	0.813806	0.59	0.295	1.5022e-11	1.74195e-07
Rps4l	pseudogenes	L6 IT ENTl	0.6711	0.795	0.486	6.1241e-11	7.10151e-07
Gm35065	long non-coding	L6 IT ENTl	0.608438	0.506	0.213	7.68216e-11	8.90823e-07
Gm12522	long non-coding	L6 IT ENTl	0.717528	0.398	0.148	9.86562e-11	1.14402e-06
Gm34006	long non-coding	L6 IT ENTl	0.543122	0.783	0.524	1.93513e-10	2.24398e-06
Gm6722	pseudogenes	L6 IT ENTl	0.304136	0.843	0.821	8.85078e-10	1.02634e-05
4930414F18Rik	long non-coding	L6 IT ENTl	0.621565	0.265	0.087	1.57263e-09	1.82363e-05
A330076H08Rik	long non-coding	L6 IT ENTl	0.281523	1	0.894	2.47877e-09	2.87439e-05
BC106179	long non-coding	L6 IT ENTl	0.564253	0.289	0.101	4.18629e-09	4.85443e-05
Gm15688	long non-coding	L6 IT ENTl	0.506807	0.687	0.405	1.21837e-08	0.000141282
Gm9866	long non-coding	L6 IT ENTl	0.34392	0.94	0.772	1.43808e-08	0.00016676
1700063D05Rik	long non-coding	L6 IT ENTl	0.728575	0.253	0.085	2.37488e-08	0.000275391
Mir344i	small non-coding	L6 IT ENTl	0.821269	0.301	0.122	1.14639e-07	0.00132935
Gm5454	pseudogenes	L6 IT ENTl	0.523671	0.566	0.327	2.01685e-07	0.00233874
5330413P13Rik	long non-coding	L6 IT ENTl	0.599949	0.361	0.163	2.31448e-07	0.00268387
Gm15689	long non-coding	L6 IT ENTl	0.597569	0.289	0.118	2.76176e-07	0.00320254
3110039M20Rik	long non-coding	L6 IT ENTl	0.29905	0.928	0.815	2.93105e-07	0.00339885
E130006D01Rik	long non-coding	L6 IT ENTl	0.638544	0.277	0.108	3.07273e-07	0.00356314
Sp3os	long non-coding	L6 IT ENTl	0.323003	0.928	0.789	5.36635e-07	0.00622282
Gm15706	long non-coding	L6 IT ENTl	0.503338	0.675	0.47	8.21205e-07	0.00952269
Mir344g	small non-coding	L6 IT ENTl	0.304386	0.795	0.685	1.15678e-06	0.0134141
1700086O06Rik	long non-coding	L6 IT ENTl	0.415607	0.783	0.617	1.72391e-06	0.0199904
9130024F11Rik	long non-coding	L6 IT ENTl	0.274774	0.988	0.884	1.97797e-06	0.0229366
Gm31450	long non-coding	L6 IT ENTl	0.570191	0.566	0.32	2.05371e-06	0.0238148
Gm32224	long non-coding	L6 IT ENTl	0.634054	0.301	0.134	3.04805e-06	0.0353452

## Sheet: GABA
gene	gene type	cluster	avg_log2FC	pct.1	pct.2	p_val	p_val_adj
Gm13629	long non-coding	Pvalb	1.31665	0.967	0.427	0	0
2010001A14Rik	long non-coding	Pvalb	1.17383	0.499	0.12	0	0
Gm31218	long non-coding	Pvalb	1.14532	0.648	0.233	0	0
C230035I16Rik	long non-coding	Pvalb	1.06809	0.253	0.024	0	0
C330018A13Rik	long non-coding	Pvalb	1.02715	0.374	0.076	0	0
4632428C04Rik	long non-coding	Pvalb	1.02453	0.365	0.064	0	0
Gm13067	long non-coding	Pvalb	0.969065	0.465	0.075	0	0
A930029G22Rik	long non-coding	Pvalb	0.879101	0.815	0.422	0	0
Gm17202	long non-coding	Pvalb	0.812891	0.868	0.452	0	0
Gm32261	long non-coding	Pvalb	0.788661	0.547	0.25	0	0
Gm15417	long non-coding	Pvalb	0.785302	0.738	0.352	0	0
Gm31887	long non-coding	Pvalb	0.772584	0.584	0.247	0	0
A330033J07Rik	long non-coding	Pvalb	0.627504	0.796	0.499	0	0
Gm9797	pseudogenes	Pvalb	0.583269	0.667	0.334	0	0
2610100L16Rik	long non-coding	Pvalb	0.499269	0.955	0.713	0	0
Gm2830	pseudogenes	Pvalb	0.481906	0.797	0.578	0	0
Gm2163	pseudogenes	Pvalb	0.476242	0.786	0.422	0	0
Gm5514	pseudogenes	Pvalb	0.449328	0.996	0.938	0	0
Gm5601	pseudogenes	Pvalb	0.395564	0.941	0.806	0	0
Cdr1	long non-coding	Pvalb	0.383553	0.974	0.845	0	0
Gm15991	long non-coding	Pvalb	0.362163	0.427	0.15	0	0
Gm16399	pseudogenes	Pvalb	0.356577	0.894	0.772	0	0
1700020I14Rik	long non-coding	Pvalb	0.3235	0.966	0.841	0	0
Gm10419	long non-coding	Pvalb	0.318668	0.969	0.855	0	0
Gm4735	pseudogenes	Pvalb	0.293074	0.946	0.864	0	0
Gm7666	pseudogenes	Pvalb	0.290257	0.945	0.848	0	0
Gm12892	pseudogenes	Pvalb	0.265393	0.998	0.989	0	0
Mif-ps1	pseudogenes	Pvalb	0.315168	0.924	0.796	2.1743e-306	2.52132e-302
Gm13910	pseudogenes	Pvalb	0.442334	0.7	0.425	2.25765e-295	2.61798e-291
9530036O11Rik	long non-coding	Pvalb	0.702952	0.722	0.516	3.72732e-287	4.3222e-283
Gm26777	long non-coding	Pvalb	0.656992	0.335	0.107	1.91883e-285	2.22508e-281
Abhd11os	pseudogenes	Pvalb	0.861941	0.316	0.096	2.04347e-283	2.3696e-279
Gm4768	pseudogenes	Pvalb	0.394477	0.252	0.062	1.22237e-281	1.41746e-277
Tspan2os	long non-coding	Pvalb	0.778127	0.294	0.083	3.34585e-279	3.87985e-275
1700003G18Rik	long non-coding	Pvalb	0.792169	0.357	0.122	2.26126e-278	2.62216e-274
Dbpht2	long non-coding	Pvalb	0.488354	0.702	0.348	8.23228e-278	9.54615e-274
Gm12750	long non-coding	Pvalb	0.784861	0.431	0.175	3.16215e-276	3.66683e-272
Mrps36-ps1	pseudogenes	Pvalb	0.299507	0.918	0.801	2.45831e-270	2.85065e-266
Gm14117	pseudogenes	Pvalb	0.497064	0.681	0.419	3.18592e-267	3.69439e-263
Gm4459	pseudogenes	Pvalb	0.270181	0.917	0.815	2.61237e-254	3.0293e-250
C030037D09Rik	long non-coding	Pvalb	0.746497	0.384	0.147	5.42287e-254	6.28836e-250
Gm32391	long non-coding	Pvalb	0.646586	0.531	0.261	3.31594e-253	3.84516e-249
Gm5529	pseudogenes	Pvalb	0.383761	0.782	0.582	1.56142e-251	1.81062e-247
Gm12906	pseudogenes	Pvalb	0.5884	0.49	0.275	1.572e-245	1.82289e-241
Gm5560	pseudogenes	Pvalb	0.373233	0.78	0.593	1.77051e-244	2.05308e-240
1700086L19Rik	pseudogenes	Pvalb	0.692285	0.695	0.368	3.87834e-240	4.49732e-236
Gm336	pseudogenes	Pvalb	0.340331	0.341	0.124	6.53601e-233	7.57916e-229
Gm34168	long non-coding	Pvalb	0.499894	0.467	0.222	4.26385e-229	4.94436e-225
Gm5454	pseudogenes	Pvalb	0.414137	0.297	0.105	1.71854e-214	1.99282e-210
Gm9962	long non-coding	Pvalb	0.597133	0.66	0.379	1.9625e-212	2.27572e-208
F730043M19Rik	long non-coding	Pvalb	0.575732	0.715	0.438	3.62351e-210	4.20182e-206
Gm6705	pseudogenes	Pvalb	0.443505	0.576	0.344	4.86601e-199	5.64263e-195
9330179D12Rik	long non-coding	Pvalb	0.582583	0.658	0.406	1.45896e-194	1.69181e-190
Gm9899	long non-coding	Pvalb	0.346535	0.367	0.153	3.37301e-192	3.91134e-188
Gm12709	long non-coding	Pvalb	0.367503	0.936	0.779	2.69946e-187	3.1303e-183
1810021B22Rik	long non-coding	Pvalb	0.700841	0.331	0.134	9.37091e-186	1.08665e-181
Scp2-ps2	pseudogenes	Pvalb	0.270082	0.918	0.787	3.62513e-185	4.2037e-181
Gm14164	long non-coding	Pvalb	0.344785	0.705	0.458	3.10429e-183	3.59974e-179
2810429I04Rik	long non-coding	Pvalb	0.616178	0.464	0.233	1.54778e-181	1.7948e-177
6330409D20Rik	long non-coding	Pvalb	0.580901	0.274	0.103	2.3488e-175	2.72367e-171
Got2-ps1	pseudogenes	Pvalb	0.298324	0.713	0.525	4.27962e-166	4.96265e-162
Gm17257	pseudogenes	Pvalb	0.274976	0.836	0.717	1.62144e-164	1.88022e-160
Snord49b	small non-coding	Pvalb	0.634454	0.405	0.198	2.25142e-163	2.61074e-159
Gm6123	pseudogenes	Pvalb	0.290044	0.845	0.719	1.63852e-161	1.90002e-157
Gm16437	pseudogenes	Pvalb	0.306458	0.789	0.631	5.75711e-160	6.67595e-156
9330188P03Rik	long non-coding	Pvalb	0.593311	0.262	0.101	2.29647e-155	2.66299e-151
Gm14776	pseudogenes	Pvalb	0.538413	0.38	0.189	1.97632e-151	2.29174e-147
Gm5256	pseudogenes	Pvalb	0.306067	0.601	0.408	1.12842e-146	1.30852e-142
Sp3os	long non-coding	Pvalb	0.366413	0.861	0.655	1.26821e-145	1.47061e-141
Gm8069	pseudogenes	Pvalb	0.333188	0.713	0.546	1.2695e-145	1.47211e-141
Mir124a-2	small non-coding	Pvalb	0.539893	0.434	0.233	2.14966e-142	2.49275e-138
Gm15510	long non-coding	Pvalb	0.492179	0.36	0.176	3.3957e-141	3.93766e-137
Gm30340	long non-coding	Pvalb	0.466286	0.472	0.305	1.8432e-132	2.13738e-128
A930005H10Rik	long non-coding	Pvalb	0.393492	0.751	0.537	1.42101e-129	1.6478e-125
Gm16596	long non-coding	Pvalb	0.58491	0.32	0.161	1.07496e-128	1.24653e-124
0610009L18Rik	long non-coding	Pvalb	0.490071	0.575	0.362	1.64394e-127	1.90631e-123
Gm6444	pseudogenes	Pvalb	0.266689	0.804	0.674	9.22024e-127	1.06918e-122
A830011K09Rik	long non-coding	Pvalb	0.394177	0.349	0.172	1.14014e-125	1.32211e-121
9230114K14Rik	long non-coding	Pvalb	0.48433	0.458	0.261	3.09123e-122	3.58459e-118
Gm5512	pseudogenes	Pvalb	0.281623	0.56	0.366	5.15754e-122	5.98068e-118
Gm5855	pseudogenes	Pvalb	0.253146	0.738	0.586	1.15457e-120	1.33884e-116
Zfp652os	long non-coding	Pvalb	0.534687	0.414	0.233	3.71418e-120	4.30697e-116
Gm10108	pseudogenes	Pvalb	0.308289	0.542	0.361	1.77731e-119	2.06097e-115
Gm14122	pseudogenes	Pvalb	0.265017	0.478	0.297	4.79686e-117	5.56244e-113
Ck-ps1	pseudogenes	Pvalb	0.277105	0.406	0.237	8.97371e-115	1.04059e-110
Srrm4os	long non-coding	Pvalb	0.379374	0.314	0.153	1.17616e-112	1.36387e-108
Gm6419	pseudogenes	Pvalb	0.288845	0.705	0.56	9.07295e-109	1.0521e-104
Gm5820	long non-coding	Pvalb	0.396581	0.519	0.328	1.3441e-107	1.55862e-103
Gm9755	pseudogenes	Pvalb	0.251982	0.717	0.559	2.83237e-107	3.28442e-103
Gm6612	pseudogenes	Pvalb	0.299011	0.684	0.541	5.64902e-107	6.5506e-103
Gm9315	pseudogenes	Pvalb	0.270921	0.416	0.249	2.84001e-106	3.29327e-102
Cycs-ps2	pseudogenes	Pvalb	0.341586	0.529	0.359	2.24771e-103	2.60644e-99
Atp5c1-ps	pseudogenes	Pvalb	0.287028	0.565	0.396	4.03612e-102	4.68029e-98
Gm15706	long non-coding	Pvalb	0.382047	0.711	0.519	1.05982e-100	1.22897e-96
Gm29214	pseudogenes	Pvalb	0.382556	0.263	0.126	4.66651e-100	5.41129e-96
Gm35736	pseudogenes	Pvalb	0.357641	0.384	0.219	1.1687e-99	1.35523e-95
Gm8722	pseudogenes	Pvalb	0.272084	0.589	0.433	6.97025e-99	8.08271e-95
4921504A21Rik	long non-coding	Pvalb	0.345905	0.263	0.128	4.62848e-97	5.36718e-93
A530050N04Rik	long non-coding	Pvalb	0.404323	0.286	0.152	5.60729e-95	6.50221e-91
Gm19880	pseudogenes	Pvalb	0.250906	0.361	0.216	7.18008e-88	8.32602e-84
Gm13772	pseudogenes	Pvalb	0.302564	0.382	0.234	1.06141e-87	1.23081e-83
Gm7332	pseudogenes	Pvalb	0.284169	0.405	0.25	1.66581e-86	1.93167e-82
Dancr	long non-coding	Pvalb	0.339361	0.755	0.56	1.58051e-85	1.83276e-81
Mif-ps6	pseudogenes	Pvalb	0.252899	0.716	0.577	4.49033e-84	5.20698e-80
Gm30082	long non-coding	Pvalb	0.422325	0.39	0.23	5.62708e-84	6.52517e-80
Atp5k-ps2	pseudogenes	Pvalb	0.340562	0.511	0.363	1.50784e-81	1.74849e-77
4930481A15Rik	long non-coding	Pvalb	0.408215	0.28	0.153	5.07626e-81	5.88643e-77
Gm6277	long non-coding	Pvalb	0.422756	0.266	0.141	5.75008e-78	6.66779e-74
B230216N24Rik	long non-coding	Pvalb	0.326262	0.591	0.406	7.11125e-77	8.24621e-73
A730020E08Rik	long non-coding	Pvalb	0.350731	0.623	0.438	2.49736e-76	2.89594e-72
1700018A23Rik	long non-coding	Pvalb	0.396355	0.389	0.245	2.43506e-75	2.8237e-71
2310040G24Rik	long non-coding	Pvalb	0.51085	0.372	0.251	7.45131e-75	8.64053e-71
Mrps36-ps2	pseudogenes	Pvalb	0.285824	0.446	0.307	7.3028e-73	8.46833e-69
Cep83os	long non-coding	Pvalb	0.327772	0.629	0.46	1.09166e-72	1.26589e-68
Zfp335os	long non-coding	Pvalb	0.304827	0.635	0.465	3.79064e-71	4.39563e-67
Gm10012	pseudogenes	Pvalb	0.267744	0.617	0.483	1.47959e-70	1.71574e-66
Gm11295	pseudogenes	Pvalb	0.288053	0.464	0.311	2.33852e-70	2.71175e-66
Gm15151	pseudogenes	Pvalb	0.252213	0.654	0.534	1.12826e-67	1.30834e-63
B130034C11Rik	long non-coding	Pvalb	0.376051	0.397	0.252	3.40101e-67	3.94381e-63
C920021L13Rik	long non-coding	Pvalb	0.30153	0.497	0.337	6.29711e-67	7.30213e-63
B330016D10Rik	pseudogenes	Pvalb	0.340544	0.388	0.251	2.79973e-66	3.24656e-62
Gm3786	pseudogenes	Pvalb	0.28938	0.448	0.316	1.16983e-65	1.35653e-61
Pvt1	long non-coding	Pvalb	0.294029	0.85	0.704	7.95472e-65	9.22429e-61
Gm20687	long non-coding	Pvalb	0.333549	0.45	0.299	1.7048e-64	1.97689e-60
Gm31931	pseudogenes	Pvalb	0.273572	0.268	0.155	3.99423e-64	4.63171e-60
Zfp133-ps	pseudogenes	Pvalb	0.358982	0.524	0.365	2.41844e-63	2.80442e-59
2610507I01Rik	long non-coding	Pvalb	0.335967	0.437	0.291	2.62983e-63	3.04955e-59
Gm30551	long non-coding	Pvalb	0.329438	0.301	0.191	2.04903e-62	2.37606e-58
D730003I15Rik	long non-coding	Pvalb	0.377107	0.432	0.281	4.32125e-61	5.01092e-57
3300002P13Rik	long non-coding	Pvalb	0.313376	0.554	0.386	4.87889e-60	5.65756e-56
Gm26910	long non-coding	Pvalb	0.310462	0.634	0.467	2.25229e-59	2.61176e-55
Gm14827	long non-coding	Pvalb	0.285141	0.349	0.223	4.84333e-58	5.61632e-54
Gm4479	pseudogenes	Pvalb	0.25089	0.408	0.286	9.28867e-57	1.07711e-52
4632404H12Rik	long non-coding	Pvalb	0.320548	0.412	0.274	5.23907e-56	6.07522e-52
Gm11944	long non-coding	Pvalb	0.335423	0.294	0.183	2.31512e-53	2.68462e-49
Snhg1	long non-coding	Pvalb	0.263537	0.778	0.633	2.48623e-52	2.88303e-48
4732491K20Rik	long non-coding	Pvalb	0.261076	0.638	0.487	4.82629e-51	5.59656e-47
Gm34552	long non-coding	Pvalb	0.263386	0.464	0.321	5.10624e-51	5.92119e-47
Gm26564	long non-coding	Pvalb	0.311844	0.56	0.424	1.82195e-50	2.11273e-46
Gm15631	long non-coding	Pvalb	0.257161	0.708	0.56	1.08999e-49	1.26395e-45
Gm14532	long non-coding	Pvalb	0.269781	0.291	0.183	1.46127e-49	1.69449e-45
6530411M01Rik	long non-coding	Pvalb	0.327685	0.43	0.294	4.53488e-49	5.25864e-45
C230037L18Rik	long non-coding	Pvalb	0.329996	0.308	0.198	8.80056e-49	1.02051e-44
D330023K18Rik	long non-coding	Pvalb	0.252361	0.795	0.634	5.91821e-46	6.86276e-42
Gm16062	long non-coding	Pvalb	0.267779	0.594	0.479	1.48097e-43	1.71733e-39
Gm10634	long non-coding	Pvalb	0.272706	0.251	0.167	6.47507e-41	7.50849e-37
9330133O14Rik	long non-coding	Pvalb	0.253958	0.341	0.232	4.48423e-40	5.19991e-36
9630002D21Rik	long non-coding	Pvalb	0.304894	0.322	0.22	2.02062e-39	2.34312e-35
5330438D12Rik	long non-coding	Pvalb	0.267939	0.666	0.514	5.11333e-39	5.92942e-35
A230051N06Rik	long non-coding	Pvalb	0.262287	0.575	0.433	6.26512e-38	7.26503e-34
Gm14051	long non-coding	Pvalb	0.270113	0.483	0.393	5.96462e-36	6.91657e-32
Gm34267	long non-coding	Pvalb	0.252591	0.609	0.469	9.37909e-36	1.0876e-31
Gm12447	pseudogenes	Pvalb	0.254708	0.274	0.188	4.33257e-34	5.02404e-30
Gm7854	long non-coding	Pvalb	0.274491	0.287	0.206	9.87336e-30	1.14491e-25
Gm5791	pseudogenes	Pvalb	0.287064	0.521	0.469	5.49197e-24	6.36849e-20
Gm32647	long non-coding	Pvalb	0.280359	0.583	0.555	1.33689e-08	0.000155026
Gm16537	long non-coding	Vip	1.55907	0.688	0.113	0	0
Gm17750	long non-coding	Vip	1.24185	0.791	0.345	0	0
D030055H07Rik	long non-coding	Vip	1.2037	0.326	0.021	0	0
Pantr2	long non-coding	Vip	1.16342	0.494	0.184	0	0
Gm5087	long non-coding	Vip	1.11715	0.748	0.35	0	0
E530001K10Rik	long non-coding	Vip	0.915274	0.817	0.526	0	0
Cd63-ps	pseudogenes	Vip	0.773188	0.667	0.266	0	0
Gm20754	long non-coding	Vip	0.722438	0.806	0.537	0	0
Gm28175	long non-coding	Vip	0.620756	0.698	0.408	0	0
Pantr1	long non-coding	Vip	0.589434	0.961	0.691	0	0
Mir99ahg	long non-coding	Vip	0.551319	0.959	0.801	0	0
Dlx6os1	long non-coding	Vip	0.377621	0.994	0.974	0	0
Gm3934	pseudogenes	Vip	0.27706	0.922	0.829	0	0
Sox2ot	long non-coding	Vip	0.272112	0.934	0.888	0	0
A330033J07Rik	long non-coding	Vip	0.560678	0.723	0.496	2.68199e-284	3.11004e-280
Gm29514	long non-coding	Vip	0.775746	0.506	0.279	1.5722e-283	1.82313e-279
2900079G21Rik	long non-coding	Vip	0.472709	0.455	0.218	7.9216e-266	9.18588e-262
Gm8171	pseudogenes	Vip	0.57192	0.575	0.347	1.33998e-259	1.55384e-255
D030068K23Rik	long non-coding	Vip	0.651272	0.323	0.13	1.02605e-242	1.18981e-238
C130071C03Rik	long non-coding	Vip	0.277435	0.878	0.831	3.22587e-212	3.74072e-208
Gm10848	long non-coding	Vip	0.569482	0.332	0.158	1.36321e-183	1.58078e-179
Gm7049	pseudogenes	Vip	0.322674	0.322	0.157	7.91069e-173	9.17323e-169
2810468N07Rik	long non-coding	Vip	0.619479	0.408	0.243	6.61652e-171	7.67252e-167
A330102I10Rik	long non-coding	Vip	0.254407	0.759	0.721	4.19648e-162	4.86623e-158
Gm3788	pseudogenes	Vip	0.342568	0.675	0.473	2.83494e-138	3.2874e-134
Gm27243	long non-coding	Vip	0.637851	0.394	0.251	5.00027e-127	5.79831e-123
4930480K15Rik	long non-coding	Vip	0.48471	0.255	0.131	2.26672e-115	2.62849e-111
Gm9269	pseudogenes	Vip	0.367039	0.417	0.273	2.07551e-114	2.40676e-110
Srrm4os	long non-coding	Vip	0.510205	0.275	0.151	1.08872e-105	1.26248e-101
Airn	long non-coding	Vip	0.530311	0.34	0.218	4.33373e-98	5.02539e-94
Gm12245	pseudogenes	Vip	0.273079	0.417	0.282	5.35671e-92	6.21164e-88
Gm3888	pseudogenes	Vip	0.264558	0.433	0.303	3.2711e-90	3.79317e-86
Gm29683	long non-coding	Vip	0.512114	0.254	0.146	4.08634e-88	4.73852e-84
Gm5468	long non-coding	Vip	0.456507	0.29	0.174	5.59278e-87	6.48538e-83
Gm3571	pseudogenes	Vip	0.260676	0.481	0.365	6.54852e-83	7.59367e-79
4930447M23Rik	long non-coding	Vip	0.434462	0.335	0.238	1.88585e-69	2.18684e-65
Gm26839	long non-coding	Vip	0.275407	0.564	0.506	2.32072e-66	2.6911e-62
A330040F15Rik	long non-coding	Vip	0.317326	0.4	0.345	4.29456e-51	4.97997e-47
Gm26901	long non-coding	Vip	0.36781	0.489	0.419	2.83818e-50	3.29116e-46
A530046M15Rik	long non-coding	Vip	0.351629	0.324	0.236	2.63826e-49	3.05933e-45
2900060B14Rik	long non-coding	Vip	0.252628	0.463	0.382	5.43384e-43	6.30109e-39
Snora30	small non-coding	Vip	0.287058	0.356	0.273	1.6009e-40	1.85641e-36
Mir132	small non-coding	Vip	0.376136	0.258	0.193	1.6016e-40	1.85721e-36
A330008L17Rik	long non-coding	Vip	0.293518	0.493	0.415	1.28124e-39	1.48572e-35
Gm34304	long non-coding	Vip	0.322354	0.33	0.278	1.1797e-27	1.36798e-23
Gm31450	long non-coding	Vip	0.254357	0.303	0.254	2.91685e-24	3.38238e-20
3632454L22Rik	long non-coding	Vip	0.268642	0.328	0.287	3.64821e-20	4.23046e-16
Gm6517	pseudogenes	Vip	0.296064	0.311	0.271	8.27171e-18	9.59188e-14
Gm16070	long non-coding	Lamp5	1.87415	0.818	0.22	0	0
Gm3510	long non-coding	Lamp5	1.69719	0.561	0.022	0	0
Gm34558	long non-coding	Lamp5	1.5132	0.373	0.015	0	0
Gm17322	long non-coding	Lamp5	1.32638	0.356	0.056	0	0
Gm6551	pseudogenes	Lamp5	1.18386	0.308	0.014	0	0
Gm15688	long non-coding	Lamp5	1.15891	0.728	0.215	0	0
4933412O06Rik	long non-coding	Lamp5	1.10768	0.424	0.092	0	0
Gad1os	long non-coding	Lamp5	1.0199	0.788	0.331	0	0
B230311B06Rik	long non-coding	Lamp5	1.01675	0.341	0.044	0	0
D430036J16Rik	long non-coding	Lamp5	0.99298	0.34	0.072	0	0
Gm31450	long non-coding	Lamp5	0.990982	0.567	0.197	0	0
Gm14317	long non-coding	Lamp5	0.975942	0.287	0.017	0	0
A530046M15Rik	long non-coding	Lamp5	0.965268	0.578	0.186	0	0
A330093E20Rik	long non-coding	Lamp5	0.965034	0.711	0.412	0	0
Gm31087	long non-coding	Lamp5	0.918269	0.736	0.34	0	0
Gm28154	long non-coding	Lamp5	0.87576	0.338	0.026	0	0
Gm26512	long non-coding	Lamp5	0.868904	0.513	0.122	0	0
Gm30003	long non-coding	Lamp5	0.782643	0.439	0.16	0	0
Gm34354	long non-coding	Lamp5	0.694258	0.267	0.041	0	0
Gm15689	long non-coding	Lamp5	0.67615	0.28	0.059	0	0
C230012O17Rik	long non-coding	Lamp5	0.645055	0.354	0.081	0	0
Gm31907	pseudogenes	Lamp5	0.64184	0.334	0.088	0	0
Pvt1	long non-coding	Lamp5	0.566104	0.896	0.697	0	0
Gm5071	pseudogenes	Lamp5	0.47379	0.582	0.286	0	0
Gad1-ps	pseudogenes	Lamp5	0.459196	0.827	0.554	0	0
Gm3764	long non-coding	Lamp5	0.454241	0.974	0.86	0	0
Dlx1as	long non-coding	Lamp5	0.384398	0.982	0.885	0	0
G430095P16Rik	long non-coding	Lamp5	0.383917	0.358	0.085	0	0
Dlx6os1	long non-coding	Lamp5	0.282045	0.998	0.975	0	0
Gm32710	long non-coding	Lamp5	0.595017	0.821	0.527	3.47809e-298	4.03319e-294
Gm11978	pseudogenes	Lamp5	0.507142	0.288	0.077	2.73832e-292	3.17535e-288
2900079G21Rik	long non-coding	Lamp5	0.417528	0.541	0.226	7.6988e-292	8.92752e-288
Gm30648	long non-coding	Lamp5	0.730035	0.266	0.069	7.97121e-282	9.24342e-278
F730043M19Rik	long non-coding	Lamp5	0.644185	0.741	0.438	5.08988e-262	5.90223e-258
Gm18775	pseudogenes	Lamp5	0.549818	0.408	0.162	1.62967e-256	1.88976e-252
9530080O11Rik	long non-coding	Lamp5	0.754242	0.474	0.216	5.34579e-248	6.19898e-244
4930447M23Rik	long non-coding	Lamp5	0.721038	0.481	0.215	1.09054e-228	1.26459e-224
Mir8114	small non-coding	Lamp5	0.743889	0.3	0.1	1.06735e-225	1.2377e-221
C230057M02Rik	long non-coding	Lamp5	0.444651	0.851	0.545	2.02467e-220	2.3478e-216
Gm5607	long non-coding	Lamp5	0.573758	0.638	0.372	7.66048e-220	8.88309e-216
A330102I10Rik	long non-coding	Lamp5	0.420864	0.908	0.69	2.57935e-216	2.99102e-212
Miat	long non-coding	Lamp5	0.456912	0.859	0.63	1.20964e-215	1.4027e-211
B930095G15Rik	long non-coding	Lamp5	0.420099	0.815	0.605	3.40683e-199	3.95056e-195
Sox2ot	long non-coding	Lamp5	0.281864	0.983	0.882	2.40009e-196	2.78315e-192
Gm26588	long non-coding	Lamp5	0.573464	0.528	0.282	3.08699e-194	3.57968e-190
6530411M01Rik	long non-coding	Lamp5	0.660953	0.508	0.279	2.36047e-193	2.73721e-189
Mir99ahg	long non-coding	Lamp5	0.34531	0.964	0.818	7.3927e-182	8.57258e-178
H3f3a-ps1	pseudogenes	Lamp5	0.381621	0.775	0.578	1.42832e-172	1.65628e-168
H3f3c	pseudogenes	Lamp5	0.366131	0.727	0.536	3.31242e-156	3.84108e-152
Gm6961	long non-coding	Lamp5	0.490424	0.285	0.117	8.83786e-145	1.02484e-140
5033430I15Rik	long non-coding	Lamp5	0.592672	0.445	0.249	1.5121e-144	1.75344e-140
A330070K13Rik	long non-coding	Lamp5	0.642238	0.323	0.142	1.49419e-143	1.73267e-139
A530050N04Rik	long non-coding	Lamp5	0.54423	0.311	0.149	4.49504e-135	5.21245e-131
Gm6123	pseudogenes	Lamp5	0.253474	0.853	0.72	9.33745e-130	1.08277e-125
Gm31881	long non-coding	Lamp5	0.444688	0.296	0.133	5.13044e-126	5.94926e-122
Snhg5	long non-coding	Lamp5	0.52123	0.544	0.336	5.64422e-125	6.54504e-121
Ppp1r2-ps4	pseudogenes	Lamp5	0.266936	0.48	0.292	3.18013e-121	3.68767e-117
Ppp1r2-ps2	pseudogenes	Lamp5	0.250947	0.403	0.226	6.71373e-118	7.78524e-114
Gm8171	pseudogenes	Lamp5	0.376875	0.58	0.373	7.36613e-115	8.54177e-111
H3f3a-ps2	pseudogenes	Lamp5	0.298172	0.579	0.388	1.73203e-113	2.00846e-109
Gm9962	long non-coding	Lamp5	0.420034	0.609	0.397	1.7926e-107	2.0787e-103
Gm16897	long non-coding	Lamp5	0.317747	0.298	0.147	3.35497e-106	3.89042e-102
AW047730	long non-coding	Lamp5	0.449757	0.359	0.194	1.50264e-104	1.74246e-100
1110002L01Rik	long non-coding	Lamp5	0.341314	0.706	0.531	1.16537e-102	1.35136e-98
Gm6421	pseudogenes	Lamp5	0.297391	0.568	0.39	2.33136e-101	2.70345e-97
Gm30984	long non-coding	Lamp5	0.508785	0.255	0.126	4.0489e-100	4.69511e-96
Gm10257	pseudogenes	Lamp5	0.264191	0.559	0.391	1.61479e-90	1.87251e-86
Gm3888	pseudogenes	Lamp5	0.250209	0.485	0.306	3.60287e-89	4.17789e-85
Gm34304	long non-coding	Lamp5	0.432536	0.43	0.26	2.44962e-87	2.84058e-83
Zmiz1os1	long non-coding	Lamp5	0.2528	0.319	0.184	1.53158e-82	1.77601e-78
Gm6277	long non-coding	Lamp5	0.492304	0.268	0.144	1.73821e-81	2.01563e-77
Gm15614	long non-coding	Lamp5	0.526346	0.261	0.142	3.45079e-81	4.00153e-77
Sp3os	long non-coding	Lamp5	0.264303	0.805	0.673	9.53487e-79	1.10566e-74
E130102H24Rik	long non-coding	Lamp5	0.329457	0.706	0.54	2.67053e-78	3.09674e-74
BC051226	long non-coding	Lamp5	0.377522	0.497	0.335	3.93562e-78	4.56374e-74
Gm35438	long non-coding	Lamp5	0.368354	0.415	0.266	1.00379e-75	1.164e-71
Gm13630	long non-coding	Lamp5	0.284971	0.318	0.187	7.39319e-74	8.57315e-70
Mir9-2	small non-coding	Lamp5	0.450348	0.445	0.286	1.35876e-71	1.57562e-67
B130024G19Rik	long non-coding	Lamp5	0.409157	0.284	0.161	4.17095e-68	4.83664e-64
Mir344f	small non-coding	Lamp5	0.504278	0.268	0.146	1.16472e-66	1.3506e-62
Gm15663	long non-coding	Lamp5	0.388734	0.269	0.155	1.81727e-63	2.1073e-59
Gm10125	long non-coding	Lamp5	0.284108	0.672	0.537	1.00398e-55	1.16422e-51
Snora30	small non-coding	Lamp5	0.358084	0.4	0.273	4.76192e-54	5.52192e-50
2810049E08Rik	long non-coding	Lamp5	0.311481	0.569	0.432	4.23892e-53	4.91545e-49
A930024E05Rik	long non-coding	Lamp5	0.349422	0.281	0.174	1.38033e-52	1.60063e-48
Gm35040	long non-coding	Lamp5	0.294868	0.25	0.151	3.43224e-50	3.98003e-46
2900076A07Rik	long non-coding	Lamp5	0.266577	0.654	0.529	6.30732e-50	7.31397e-46
Gm19426	long non-coding	Lamp5	0.30909	0.319	0.209	1.27996e-49	1.48425e-45
4933433G19Rik	long non-coding	Lamp5	0.364259	0.305	0.198	3.3532e-49	3.88837e-45
5430416N02Rik	long non-coding	Lamp5	0.291414	0.578	0.447	3.85135e-48	4.46602e-44
Gm35736	pseudogenes	Lamp5	0.279952	0.337	0.234	8.74011e-43	1.0135e-38
Gm8213	pseudogenes	Lamp5	0.353499	0.295	0.199	1.96936e-41	2.28367e-37
BC002059	long non-coding	Lamp5	0.299745	0.423	0.313	1.39999e-40	1.62343e-36
Gm31887	long non-coding	Lamp5	0.27483	0.408	0.296	1.78474e-40	2.06959e-36
2610306M01Rik	long non-coding	Lamp5	0.257729	0.582	0.473	2.39342e-39	2.77541e-35
2810029C07Rik	long non-coding	Lamp5	0.297068	0.402	0.304	2.26702e-37	2.62883e-33
Gm17102	long non-coding	Lamp5	0.257751	0.26	0.177	1.06563e-28	1.23571e-24
6330418K02Rik	long non-coding	Lamp5	0.254485	0.38	0.292	1.28294e-27	1.48769e-23
Gm17750	long non-coding	Lamp5	0.269614	0.635	0.436	6.4416e-26	7.46968e-22
Dnaja1-ps	pseudogenes	Lamp5	0.321184	0.311	0.261	3.37728e-15	3.91629e-11
Kcnmb4os2	long non-coding	Sst	1.46234	0.554	0.067	0	0
9630002D21Rik	long non-coding	Sst	1.41865	0.576	0.128	0	0
Gm2464	long non-coding	Sst	1.34072	0.612	0.137	0	0
1700086L19Rik	pseudogenes	Sst	1.30497	0.823	0.306	0	0
Gm16083	long non-coding	Sst	1.20984	0.753	0.212	0	0
Gm13530	long non-coding	Sst	1.20352	0.379	0.028	0	0
Dbpht2	long non-coding	Sst	1.15421	0.823	0.287	0	0
3110039I08Rik	long non-coding	Sst	0.844876	0.705	0.383	0	0
Gm17202	long non-coding	Sst	0.831729	0.866	0.428	0	0
B230216N24Rik	long non-coding	Sst	0.819997	0.692	0.361	0	0
Gm15723	long non-coding	Sst	0.771403	0.749	0.29	0	0
Gm28175	long non-coding	Sst	0.767602	0.775	0.395	0	0
3300002P13Rik	long non-coding	Sst	0.749746	0.655	0.342	0	0
Gm17171	long non-coding	Sst	0.709035	0.506	0.187	0	0
Gm20754	long non-coding	Sst	0.654671	0.858	0.531	0	0
Gm32014	long non-coding	Sst	0.629603	0.312	0.082	0	0
Gm4258	long non-coding	Sst	0.608829	0.903	0.595	0	0
Gm14164	long non-coding	Sst	0.604601	0.795	0.413	0	0
Kcnmb4os1	long non-coding	Sst	0.594551	0.309	0.047	0	0
Gm3788	pseudogenes	Sst	0.541829	0.752	0.456	0	0
Pantr1	long non-coding	Sst	0.517322	0.97	0.701	0	0
Uchl1os	long non-coding	Sst	0.436835	0.895	0.68	0	0
Gm20063	long non-coding	Sst	0.809854	0.354	0.126	1.39462e-270	1.6172e-266
A230077H06Rik	long non-coding	Sst	0.641278	0.528	0.261	3.29062e-269	3.8158e-265
Gm31218	long non-coding	Sst	0.772789	0.499	0.259	1.0788e-256	1.25098e-252
9530059O14Rik	long non-coding	Sst	0.50914	0.623	0.342	1.27255e-250	1.47565e-246
1700003G18Rik	long non-coding	Sst	0.679531	0.324	0.119	1.00586e-234	1.16639e-230
Gm5087	long non-coding	Sst	0.529648	0.728	0.375	6.86887e-201	7.96514e-197
Gm11418	long non-coding	Sst	0.317039	0.661	0.392	1.76032e-195	2.04126e-191
C630043F03Rik	long non-coding	Sst	0.58743	0.521	0.299	2.27051e-194	2.63289e-190
Gm20687	long non-coding	Sst	0.526939	0.513	0.269	9.33737e-188	1.08276e-183
Gm31282	long non-coding	Sst	0.432277	0.451	0.235	2.70043e-178	3.13142e-174
Gm35736	pseudogenes	Sst	0.429988	0.411	0.201	6.72123e-177	7.79393e-173
2610203C20Rik	long non-coding	Sst	0.387038	0.863	0.66	1.50189e-175	1.74159e-171
A830005F24Rik	long non-coding	Sst	0.632773	0.333	0.147	3.97645e-173	4.61109e-169
E230016M11Rik	long non-coding	Sst	0.431711	0.778	0.534	6.19542e-165	7.1842e-161
Gm32647	long non-coding	Sst	0.744156	0.654	0.53	3.47911e-162	4.03437e-158
Gm20570	pseudogenes	Sst	0.381455	0.364	0.184	9.54042e-149	1.10631e-144
4930547E14Rik	long non-coding	Sst	0.417417	0.78	0.569	1.25179e-142	1.45158e-138
Gm30340	long non-coding	Sst	0.422458	0.462	0.299	7.06069e-140	8.18758e-136
Ap3s1-ps1	pseudogenes	Sst	0.276665	0.755	0.604	9.30545e-140	1.07906e-135
AI504432	long non-coding	Sst	0.358673	0.569	0.345	1.42483e-139	1.65223e-135
Gm6705	pseudogenes	Sst	0.341384	0.529	0.346	7.41771e-133	8.60158e-129
C230062I16Rik	pseudogenes	Sst	0.44252	0.466	0.292	4.191e-131	4.85988e-127
4930570G19Rik	long non-coding	Sst	0.359759	0.593	0.383	5.94031e-129	6.88839e-125
Gm4211	long non-coding	Sst	0.461855	0.255	0.115	1.24446e-121	1.44308e-117
Gm15631	long non-coding	Sst	0.367891	0.767	0.531	1.28995e-116	1.49583e-112
Gm4349	pseudogenes	Sst	0.489099	0.275	0.13	4.79207e-116	5.55689e-112
4933431E20Rik	long non-coding	Sst	0.261125	0.942	0.836	5.31837e-116	6.16718e-112
Gm35835	long non-coding	Sst	0.275301	0.474	0.302	4.31893e-107	5.00823e-103
Gm13588	pseudogenes	Sst	0.299036	0.283	0.146	1.82598e-102	2.11741e-98
Gm17753	long non-coding	Sst	0.432854	0.343	0.192	6.63979e-99	7.6995e-95
Mir7688	small non-coding	Sst	0.499848	0.287	0.151	1.01144e-96	1.17287e-92
1110018N20Rik	long non-coding	Sst	0.296743	0.373	0.222	1.07223e-96	1.24336e-92
Gm16894	long non-coding	Sst	0.417375	0.462	0.292	2.40331e-96	2.78688e-92
Gm7467	long non-coding	Sst	0.400197	0.372	0.22	7.52024e-83	8.72047e-79
Gm31445	long non-coding	Sst	0.313996	0.91	0.683	3.73046e-82	4.32584e-78
Gm9866	long non-coding	Sst	0.304139	0.817	0.625	2.13295e-73	2.47337e-69
Snhg10	long non-coding	Sst	0.321048	0.746	0.55	1.02718e-69	1.19111e-65
A930017M01Rik	pseudogenes	Sst	0.337509	0.334	0.207	5.24849e-68	6.08615e-64
5330438D12Rik	long non-coding	Sst	0.327415	0.689	0.498	7.43589e-68	8.62266e-64
Gm12750	long non-coding	Sst	0.334809	0.321	0.197	1.43667e-61	1.66596e-57
2610100L16Rik	long non-coding	Sst	0.281981	0.91	0.714	6.18598e-60	7.17326e-56
4933404O12Rik	long non-coding	Sst	0.268219	0.372	0.254	6.35548e-58	7.36981e-54
Gm5977	pseudogenes	Sst	0.309025	0.256	0.152	3.53188e-57	4.09557e-53
Gm13688	pseudogenes	Sst	0.304322	0.423	0.288	2.51997e-56	2.92216e-52
Mir8109	small non-coding	Sst	0.343387	0.324	0.209	9.584e-55	1.11136e-50
D030028A08Rik	long non-coding	Sst	0.274201	0.364	0.25	3.85008e-51	4.46456e-47
A330008L17Rik	long non-coding	Sst	0.309173	0.526	0.408	5.21284e-51	6.04481e-47
1110046J04Rik	long non-coding	Sst	0.335174	0.29	0.19	3.48343e-47	4.03938e-43
Gm5069	pseudogenes	Sst	0.2758	0.716	0.652	1.37416e-46	1.59348e-42
Gm34267	long non-coding	Sst	0.262656	0.614	0.46	1.95989e-44	2.27269e-40
Mir3091	small non-coding	Sst	0.296062	0.362	0.256	5.52023e-43	6.40126e-39
Snord64	small non-coding	Sst	0.307211	0.495	0.365	2.48141e-42	2.87744e-38
2500004C02Rik	long non-coding	Sst	0.25369	0.463	0.348	1.35132e-39	1.56699e-35
C230037L18Rik	long non-coding	Sst	0.269567	0.291	0.197	1.01559e-38	1.17768e-34
Mir7666	small non-coding	Sst	0.272516	0.431	0.308	2.17552e-30	2.52273e-26
E530001K10Rik	long non-coding	Sncg	0.880103	0.958	0.592	7.66245e-240	8.88538e-236
2810468N07Rik	long non-coding	Sncg	1.14665	0.716	0.268	8.37612e-238	9.71295e-234
Gm27243	long non-coding	Sncg	1.45158	0.627	0.274	4.50719e-199	5.22653e-195
Dlx1as	long non-coding	Sncg	0.467033	0.991	0.899	7.70428e-193	8.93388e-189
Gm29514	long non-coding	Sncg	0.983278	0.769	0.322	8.65272e-187	1.00337e-182
5330426P16Rik	long non-coding	Sncg	0.889721	0.36	0.08	1.75611e-184	2.03639e-180
G630018N14Rik	long non-coding	Sncg	0.745433	0.323	0.076	8.34246e-171	9.67392e-167
Gm17750	long non-coding	Sncg	0.863884	0.889	0.452	8.18906e-163	9.49603e-159
Dlx6os1	long non-coding	Sncg	0.309448	0.998	0.979	2.15266e-161	2.49623e-157
9530059O14Rik	long non-coding	Sncg	0.841306	0.702	0.398	4.81015e-143	5.57785e-139
Kcnd3os	long non-coding	Sncg	0.804268	0.374	0.11	4.90631e-132	5.68935e-128
Gm31450	long non-coding	Sncg	0.807626	0.603	0.251	6.62535e-109	7.68275e-105
D030068K23Rik	long non-coding	Sncg	0.655645	0.453	0.171	3.03917e-107	3.52422e-103
2810032G03Rik	long non-coding	Sncg	0.835009	0.485	0.193	4.14807e-105	4.81011e-101
Gm31087	long non-coding	Sncg	0.702992	0.752	0.399	6.54727e-97	7.59222e-93
Gm26512	long non-coding	Sncg	0.59257	0.438	0.184	7.94145e-95	9.20891e-91
Gm4024	pseudogenes	Sncg	0.429842	0.841	0.666	5.27323e-92	6.11484e-88
Gm10848	long non-coding	Sncg	0.578544	0.462	0.195	4.01636e-88	4.65738e-84
Gm11419	long non-coding	Sncg	0.455859	0.477	0.214	5.49412e-87	6.37098e-83
1700030L22Rik	long non-coding	Sncg	0.394143	0.337	0.115	6.52907e-87	7.57111e-83
Gm6166	pseudogenes	Sncg	0.560599	0.719	0.555	8.72805e-83	1.0121e-78
C230057M02Rik	long non-coding	Sncg	0.524233	0.842	0.591	6.34011e-82	7.35199e-78
Gm34304	long non-coding	Sncg	0.699904	0.57	0.279	1.15232e-81	1.33623e-77
2900079G21Rik	long non-coding	Sncg	0.381776	0.568	0.272	1.01419e-79	1.17606e-75
Gm29683	long non-coding	Sncg	0.662242	0.39	0.166	3.08742e-77	3.58017e-73
Grip1os1	long non-coding	Sncg	0.393706	0.515	0.266	2.72405e-68	3.1588e-64
Gm13453	pseudogenes	Sncg	0.310425	0.871	0.786	9.74703e-68	1.13027e-63
A330041J22Rik	long non-coding	Sncg	0.522797	0.316	0.119	2.55092e-66	2.95805e-62
Gm26843	long non-coding	Sncg	0.495246	0.599	0.372	7.97423e-66	9.24692e-62
Gm7049	pseudogenes	Sncg	0.328835	0.416	0.194	6.71213e-65	7.78338e-61
Gm26629	long non-coding	Sncg	0.435807	0.284	0.107	1.15257e-61	1.33652e-57
A830082K12Rik	long non-coding	Sncg	0.308737	0.979	0.846	1.28135e-59	1.48585e-55
1700025F24Rik	long non-coding	Sncg	0.705952	0.338	0.146	1.61842e-59	1.87672e-55
A530046M15Rik	long non-coding	Sncg	0.542719	0.505	0.248	3.86301e-59	4.47955e-55
Gm4815	pseudogenes	Sncg	0.350749	0.26	0.101	2.48322e-58	2.87954e-54
Gm11418	long non-coding	Sncg	0.372059	0.698	0.448	5.2379e-57	6.07387e-53
B130024G19Rik	long non-coding	Sncg	0.616033	0.377	0.175	8.74985e-56	1.01463e-51
Gm17936	pseudogenes	Sncg	0.331265	0.256	0.102	1.04727e-54	1.21442e-50
8030451O07Rik	long non-coding	Sncg	0.404368	0.337	0.149	5.81928e-54	6.74804e-50
Gm10373	long non-coding	Sncg	0.551988	0.344	0.156	7.45804e-52	8.64835e-48
AA388235	long non-coding	Sncg	0.425178	0.335	0.151	3.13201e-51	3.63187e-47
Gm34006	long non-coding	Sncg	0.405559	0.608	0.35	9.57541e-51	1.11036e-46
Tspan2os	long non-coding	Sncg	0.590255	0.28	0.12	2.91579e-48	3.38115e-44
A330093E20Rik	long non-coding	Sncg	0.546022	0.626	0.461	3.23221e-45	3.74806e-41
Gm1848	pseudogenes	Sncg	0.361666	0.616	0.453	8.3335e-45	9.66352e-41
Gm5468	long non-coding	Sncg	0.521498	0.388	0.198	9.43082e-45	1.0936e-40
Gm35438	long non-coding	Sncg	0.453114	0.496	0.284	1.02864e-44	1.19282e-40
Gm14328	pseudogenes	Sncg	0.482912	0.491	0.333	1.33842e-44	1.55203e-40
Gm7898	pseudogenes	Sncg	0.304468	0.702	0.59	7.52049e-42	8.72076e-38
Gm4419	long non-coding	Sncg	0.440503	0.334	0.159	1.15052e-41	1.33414e-37
Gm36298	pseudogenes	Sncg	0.443542	0.497	0.281	1.32665e-41	1.53839e-37
5033430I15Rik	long non-coding	Sncg	0.490045	0.468	0.277	1.01018e-35	1.17141e-31
6330418K02Rik	long non-coding	Sncg	0.446298	0.511	0.298	7.47369e-35	8.6665e-31
Zeb2os	long non-coding	Sncg	0.353888	0.502	0.31	1.08513e-34	1.25832e-30
Gm4221	long non-coding	Sncg	0.339267	0.668	0.543	2.02889e-34	2.3527e-30
Gm12976	long non-coding	Sncg	0.409133	0.272	0.142	1.96048e-33	2.27337e-29
2610306M01Rik	long non-coding	Sncg	0.413434	0.696	0.483	3.36369e-33	3.90053e-29
Gm17102	long non-coding	Sncg	0.452773	0.352	0.184	7.86789e-32	9.12361e-28
4930594M22Rik	long non-coding	Sncg	0.365101	0.256	0.127	1.64083e-30	1.90271e-26
Zfp652os	long non-coding	Sncg	0.463422	0.431	0.263	1.25712e-29	1.45776e-25
1110019D14Rik	long non-coding	Sncg	0.434711	0.41	0.246	3.61505e-29	4.19202e-25
Fabp5l2	pseudogenes	Sncg	0.362387	0.266	0.148	1.56231e-28	1.81166e-24
2310061J03Rik	long non-coding	Sncg	0.32112	0.436	0.272	7.9744e-28	9.24712e-24
3110039M20Rik	long non-coding	Sncg	0.275791	0.907	0.746	1.44374e-27	1.67416e-23
1110002L01Rik	long non-coding	Sncg	0.299481	0.749	0.555	5.52744e-27	6.40962e-23
Gm20008	pseudogenes	Sncg	0.37417	0.301	0.164	3.85649e-26	4.47199e-22
A330102I10Rik	long non-coding	Sncg	0.305728	0.923	0.722	5.34662e-26	6.19994e-22
D130020L05Rik	long non-coding	Sncg	0.322768	0.444	0.276	9.13992e-25	1.05987e-20
4933412O06Rik	long non-coding	Sncg	0.379811	0.282	0.149	1.44321e-24	1.67355e-20
Gm15496	long non-coding	Sncg	0.308094	0.377	0.24	3.62047e-24	4.1983e-20
A330040F15Rik	long non-coding	Sncg	0.357906	0.562	0.351	6.12852e-24	7.10663e-20
6530411M01Rik	long non-coding	Sncg	0.379232	0.481	0.315	2.44772e-22	2.83837e-18
2210406O10Rik	long non-coding	Sncg	0.339184	0.314	0.185	2.62963e-22	3.04931e-18
2810002D19Rik	long non-coding	Sncg	0.376875	0.554	0.371	3.21214e-22	3.7248e-18
Gm12344	pseudogenes	Sncg	0.26138	0.521	0.411	4.95664e-22	5.74772e-18
E230016M11Rik	long non-coding	Sncg	0.304481	0.769	0.587	6.69416e-22	7.76255e-18
Gm26782	long non-coding	Sncg	0.268036	0.829	0.693	6.68585e-21	7.75291e-17
8430429K09Rik	long non-coding	Sncg	0.36617	0.616	0.509	1.88924e-20	2.19077e-16
Gm30003	long non-coding	Sncg	0.29881	0.338	0.207	2.30977e-19	2.67841e-15
Gm7908	pseudogenes	Sncg	0.25845	0.336	0.216	3.20013e-19	3.71087e-15
Pcsk2os1	long non-coding	Sncg	0.252729	0.489	0.339	1.54395e-18	1.79037e-14
Gm15432	pseudogenes	Sncg	0.289591	0.462	0.368	1.60824e-18	1.86492e-14
Mtag2	long non-coding	Sncg	0.362423	0.38	0.247	1.96775e-18	2.2818e-14
Cd63-ps	pseudogenes	Sncg	0.251521	0.502	0.375	2.45791e-18	2.8502e-14
Gm5087	long non-coding	Sncg	0.288214	0.668	0.454	3.26197e-18	3.78257e-14
C530005A16Rik	long non-coding	Sncg	0.300415	0.593	0.438	6.12903e-18	7.10723e-14
1110046J04Rik	long non-coding	Sncg	0.358281	0.332	0.209	7.28771e-18	8.45083e-14
B230369F24Rik	long non-coding	Sncg	0.324318	0.37	0.243	1.23898e-17	1.43673e-13
2900076A07Rik	long non-coding	Sncg	0.306651	0.729	0.544	4.82415e-17	5.59409e-13
Gm2464	long non-coding	Sncg	0.275008	0.396	0.25	1.04357e-16	1.21013e-12
B230217O12Rik	long non-coding	Sncg	0.303728	0.55	0.405	1.38118e-16	1.60161e-12
3010001F23Rik	long non-coding	Sncg	0.311085	0.49	0.348	1.39356e-16	1.61597e-12
Gm9866	long non-coding	Sncg	0.259823	0.816	0.667	1.4083e-16	1.63307e-12
A930005H10Rik	long non-coding	Sncg	0.255779	0.719	0.575	1.5831e-16	1.83576e-12
Gm19426	long non-coding	Sncg	0.26154	0.346	0.224	5.31406e-16	6.16218e-12
4930481A15Rik	long non-coding	Sncg	0.287079	0.281	0.174	5.64939e-16	6.55103e-12
Snhg5	long non-coding	Sncg	0.324295	0.525	0.368	8.7261e-16	1.01188e-11
Gm3076	pseudogenes	Sncg	0.282018	0.418	0.321	6.81053e-15	7.89749e-11
9430065F17Rik	long non-coding	Sncg	0.31518	0.306	0.201	1.64069e-14	1.90255e-10
2700046G09Rik	long non-coding	Sncg	0.253537	0.323	0.209	1.69183e-14	1.96184e-10
Gm16894	long non-coding	Sncg	0.30871	0.451	0.329	1.13024e-13	1.31062e-09
1700123M08Rik	long non-coding	Sncg	0.292047	0.287	0.184	2.46817e-13	2.86209e-09
BC002059	long non-coding	Sncg	0.286357	0.448	0.328	1.43831e-12	1.66786e-08
Gm12279	long non-coding	Sncg	0.298419	0.358	0.243	2.06332e-12	2.39262e-08
Gm36839	long non-coding	Sncg	0.260684	0.364	0.246	3.52478e-12	4.08733e-08
Gm32856	long non-coding	Sncg	0.280675	0.43	0.332	4.61066e-12	5.34652e-08
Gm7467	long non-coding	Sncg	0.271829	0.366	0.253	1.4529e-11	1.68479e-07
2500004C02Rik	long non-coding	Sncg	0.265226	0.486	0.372	3.4892e-11	4.04607e-07
A930024E05Rik	long non-coding	Sncg	0.271081	0.274	0.19	4.61596e-11	5.35267e-07
0610040B10Rik	long non-coding	Sncg	0.265747	0.386	0.271	3.68031e-10	4.26768e-06
G630016G05Rik	long non-coding	Meis2	2.02436	0.838	0.008	0	0
Gm12892	pseudogenes	Meis2	0.384315	0.988	0.991	3.53496e-69	4.09914e-65
Gm6788	pseudogenes	Meis2	0.599988	0.856	0.69	9.22564e-37	1.06981e-32
Gm6485	pseudogenes	Meis2	0.477329	0.856	0.801	2.46411e-34	2.85738e-30
4930570E03Rik	long non-coding	Meis2	0.495116	0.922	0.831	1.13497e-31	1.31611e-27
Gm5454	pseudogenes	Meis2	0.892734	0.425	0.143	5.73675e-31	6.65233e-27
Gm7554	pseudogenes	Meis2	0.666121	0.377	0.137	5.19124e-24	6.01977e-20
2900079G21Rik	long non-coding	Meis2	0.790625	0.557	0.284	6.53062e-22	7.5729e-18
Mir3064	small non-coding	Meis2	0.921182	0.497	0.275	8.80265e-21	1.02076e-16
Gm10257	pseudogenes	Meis2	0.577549	0.611	0.421	1.70209e-18	1.97374e-14
2310075C17Rik	long non-coding	Meis2	0.962941	0.257	0.084	5.34157e-18	6.19408e-14
9330158H04Rik	long non-coding	Meis2	0.990957	0.251	0.085	5.93364e-17	6.88064e-13
Gm30015	long non-coding	Meis2	0.524035	0.359	0.158	3.75218e-16	4.35103e-12
Hmgb1-ps4	pseudogenes	Meis2	0.463683	0.713	0.62	7.44909e-16	8.63797e-12
H3f3a-ps2	pseudogenes	Meis2	0.519167	0.587	0.423	2.23981e-14	2.59728e-10
H3f3c	pseudogenes	Meis2	0.457696	0.689	0.571	4.62337e-14	5.36126e-10
Gm17936	pseudogenes	Meis2	0.441612	0.275	0.108	4.96647e-14	5.75912e-10
Gm10182	pseudogenes	Meis2	0.484924	0.323	0.149	1.73646e-13	2.0136e-09
Gm11582	pseudogenes	Meis2	0.515249	0.509	0.355	8.28532e-13	9.60766e-09
Gm31166	pseudogenes	Meis2	0.290335	0.838	0.778	1.98083e-12	2.29697e-08
9530059O14Rik	long non-coding	Meis2	0.78154	0.521	0.412	1.35605e-11	1.57247e-07
Gm6421	pseudogenes	Meis2	0.469013	0.569	0.423	1.38783e-11	1.60933e-07
Gm32647	long non-coding	Meis2	0.603217	0.707	0.56	3.79672e-11	4.40267e-07
1700084F23Rik	long non-coding	Meis2	0.390727	0.275	0.123	4.60873e-11	5.34428e-07
Airn	long non-coding	Meis2	0.840093	0.407	0.252	1.4717e-10	1.70658e-06
Gm36503	long non-coding	Meis2	0.439378	0.377	0.218	2.94592e-10	3.41609e-06
Ck-ps1	pseudogenes	Meis2	0.43535	0.419	0.271	1.05971e-09	1.22884e-05
Gm6155	pseudogenes	Meis2	0.289458	0.689	0.626	1.95861e-08	0.000227121
Gm14122	pseudogenes	Meis2	0.399156	0.449	0.334	3.3187e-08	0.000384836
Mir124a-3	small non-coding	Meis2	0.663971	0.365	0.256	3.39612e-08	0.000393814
H3f3a-ps1	pseudogenes	Meis2	0.405748	0.665	0.615	3.53956e-08	0.000410448
Gm11560	pseudogenes	Meis2	0.384491	0.323	0.194	2.2469e-07	0.0026055
2700038G22Rik	long non-coding	Meis2	0.780318	0.269	0.152	2.5817e-07	0.00299374
Gm16701	long non-coding	Meis2	0.684464	0.365	0.259	7.27524e-07	0.00843637
Gm12183	pseudogenes	Meis2	0.3152	0.545	0.525	3.43709e-06	0.0398565
Gm9001	pseudogenes	Meis2	0.482358	0.365	0.271	4.27543e-06	0.0495779

## Sheet: Non-neu
Table S2 Differentially expressed ncRNAs among cell types of mouse cerebral cortex
gene	gene type	cluster	avg_log2FC	pct.1	pct.2	p_val	p_val_adj
1700047M11Rik	long non-coding	Oligo	2.71456	0.677	0.019	1.18096e-220	1.36944e-216
2810468N07Rik	long non-coding	Oligo	2.43753	0.894	0.116	4.31567e-197	5.00445e-193
C030029H02Rik	long non-coding	Oligo	2.39184	0.574	0.036	1.40046e-152	1.62397e-148
Gm19500	long non-coding	Oligo	1.8126	0.345	0.004	8.18562e-121	9.49205e-117
Cd9-ps	pseudogenes	Oligo	1.18051	0.83	0.184	2.93945e-114	3.40859e-110
Gm33727	long non-coding	Oligo	1.67574	0.302	0.005	3.4631e-102	4.01582e-98
Mir7052	small non-coding	Oligo	1.6284	0.549	0.068	2.07348e-97	2.40441e-93
Gm5844	pseudogenes	Oligo	1.07327	0.911	0.349	4.18252e-95	4.85005e-91
Gm16168	long non-coding	Oligo	1.18869	0.451	0.045	3.01047e-87	3.49094e-83
A230009B12Rik	long non-coding	Oligo	1.3889	0.315	0.017	5.88878e-82	6.82863e-78
1500004A13Rik	long non-coding	Oligo	1.28083	0.596	0.106	3.28033e-80	3.80388e-76
9530059O14Rik	long non-coding	Oligo	1.17107	0.255	0.007	3.56215e-80	4.13067e-76
Gm12346	pseudogenes	Oligo	1.04427	0.889	0.379	6.25018e-79	7.24771e-75
Sox2ot	long non-coding	Oligo	1.27378	0.953	0.453	3.6447e-77	4.22639e-73
Gm9791	pseudogenes	Oligo	1.19892	0.557	0.101	9.42233e-77	1.09261e-72
Stmn1-rs1	pseudogenes	Oligo	0.66867	0.434	0.059	1.74804e-68	2.02703e-64
A830052D11Rik	long non-coding	Oligo	1.1619	0.311	0.024	2.00239e-68	2.32197e-64
Gm1969	pseudogenes	Oligo	0.431206	0.374	0.041	2.49539e-68	2.89365e-64
Gm4258	long non-coding	Oligo	1.35449	0.774	0.249	2.81714e-65	3.26675e-61
Gm3934	pseudogenes	Oligo	0.99504	0.911	0.613	5.41884e-62	6.28369e-58
Gm10608	pseudogenes	Oligo	0.94762	0.826	0.472	3.73256e-57	4.32827e-53
Bcas1os2	long non-coding	Oligo	0.730059	0.264	0.02	9.26001e-56	1.07379e-51
Gm11223	pseudogenes	Oligo	1.32473	0.711	0.35	1.49626e-54	1.73506e-50
Gm2423	pseudogenes	Oligo	1.00884	0.817	0.422	9.32915e-54	1.08181e-49
Gm6829	pseudogenes	Oligo	0.820784	0.562	0.15	3.85859e-51	4.47442e-47
1700086L19Rik	pseudogenes	Oligo	1.4897	0.277	0.033	2.22188e-49	2.57649e-45
Gm10863	long non-coding	Oligo	1.33531	0.336	0.053	4.91264e-49	5.6967e-45
1700063D05Rik	long non-coding	Oligo	1.34712	0.268	0.029	1.26708e-48	1.4693e-44
Gm21178	pseudogenes	Oligo	0.881848	0.647	0.257	1.96142e-48	2.27446e-44
Gm9369	pseudogenes	Oligo	0.57857	0.447	0.096	1.47939e-47	1.7155e-43
Fkbp1a-ps1	pseudogenes	Oligo	0.698216	0.702	0.274	1.52728e-46	1.77103e-42
Gm5511	pseudogenes	Oligo	0.595948	0.362	0.064	3.24008e-46	3.7572e-42
Gm11451	pseudogenes	Oligo	0.929508	0.574	0.165	1.20908e-45	1.40205e-41
Gm2808	pseudogenes	Oligo	0.467211	0.43	0.093	1.76427e-45	2.04585e-41
5830417I10Rik	pseudogenes	Oligo	1.04625	0.787	0.384	2.53414e-44	2.93859e-40
Gm12222	pseudogenes	Oligo	0.643015	0.94	0.666	1.51787e-43	1.76012e-39
5330434G04Rik	long non-coding	Oligo	1.20137	0.413	0.093	1.94793e-43	2.25881e-39
Gm4617	pseudogenes	Oligo	0.646739	0.923	0.682	8.81876e-43	1.02262e-38
Gm12362	pseudogenes	Oligo	0.580788	0.357	0.067	1.74688e-42	2.02569e-38
Gm5802	pseudogenes	Oligo	0.558952	0.379	0.076	4.13036e-42	4.78957e-38
Gm8843	pseudogenes	Oligo	0.285883	0.268	0.035	4.59824e-42	5.33212e-38
Gm5454	pseudogenes	Oligo	0.599363	0.485	0.119	5.85406e-42	6.78836e-38
Gm17823	pseudogenes	Oligo	0.664298	0.706	0.303	2.87097e-41	3.32917e-37
Dnajc19-ps	pseudogenes	Oligo	0.845073	0.634	0.234	3.67887e-41	4.26602e-37
A230056P14Rik	long non-coding	Oligo	1.10655	0.591	0.189	1.35276e-40	1.56866e-36
2610203C22Rik	long non-coding	Oligo	1.36408	0.383	0.09	9.86635e-40	1.1441e-35
Gm10297	pseudogenes	Oligo	0.826439	0.404	0.096	1.07633e-38	1.24811e-34
Prkcz2	pseudogenes	Oligo	0.512437	0.481	0.116	2.96728e-38	3.44086e-34
2610035D17Rik	long non-coding	Oligo	1.02851	0.745	0.349	8.43409e-38	9.78017e-34
Ywhaq-ps2	pseudogenes	Oligo	0.657261	0.366	0.084	2.62465e-37	3.04355e-33
Gm7172	pseudogenes	Oligo	0.635835	0.706	0.325	4.33625e-36	5.02832e-32
Gm32633	long non-coding	Oligo	1.26222	0.374	0.099	1.5782e-35	1.83008e-31
Gm5582	pseudogenes	Oligo	0.281147	0.34	0.073	2.42818e-35	2.81572e-31
Mif-ps1	pseudogenes	Oligo	0.771109	0.719	0.336	5.70707e-35	6.61792e-31
Gm12691	pseudogenes	Oligo	0.269372	0.285	0.053	3.84787e-34	4.46199e-30
Gm11295	pseudogenes	Oligo	0.785817	0.281	0.052	5.56178e-33	6.44944e-29
Gm10480	pseudogenes	Oligo	0.678975	0.774	0.45	7.02733e-33	8.1489e-29
Mir6937	small non-coding	Oligo	0.878899	0.255	0.043	7.05768e-33	8.18408e-29
EU599041	long non-coding	Oligo	0.574202	0.702	0.39	2.29223e-32	2.65807e-28
Gm17922	pseudogenes	Oligo	0.861475	0.336	0.078	1.09842e-31	1.27373e-27
Mif-ps6	pseudogenes	Oligo	0.666077	0.562	0.213	7.5791e-31	8.78873e-27
Gm7614	pseudogenes	Oligo	0.696656	0.485	0.169	1.51884e-30	1.76125e-26
Gm35438	long non-coding	Oligo	1.02792	0.311	0.076	1.68381e-30	1.95254e-26
Gm15773	pseudogenes	Oligo	0.393054	0.387	0.109	4.81814e-30	5.58712e-26
Mif-ps3	pseudogenes	Oligo	0.654282	0.613	0.259	5.83301e-30	6.76396e-26
Gm20754	long non-coding	Oligo	1.4306	0.472	0.186	6.68062e-30	7.74685e-26
Gm13600	pseudogenes	Oligo	0.455215	0.306	0.07	1.05138e-29	1.21918e-25
Gm9392	pseudogenes	Oligo	0.704545	0.672	0.353	3.25014e-29	3.76886e-25
Gm3724	pseudogenes	Oligo	0.580889	0.779	0.457	4.37468e-29	5.07288e-25
Gm4948	pseudogenes	Oligo	0.548536	0.787	0.428	6.68227e-29	7.74877e-25
Gm5518	pseudogenes	Oligo	0.590656	0.66	0.316	4.49817e-28	5.21607e-24
4930506C21Rik	long non-coding	Oligo	1.13849	0.374	0.117	4.96631e-28	5.75893e-24
Hmgb1-ps7	pseudogenes	Oligo	0.511225	0.638	0.278	7.67581e-28	8.90087e-24
Gm6368	pseudogenes	Oligo	0.36068	0.596	0.253	8.69212e-28	1.00794e-23
Gm18101	pseudogenes	Oligo	0.675303	0.715	0.356	1.89027e-27	2.19196e-23
Mrpl48-ps	pseudogenes	Oligo	0.637436	0.583	0.237	2.77976e-27	3.22341e-23
Fth-ps2	pseudogenes	Oligo	0.543143	0.417	0.129	4.28761e-27	4.97191e-23
Gm7291	pseudogenes	Oligo	0.532634	0.255	0.053	6.86933e-27	7.96568e-23
Gm1848	pseudogenes	Oligo	0.693482	0.694	0.377	8.83734e-27	1.02478e-22
Fth-ps3	pseudogenes	Oligo	0.745232	0.643	0.436	1.6914e-26	1.96134e-22
Gm7931	pseudogenes	Oligo	0.411123	0.332	0.092	6.7536e-26	7.83147e-22
Gm16537	long non-coding	Oligo	0.724705	0.268	0.061	3.27359e-25	3.79605e-21
Gm5881	pseudogenes	Oligo	0.544871	0.281	0.069	3.48338e-24	4.03933e-20
Gm10169	pseudogenes	Oligo	0.570302	0.766	0.448	5.50447e-24	6.38298e-20
Gm17775	pseudogenes	Oligo	0.588404	0.506	0.208	8.01008e-24	9.28849e-20
Gm17330	pseudogenes	Oligo	0.291466	0.685	0.342	9.75769e-24	1.1315e-19
Fkbp1a-ps2	pseudogenes	Oligo	0.254341	0.281	0.072	1.71414e-23	1.98772e-19
9330175M20Rik	long non-coding	Oligo	0.480169	0.34	0.1	1.82122e-23	2.11189e-19
Gm6625	pseudogenes	Oligo	0.548784	0.566	0.258	1.40277e-22	1.62666e-18
Hmgb1-ps4	pseudogenes	Oligo	0.492387	0.821	0.514	2.34459e-22	2.71878e-18
Gm5814	pseudogenes	Oligo	0.457067	0.689	0.367	2.83333e-22	3.28553e-18
Gm10819	pseudogenes	Oligo	0.484023	0.723	0.401	3.57652e-22	4.14733e-18
Gm13688	pseudogenes	Oligo	1.01817	0.298	0.091	3.7457e-22	4.34351e-18
Gm10146	pseudogenes	Oligo	0.604539	0.796	0.475	1.12851e-21	1.30862e-17
Gm5829	pseudogenes	Oligo	0.500661	0.46	0.181	1.54849e-21	1.79563e-17
Gm12396	pseudogenes	Oligo	0.518578	0.817	0.529	8.29246e-21	9.61594e-17
Gm7338	pseudogenes	Oligo	0.318242	0.868	0.817	8.35318e-21	9.68635e-17
Atp6v0c-ps2	pseudogenes	Oligo	0.339326	0.974	0.795	5.58516e-20	6.47655e-16
Gm15387	pseudogenes	Oligo	0.430946	0.545	0.256	9.99071e-20	1.15852e-15
Gm14150	pseudogenes	Oligo	0.391647	0.655	0.327	1.01479e-19	1.17676e-15
Gm2164	long non-coding	Oligo	1.08998	0.579	0.323	1.49827e-19	1.7374e-15
AI506816	long non-coding	Oligo	0.592915	0.264	0.078	1.50903e-19	1.74987e-15
Mif-ps8	pseudogenes	Oligo	0.364486	0.26	0.07	3.12924e-19	3.62867e-15
Gm16439	pseudogenes	Oligo	0.331703	0.34	0.123	1.37224e-18	1.59125e-14
Gm4221	long non-coding	Oligo	0.784152	0.532	0.293	1.70931e-18	1.98212e-14
Gm20563	pseudogenes	Oligo	0.443008	0.651	0.335	1.72758e-18	2.0033e-14
Gm9824	pseudogenes	Oligo	0.392705	0.596	0.288	1.75695e-18	2.03736e-14
Gm14328	pseudogenes	Oligo	0.529575	0.694	0.38	3.43611e-18	3.98451e-14
8030442B05Rik	long non-coding	Oligo	0.508994	0.336	0.121	3.67539e-18	4.26198e-14
Gm12504	pseudogenes	Oligo	0.35408	0.494	0.228	3.75396e-18	4.35309e-14
Pcna-ps2	pseudogenes	Oligo	0.409956	0.438	0.181	3.83049e-18	4.44183e-14
Hmgb1-ps5	pseudogenes	Oligo	0.466635	0.702	0.383	5.08845e-18	5.90056e-14
Gm6180	pseudogenes	Oligo	0.33422	0.902	0.744	6.5012e-18	7.53879e-14
Gm3756	pseudogenes	Oligo	0.442888	0.651	0.356	6.53402e-18	7.57685e-14
Gm3531	pseudogenes	Oligo	0.435233	0.86	0.613	2.83048e-17	3.28223e-13
Gm6051	pseudogenes	Oligo	0.384207	0.404	0.162	3.52786e-17	4.09091e-13
Stxbp3b	pseudogenes	Oligo	0.477002	0.43	0.187	4.89241e-17	5.67324e-13
Gm10193	pseudogenes	Oligo	0.48992	0.349	0.132	5.78341e-17	6.70644e-13
Gm19221	pseudogenes	Oligo	0.283168	0.281	0.093	1.07105e-16	1.24199e-12
Gm10120	pseudogenes	Oligo	0.462624	0.46	0.199	1.6202e-16	1.87879e-12
Gm19961	pseudogenes	Oligo	0.40794	0.438	0.198	6.90071e-16	8.00207e-12
2810404M03Rik	long non-coding	Oligo	0.295199	0.421	0.18	6.93163e-16	8.03792e-12
Gm5873	pseudogenes	Oligo	0.341803	0.374	0.155	2.58772e-15	3.00072e-11
Gm3571	pseudogenes	Oligo	0.482261	0.545	0.294	3.07517e-15	3.56597e-11
Gm27254	pseudogenes	Oligo	0.265355	0.323	0.127	5.05183e-15	5.8581e-11
Gm15466	pseudogenes	Oligo	0.358275	0.37	0.162	5.08497e-15	5.89653e-11
Nudc-ps1	pseudogenes	Oligo	0.455871	0.545	0.281	7.34161e-15	8.51333e-11
Meg3	long non-coding	Oligo	1.0646	0.579	0.399	9.94699e-15	1.15345e-10
Gm10182	pseudogenes	Oligo	0.322744	0.34	0.14	1.00441e-14	1.16471e-10
Gm9385	pseudogenes	Oligo	0.401856	0.817	0.625	1.18036e-14	1.36874e-10
Gm1826	pseudogenes	Oligo	0.270265	0.357	0.149	1.37389e-14	1.59317e-10
Gm8163	pseudogenes	Oligo	0.26547	0.302	0.11	1.40055e-14	1.62408e-10
Gm6977	pseudogenes	Oligo	0.476243	0.774	0.789	1.92657e-14	2.23405e-10
Rpsa-ps10	pseudogenes	Oligo	0.415726	0.626	0.373	3.86219e-14	4.4786e-10
Tpt1-ps3	pseudogenes	Oligo	0.344546	0.923	0.725	4.91706e-14	5.70182e-10
Gm9840	pseudogenes	Oligo	0.356632	0.851	0.65	5.33408e-14	6.1854e-10
H3f3c	pseudogenes	Oligo	0.39368	0.851	0.601	5.60011e-14	6.49388e-10
Gm6166	pseudogenes	Oligo	0.470985	0.732	0.486	7.03552e-14	8.15839e-10
Gm5937	pseudogenes	Oligo	0.295443	0.277	0.102	9.85617e-14	1.14292e-09
Gm5620	pseudogenes	Oligo	0.351664	0.655	0.383	1.18961e-13	1.37947e-09
Gm9892	pseudogenes	Oligo	0.40451	0.762	0.506	1.33195e-13	1.54453e-09
E130307A14Rik	long non-coding	Oligo	0.713068	0.451	0.229	1.33983e-13	1.55366e-09
Gm5826	pseudogenes	Oligo	0.38398	0.728	0.498	1.46666e-13	1.70073e-09
Gm7392	pseudogenes	Oligo	0.428238	0.426	0.196	1.90575e-13	2.20991e-09
Gm13461	pseudogenes	Oligo	0.299782	0.587	0.333	2.30468e-13	2.67251e-09
Rny3	small non-coding	Oligo	0.56577	0.698	0.419	2.30553e-13	2.67349e-09
Gpr137b-ps	pseudogenes	Oligo	0.797832	0.34	0.158	3.49976e-13	4.05832e-09
Gm10232	pseudogenes	Oligo	0.425436	0.706	0.42	4.91549e-13	5.7e-09
Gm14494	pseudogenes	Oligo	0.378861	0.596	0.344	4.9978e-13	5.79545e-09
Rab10os	long non-coding	Oligo	0.649912	0.536	0.292	5.6327e-13	6.53168e-09
Gm15432	pseudogenes	Oligo	0.396019	0.736	0.454	6.42285e-13	7.44793e-09
2610316D01Rik	long non-coding	Oligo	0.745558	0.455	0.237	6.61422e-13	7.66985e-09
Gm4835	pseudogenes	Oligo	0.299163	0.502	0.275	7.60957e-13	8.82406e-09
Gm9347	pseudogenes	Oligo	0.257546	0.472	0.227	8.64835e-13	1.00286e-08
Gm6705	pseudogenes	Oligo	0.367435	0.366	0.164	1.34497e-12	1.55962e-08
Vamp7-ps	pseudogenes	Oligo	0.714433	0.421	0.208	1.50469e-12	1.74484e-08
Gm15710	pseudogenes	Oligo	0.36372	0.404	0.195	1.63545e-12	1.89646e-08
Oaz1-ps	pseudogenes	Oligo	0.289115	0.928	0.765	1.81168e-12	2.10082e-08
Gm2991	pseudogenes	Oligo	0.334086	0.323	0.14	2.18391e-12	2.53246e-08
Mrpl23-ps1	pseudogenes	Oligo	0.409269	0.817	0.592	2.21612e-12	2.56981e-08
Gm14719	pseudogenes	Oligo	0.42988	0.6	0.368	2.23334e-12	2.58978e-08
Gm7613	pseudogenes	Oligo	0.333476	0.536	0.285	2.75918e-12	3.19955e-08
1700101I11Rik	long non-coding	Oligo	0.550309	0.417	0.206	2.81785e-12	3.26758e-08
Atp6v0c-ps1	pseudogenes	Oligo	0.350603	0.655	0.419	3.66142e-12	4.24579e-08
Fabp5l2	pseudogenes	Oligo	0.402211	0.477	0.239	3.6957e-12	4.28554e-08
Rpsa-ps7	pseudogenes	Oligo	0.279479	0.336	0.147	3.71718e-12	4.31045e-08
Gm13509	pseudogenes	Oligo	0.410365	0.728	0.555	3.74513e-12	4.34285e-08
Gm8203	pseudogenes	Oligo	0.412942	0.613	0.368	4.10259e-12	4.75736e-08
Gm6421	pseudogenes	Oligo	0.350167	0.77	0.507	5.1648e-12	5.9891e-08
H3f3a-ps2	pseudogenes	Oligo	0.311426	0.826	0.559	5.23999e-12	6.07629e-08
3110053B16Rik	pseudogenes	Oligo	0.65921	0.306	0.132	6.75507e-12	7.83318e-08
Gm6100	pseudogenes	Oligo	0.27504	0.26	0.097	6.86458e-12	7.96016e-08
Gm7658	pseudogenes	Oligo	0.347273	0.494	0.261	7.51487e-12	8.71425e-08
Gm29485	pseudogenes	Oligo	0.318313	0.383	0.181	8.59979e-12	9.97231e-08
Gm8219	pseudogenes	Oligo	0.314215	0.447	0.223	8.80027e-12	1.02048e-07
Gm3160	pseudogenes	Oligo	0.260139	0.277	0.111	8.95578e-12	1.03851e-07
Gm5865	pseudogenes	Oligo	0.371307	0.711	0.461	1.15012e-11	1.33368e-07
Gm18646	pseudogenes	Oligo	0.296413	0.494	0.266	1.21404e-11	1.40781e-07
Gm4708	pseudogenes	Oligo	0.380738	0.855	0.577	1.45734e-11	1.68993e-07
Gm7846	pseudogenes	Oligo	0.431413	0.434	0.22	1.6403e-11	1.90209e-07
Gm8717	pseudogenes	Oligo	0.296267	0.404	0.204	2.32631e-11	2.69759e-07
H3f3a-ps1	pseudogenes	Oligo	0.385951	0.796	0.53	2.75686e-11	3.19685e-07
Gm4024	pseudogenes	Oligo	0.305904	0.813	0.674	3.10097e-11	3.59589e-07
Gm6059	pseudogenes	Oligo	0.319986	0.264	0.11	4.37938e-11	5.07833e-07
Gm20377	pseudogenes	Oligo	0.266606	0.357	0.166	4.66843e-11	5.41351e-07
Gm12141	pseudogenes	Oligo	0.306315	0.506	0.287	4.83717e-11	5.60918e-07
Rps26-ps1	pseudogenes	Oligo	0.414013	0.66	0.39	4.95497e-11	5.74579e-07
Gm11401	pseudogenes	Oligo	0.382733	0.481	0.253	5.25054e-11	6.08853e-07
Gm8292	pseudogenes	Oligo	0.432854	0.468	0.266	5.98157e-11	6.93623e-07
Gm11189	pseudogenes	Oligo	0.347461	0.455	0.235	6.72887e-11	7.8028e-07
Gm6474	pseudogenes	Oligo	0.305551	0.489	0.263	6.77564e-11	7.85703e-07
A730017L22Rik	long non-coding	Oligo	0.529737	0.574	0.353	6.8e-11	7.88528e-07
Gm7901	pseudogenes	Oligo	0.349124	0.591	0.346	6.85982e-11	7.95465e-07
Gm11598	pseudogenes	Oligo	0.399696	0.596	0.339	7.65443e-11	8.87608e-07
Tsg101-ps	pseudogenes	Oligo	0.37296	0.591	0.37	8.20641e-11	9.51615e-07
Gm5055	pseudogenes	Oligo	0.392205	0.404	0.211	8.71904e-11	1.01106e-06
Gm7816	pseudogenes	Oligo	0.294519	0.43	0.234	9.07872e-11	1.05277e-06
Gm6900	pseudogenes	Oligo	0.330604	0.762	0.561	9.63598e-11	1.11739e-06
Gm15542	pseudogenes	Oligo	0.33178	0.596	0.376	1.0301e-10	1.1945e-06
Gm3258	pseudogenes	Oligo	0.327679	0.481	0.252	1.28608e-10	1.49134e-06
Dynlt1-ps1	pseudogenes	Oligo	0.410987	0.579	0.385	1.41104e-10	1.63625e-06
Gm7308	pseudogenes	Oligo	0.30691	0.655	0.397	1.45196e-10	1.68369e-06
Gm12669	pseudogenes	Oligo	0.426317	0.587	0.359	1.82662e-10	2.11815e-06
Gm6415	pseudogenes	Oligo	0.38192	0.528	0.304	1.84747e-10	2.14232e-06
D030068K23Rik	long non-coding	Oligo	0.375109	0.255	0.109	1.95941e-10	2.27213e-06
Gm12696	pseudogenes	Oligo	0.30914	0.66	0.451	2.43532e-10	2.824e-06
Gm19985	pseudogenes	Oligo	0.30168	0.353	0.172	2.83705e-10	3.28985e-06
Gm10069	long non-coding	Oligo	0.468089	0.37	0.187	2.94574e-10	3.41588e-06
Gm14586	pseudogenes	Oligo	0.36677	0.826	0.601	3.13485e-10	3.63517e-06
Rpl28-ps1	pseudogenes	Oligo	0.390464	0.519	0.307	3.2295e-10	3.74493e-06
Gm13436	pseudogenes	Oligo	0.352697	0.706	0.462	3.48462e-10	4.04076e-06
Gpx4-ps	pseudogenes	Oligo	0.285181	0.336	0.163	3.50752e-10	4.06732e-06
Gm6472	pseudogenes	Oligo	0.343631	0.689	0.413	3.56778e-10	4.1372e-06
Gm10051	pseudogenes	Oligo	0.333506	0.319	0.151	3.89046e-10	4.51138e-06
Rpsa-ps2	pseudogenes	Oligo	0.290943	0.532	0.298	3.93319e-10	4.56093e-06
Eif4a-ps4	pseudogenes	Oligo	0.329763	0.766	0.585	4.59962e-10	5.33372e-06
Gm12060	long non-coding	Oligo	0.278187	0.281	0.123	5.98413e-10	6.93919e-06
Gm12261	pseudogenes	Oligo	0.332574	0.421	0.223	6.02835e-10	6.99048e-06
Gm8185	pseudogenes	Oligo	0.32351	0.426	0.236	8.53338e-10	9.8953e-06
Bloc1s2-ps	pseudogenes	Oligo	0.364117	0.434	0.233	8.77212e-10	1.01722e-05
Gm31328	pseudogenes	Oligo	0.423575	0.404	0.211	1.14941e-09	1.33285e-05
Gm11221	pseudogenes	Oligo	0.365916	0.46	0.254	1.21883e-09	1.41336e-05
Psmb6-ps2	pseudogenes	Oligo	0.278386	0.409	0.213	1.31529e-09	1.5252e-05
Gm9762	pseudogenes	Oligo	0.287645	0.626	0.411	1.95093e-09	2.2623e-05
Rpl19-ps11	pseudogenes	Oligo	0.323824	0.804	0.595	2.11857e-09	2.45669e-05
Gm12918	pseudogenes	Oligo	0.290587	0.332	0.167	2.33997e-09	2.71342e-05
Rpl28-ps3	pseudogenes	Oligo	0.337864	0.702	0.461	2.38034e-09	2.76024e-05
Gm20159	pseudogenes	Oligo	0.257126	0.311	0.146	2.41983e-09	2.80603e-05
Gm5100	pseudogenes	Oligo	0.347706	0.511	0.31	2.61437e-09	3.03162e-05
Gm5471	pseudogenes	Oligo	0.328071	0.664	0.457	2.68402e-09	3.11239e-05
Gm1943	pseudogenes	Oligo	0.385532	0.264	0.117	2.82012e-09	3.27021e-05
Trmt112-ps2	pseudogenes	Oligo	0.406927	0.672	0.436	3.01102e-09	3.49158e-05
Gm6722	pseudogenes	Oligo	0.329266	0.651	0.421	3.16887e-09	3.67462e-05
Rps13-ps2	pseudogenes	Oligo	0.343081	0.774	0.554	3.19499e-09	3.70491e-05
Gm8121	pseudogenes	Oligo	0.442484	0.651	0.429	3.22486e-09	3.73955e-05
Gm6218	pseudogenes	Oligo	0.259016	0.345	0.171	3.25765e-09	3.77757e-05
Gm3837	pseudogenes	Oligo	0.359836	0.774	0.534	3.42902e-09	3.97629e-05
Gm21596	pseudogenes	Oligo	0.288735	0.438	0.238	3.88608e-09	4.5063e-05
9530052E02Rik	long non-coding	Oligo	0.528878	0.306	0.149	4.05972e-09	4.70765e-05
Gm8682	pseudogenes	Oligo	0.271585	0.306	0.147	4.20074e-09	4.87117e-05
BC065397	long non-coding	Oligo	0.405797	0.255	0.114	4.44395e-09	5.1532e-05
Gm10257	pseudogenes	Oligo	0.281903	0.753	0.531	4.8606e-09	5.63636e-05
Scp2-ps2	pseudogenes	Oligo	0.306348	0.728	0.593	5.06262e-09	5.87062e-05
Gm5539	pseudogenes	Oligo	0.318668	0.702	0.504	5.58932e-09	6.48138e-05
Gm5601	pseudogenes	Oligo	0.383791	0.506	0.319	5.64697e-09	6.54823e-05
Gm8741	pseudogenes	Oligo	0.283414	0.591	0.358	6.02072e-09	6.98162e-05
Rpl18-ps2	pseudogenes	Oligo	0.333061	0.591	0.371	6.07417e-09	7.04361e-05
Gm7898	pseudogenes	Oligo	0.300293	0.596	0.383	6.08026e-09	7.05067e-05
Gm15610	pseudogenes	Oligo	0.341101	0.647	0.434	7.74852e-09	8.98518e-05
2310015A10Rik	long non-coding	Oligo	0.435808	0.272	0.127	8.7527e-09	0.000101496
Gm7868	pseudogenes	Oligo	0.346692	0.426	0.239	1.10216e-08	0.000127807
Gm9794	pseudogenes	Oligo	0.336841	0.826	0.605	1.18175e-08	0.000137036
Gm3375	pseudogenes	Oligo	0.261453	0.591	0.379	1.18964e-08	0.000137951
Gm13841	pseudogenes	Oligo	0.384205	0.285	0.14	1.21767e-08	0.000141201
Gm12693	pseudogenes	Oligo	0.255926	0.345	0.174	1.3183e-08	0.00015287
Gm6467	pseudogenes	Oligo	0.309811	0.706	0.497	1.56936e-08	0.000181983
Gm13790	long non-coding	Oligo	0.261312	0.523	0.319	1.70148e-08	0.000197304
Gm14108	pseudogenes	Oligo	0.26015	0.319	0.161	1.73296e-08	0.000200954
Rps27a-ps2	pseudogenes	Oligo	0.33798	0.591	0.374	3.51321e-08	0.000407392
Zmiz1os1	long non-coding	Oligo	0.316461	0.294	0.152	3.56355e-08	0.00041323
Gm10145	pseudogenes	Oligo	0.33423	0.485	0.291	3.67571e-08	0.000426235
Gm6222	pseudogenes	Oligo	0.276115	0.528	0.331	3.74227e-08	0.000433953
Gm13679	pseudogenes	Oligo	0.284184	0.813	0.619	3.85059e-08	0.000446514
Tpt1-ps5	pseudogenes	Oligo	0.264696	0.506	0.305	4.02021e-08	0.000466184
Gm6444	pseudogenes	Oligo	0.313978	0.723	0.51	4.87826e-08	0.000565683
Gm12791	pseudogenes	Oligo	0.305112	0.272	0.136	6.41311e-08	0.000743664
Mir703	small non-coding	Oligo	0.413479	0.591	0.394	6.60878e-08	0.000766354
4930593A02Rik	long non-coding	Oligo	0.3645	0.294	0.155	7.20863e-08	0.000835913
Snhg1	long non-coding	Oligo	0.501142	0.328	0.17	7.27552e-08	0.000843669
1700096K18Rik	long non-coding	Oligo	0.465731	0.251	0.116	7.36103e-08	0.000853585
Gm12976	long non-coding	Oligo	0.602128	0.328	0.186	7.8101e-08	0.00090566
Gm3076	pseudogenes	Oligo	0.32633	0.277	0.136	9.76989e-08	0.00113292
Rps24-ps3	pseudogenes	Oligo	0.330809	0.621	0.405	1.09434e-07	0.001269
Rpl36-ps2	pseudogenes	Oligo	0.334736	0.532	0.342	1.13822e-07	0.00131988
8430429K09Rik	long non-coding	Oligo	0.458506	0.426	0.264	1.17101e-07	0.0013579
2810025M15Rik	pseudogenes	Oligo	0.509003	0.404	0.217	1.38758e-07	0.00160904
Gm6457	pseudogenes	Oligo	0.250587	0.315	0.167	1.41642e-07	0.00164248
Snhg5	long non-coding	Oligo	0.506922	0.349	0.185	1.42366e-07	0.00165088
Gm7290	pseudogenes	Oligo	0.307106	0.362	0.213	1.50886e-07	0.00174967
Gm13226	pseudogenes	Oligo	0.274035	0.362	0.195	1.80288e-07	0.00209061
Gm14048	pseudogenes	Oligo	0.350764	0.46	0.272	1.83277e-07	0.00212528
5730422E09Rik	long non-coding	Oligo	0.327183	0.46	0.279	1.95618e-07	0.00226839
5530601H04Rik	long non-coding	Oligo	0.480181	0.345	0.187	2.21801e-07	0.00257201
Gm5776	pseudogenes	Oligo	0.342475	0.736	0.522	2.71043e-07	0.00314302
Gm16412	pseudogenes	Oligo	0.327874	0.506	0.325	2.96639e-07	0.00343983
Rpl39-ps	pseudogenes	Oligo	0.363788	0.519	0.344	3.12327e-07	0.00362175
Gm8971	pseudogenes	Oligo	0.296608	0.417	0.247	4.77466e-07	0.00553669
Gm9816	pseudogenes	Oligo	0.260764	0.506	0.322	5.12335e-07	0.00594104
Gm12034	pseudogenes	Oligo	0.274466	0.311	0.168	5.95341e-07	0.00690357
Gm20300	long non-coding	Oligo	0.486934	0.477	0.331	6.42594e-07	0.00745152
Rpl14-ps1	pseudogenes	Oligo	0.28172	0.762	0.563	9.43263e-07	0.0109381
Gm14269	pseudogenes	Oligo	0.260904	0.596	0.403	9.71798e-07	0.011269
Gm10705	pseudogenes	Oligo	0.30562	0.579	0.387	9.83385e-07	0.0114033
Gm4950	pseudogenes	Oligo	0.26829	0.515	0.337	1.06539e-06	0.0123543
Gm8692	pseudogenes	Oligo	0.290124	0.528	0.33	1.21662e-06	0.0141079
Gm29770	pseudogenes	Oligo	0.283678	0.366	0.219	1.25086e-06	0.014505
Gm8069	pseudogenes	Oligo	0.281513	0.409	0.248	1.73463e-06	0.0201147
Gm14843	pseudogenes	Oligo	0.265441	0.277	0.146	1.95244e-06	0.0226405
Gm8430	pseudogenes	Oligo	0.252592	0.549	0.348	2.13976e-06	0.0248127
Gm13578	pseudogenes	Oligo	0.274307	0.528	0.365	2.29768e-06	0.0266439
Rpl22-ps1	pseudogenes	Oligo	0.340737	0.336	0.195	2.41391e-06	0.0279916
R74862	long non-coding	Oligo	0.363968	0.294	0.162	2.64874e-06	0.0307148
Gm10247	pseudogenes	Oligo	0.345153	0.268	0.142	2.74978e-06	0.0318865
Gm13443	pseudogenes	Oligo	0.295089	0.626	0.423	2.86474e-06	0.0332195
Gm8518	pseudogenes	Oligo	0.274629	0.549	0.365	2.9611e-06	0.0343369
Gm2614	pseudogenes	Oligo	0.269651	0.545	0.34	3.39696e-06	0.0393911
Gm5558	pseudogenes	Oligo	0.269772	0.515	0.354	3.67949e-06	0.0426674
Gm6251	pseudogenes	Oligo	0.43181	0.289	0.17	4.13232e-06	0.0479184
Gm26512	long non-coding	Astro	2.71748	0.99	0.103	0	0
Gm3764	long non-coding	Astro	2.56532	0.996	0.164	0	0
Rmst	long non-coding	Astro	3.0464	0.925	0.049	3.77987e-306	4.38314e-302
A330033J07Rik	long non-coding	Astro	2.24979	0.983	0.402	2.06288e-301	2.39211e-297
Pantr1	long non-coding	Astro	1.90784	0.971	0.273	8.28809e-251	9.61087e-247
Gm13325	pseudogenes	Astro	2.73406	0.793	0.007	1.847e-250	2.14178e-246
AW047730	long non-coding	Astro	2.50167	0.806	0.042	1.25686e-235	1.45746e-231
C130071C03Rik	long non-coding	Astro	2.07882	0.888	0.141	1.88146e-233	2.18174e-229
Gm12892	pseudogenes	Astro	0.854177	0.999	0.721	2.09428e-229	2.42853e-225
B930095G15Rik	long non-coding	Astro	1.89389	0.838	0.095	4.50221e-227	5.22076e-223
Gstm2-ps1	pseudogenes	Astro	1.21486	0.948	0.445	1.20456e-216	1.3968e-212
Gm26843	long non-coding	Astro	2.19162	0.878	0.341	6.25773e-216	7.25647e-212
Mir99ahg	long non-coding	Astro	1.26097	0.993	0.54	8.29852e-207	9.62297e-203
Gm5514	pseudogenes	Astro	1.20542	0.926	0.419	2.52304e-201	2.92572e-197
2610100L16Rik	long non-coding	Astro	2.39551	0.738	0.083	1.7558e-189	2.03603e-185
2900052N01Rik	long non-coding	Astro	2.28832	0.66	0.016	5.92922e-188	6.87552e-184
Gm5089	long non-coding	Astro	1.95075	0.77	0.1	3.34313e-186	3.8767e-182
Gm7908	pseudogenes	Astro	1.42392	0.857	0.267	1.62148e-185	1.88027e-181
C030018K13Rik	long non-coding	Astro	2.57083	0.629	0.006	2.14261e-180	2.48457e-176
Mir6390	small non-coding	Astro	2.6295	0.578	0.007	1.0994e-160	1.27486e-156
9430041J12Rik	long non-coding	Astro	1.99306	0.649	0.08	6.47868e-152	7.51267e-148
AI854517	long non-coding	Astro	1.74421	0.742	0.139	2.66473e-145	3.09003e-141
Celrr	long non-coding	Astro	2.1885	0.529	0.014	1.24138e-138	1.4395e-134
Gm35552	long non-coding	Astro	2.41053	0.569	0.062	4.71714e-136	5.46999e-132
Gm6166	pseudogenes	Astro	1.211	0.813	0.218	2.76702e-130	3.20864e-126
Emx2os	long non-coding	Astro	1.92104	0.505	0.022	5.82617e-126	6.75602e-122
Gm31166	pseudogenes	Astro	0.556262	0.987	0.938	3.60392e-122	4.1791e-118
Pantr2	long non-coding	Astro	1.92878	0.595	0.116	2.10463e-116	2.44053e-112
Gm4735	pseudogenes	Astro	0.718806	0.869	0.603	1.31025e-110	1.51937e-106
Gm17750	long non-coding	Astro	2.02204	0.526	0.065	6.1779e-110	7.1639e-106
1700071M16Rik	long non-coding	Astro	0.938624	0.461	0.028	3.71046e-107	4.30265e-103
C030037D09Rik	long non-coding	Astro	1.95997	0.489	0.048	5.14131e-107	5.96186e-103
4933431E20Rik	long non-coding	Astro	1.47981	0.652	0.199	1.2394e-105	1.4372e-101
Glns-ps1	pseudogenes	Astro	0.847968	0.753	0.357	1.27483e-104	1.47829e-100
Mir135a-2	small non-coding	Astro	2.34402	0.402	0.001	4.12703e-104	4.78571e-100
Gm4949	pseudogenes	Astro	0.85364	0.748	0.356	2.70888e-102	3.14122e-98
Gm6781	pseudogenes	Astro	0.947236	0.544	0.113	2.61758e-95	3.03534e-91
Snhg9	long non-coding	Astro	0.590445	0.917	0.664	2.06026e-89	2.38907e-85
Gm14328	pseudogenes	Astro	0.937007	0.644	0.192	1.13213e-85	1.31282e-81
A830082K12Rik	long non-coding	Astro	1.13143	0.713	0.291	6.41148e-82	7.43475e-78
Gm10561	long non-coding	Astro	1.725	0.378	0.036	6.45664e-79	7.48711e-75
Gm4491	long non-coding	Astro	1.39507	0.304	0.003	6.53136e-74	7.57376e-70
AA387883	long non-coding	Astro	1.72562	0.318	0.01	3.05545e-73	3.5431e-69
A330023F24Rik	long non-coding	Astro	1.21632	0.516	0.141	4.57728e-73	5.30781e-69
Gm7901	pseudogenes	Astro	0.787199	0.575	0.177	3.90276e-72	4.52563e-68
2810008D09Rik	long non-coding	Astro	0.701405	0.795	0.517	2.57169e-71	2.98213e-67
Mir124a-2	small non-coding	Astro	1.4626	0.3	0.009	3.70779e-68	4.29955e-64
Rny3	small non-coding	Astro	1.06733	0.637	0.268	1.7763e-67	2.0598e-63
Gm5607	long non-coding	Astro	1.24885	0.293	0.013	1.35011e-65	1.56559e-61
Gm12222	pseudogenes	Astro	0.644846	0.844	0.555	1.38273e-65	1.60342e-61
Akt2-ps	pseudogenes	Astro	0.66946	0.45	0.121	1.80033e-64	2.08766e-60
Gm11578	pseudogenes	Astro	0.598156	0.285	0.01	4.64202e-64	5.38289e-60
Gm5559	pseudogenes	Astro	0.416291	0.875	0.805	1.81014e-63	2.09904e-59
Prdx6-ps2	pseudogenes	Astro	0.544438	0.326	0.036	2.04532e-63	2.37176e-59
G630016G05Rik	long non-coding	Astro	0.742098	0.325	0.034	8.96256e-63	1.0393e-58
Mpc1-ps	pseudogenes	Astro	0.419032	0.933	0.749	1.14392e-62	1.32649e-58
Gm26618	long non-coding	Astro	1.09422	0.853	0.822	2.11497e-62	2.45251e-58
Gm4609	pseudogenes	Astro	0.532041	0.77	0.609	4.57342e-62	5.30334e-58
1700003M07Rik	long non-coding	Astro	1.48414	0.276	0.014	2.79591e-60	3.24213e-56
Gm15348	long non-coding	Astro	0.558805	0.679	0.449	1.23816e-58	1.43577e-54
Gm26588	long non-coding	Astro	1.23615	0.34	0.055	9.17056e-57	1.06342e-52
Gm11627	long non-coding	Astro	1.34855	0.392	0.082	3.94595e-56	4.57572e-52
Gm30340	long non-coding	Astro	1.30133	0.538	0.282	5.43692e-56	6.30466e-52
4930480K15Rik	long non-coding	Astro	1.09267	0.26	0.014	5.57823e-55	6.46852e-51
Magef1	pseudogenes	Astro	1.21295	0.473	0.162	2.02147e-54	2.3441e-50
Sox2ot	long non-coding	Astro	0.839501	0.718	0.31	4.44744e-54	5.15725e-50
A830021F12Rik	long non-coding	Astro	0.521324	0.37	0.066	6.80747e-54	7.89395e-50
2610203C20Rik	long non-coding	Astro	1.14463	0.423	0.115	5.08908e-53	5.9013e-49
Mir3064	small non-coding	Astro	0.849524	0.617	0.328	6.44124e-52	7.46927e-48
D630033O11Rik	long non-coding	Astro	1.11578	0.296	0.039	8.0528e-52	9.33802e-48
4930570E03Rik	long non-coding	Astro	0.360607	0.932	0.897	1.3914e-51	1.61347e-47
Gm28175	long non-coding	Astro	1.04512	0.32	0.063	7.84427e-49	9.09621e-45
Alms1-ps1	pseudogenes	Astro	0.515423	0.279	0.041	1.67378e-47	1.94092e-43
2210408F21Rik	long non-coding	Astro	1.04779	0.574	0.294	3.67434e-47	4.26077e-43
Rn7sk	small non-coding	Astro	0.686709	0.72	0.491	5.0669e-47	5.87558e-43
Cd63-ps	pseudogenes	Astro	0.436126	0.939	0.703	5.15277e-47	5.97515e-43
3110039I08Rik	long non-coding	Astro	1.23332	0.558	0.335	2.48181e-46	2.8779e-42
Gm26671	long non-coding	Astro	1.34527	0.261	0.033	5.22144e-46	6.05478e-42
F730043M19Rik	long non-coding	Astro	1.32657	0.271	0.04	1.64264e-45	1.9048e-41
Fabp5l2	pseudogenes	Astro	0.667369	0.406	0.129	3.68391e-45	4.27187e-41
Gm30771	long non-coding	Astro	0.476546	0.754	0.57	4.77718e-45	5.53961e-41
Gm5855	pseudogenes	Astro	0.505723	0.656	0.417	1.73378e-44	2.01049e-40
2900076A07Rik	long non-coding	Astro	1.15424	0.425	0.156	2.90669e-44	3.37059e-40
F630040K05Rik	long non-coding	Astro	0.85067	0.328	0.086	8.95096e-44	1.03795e-39
A930005H10Rik	long non-coding	Astro	1.03795	0.435	0.166	1.03529e-43	1.20052e-39
Gm4691	pseudogenes	Astro	0.46342	0.7	0.576	4.57458e-43	5.30468e-39
D030047H15Rik	long non-coding	Astro	0.860379	0.273	0.044	5.48769e-43	6.36353e-39
6430590A07Rik	long non-coding	Astro	1.08581	0.445	0.167	7.03727e-43	8.16042e-39
Gm7204	pseudogenes	Astro	0.276344	0.915	0.844	1.42974e-40	1.65793e-36
Gm7967	long non-coding	Astro	1.57501	0.308	0.088	6.82209e-40	7.91089e-36
A330093E20Rik	long non-coding	Astro	0.982005	0.539	0.363	1.72079e-38	1.99542e-34
1500017E21Rik	long non-coding	Astro	0.911747	0.278	0.066	6.78083e-38	7.86305e-34
4931440P22Rik	pseudogenes	Astro	0.663988	0.405	0.14	8.93202e-38	1.03576e-33
Gm21399	pseudogenes	Astro	0.268416	0.907	0.854	2.5079e-35	2.90816e-31
C630043F03Rik	long non-coding	Astro	0.960384	0.437	0.195	4.4744e-35	5.18852e-31
Gm9347	pseudogenes	Astro	0.440256	0.375	0.139	9.07916e-35	1.05282e-30
Gas5	long non-coding	Astro	0.357075	0.868	0.72	2.73442e-34	3.17083e-30
Gm15417	long non-coding	Astro	0.837866	0.458	0.228	1.60502e-32	1.86118e-28
Rny1	small non-coding	Astro	0.985249	0.348	0.127	2.17189e-32	2.51853e-28
A230057D06Rik	long non-coding	Astro	1.01453	0.434	0.217	5.11777e-32	5.93457e-28
Gm5512	pseudogenes	Astro	0.558137	0.371	0.149	2.8701e-31	3.32816e-27
Gm8483	pseudogenes	Astro	0.430977	0.434	0.235	2.03069e-30	2.35479e-26
Firre	long non-coding	Astro	0.681294	0.565	0.331	5.53287e-30	6.41591e-26
Ck-ps1	pseudogenes	Astro	0.48446	0.401	0.208	9.77356e-30	1.13334e-25
Gm32618	long non-coding	Astro	1.03511	0.316	0.116	2.80235e-29	3.2496e-25
Gm27243	long non-coding	Astro	0.925932	0.419	0.234	1.52084e-28	1.76356e-24
E530001K10Rik	long non-coding	Astro	0.888141	0.324	0.139	1.82986e-28	2.12191e-24
Ino80dos	long non-coding	Astro	0.642758	0.665	0.492	3.1349e-27	3.63523e-23
Pisd-ps1	pseudogenes	Astro	0.381311	0.885	0.743	4.72698e-26	5.4814e-22
Pisd-ps2	pseudogenes	Astro	0.3793	0.876	0.704	2.83079e-25	3.28258e-21
G530011O06Rik	long non-coding	Astro	0.477518	0.409	0.188	2.52806e-24	2.93154e-20
Apoo-ps	pseudogenes	Astro	0.592299	0.498	0.292	1.94855e-23	2.25954e-19
2810433D01Rik	long non-coding	Astro	0.371178	0.488	0.304	2.05862e-23	2.38718e-19
Vmn2r-ps23	pseudogenes	Astro	0.312744	0.559	0.387	4.89068e-23	5.67123e-19
Gm26839	long non-coding	Astro	0.502955	0.506	0.306	1.21215e-22	1.40561e-18
Gm14051	long non-coding	Astro	0.326733	0.342	0.168	1.45883e-21	1.69166e-17
Gm5385	pseudogenes	Astro	0.314424	0.306	0.146	1.77828e-21	2.06209e-17
Gm4335	pseudogenes	Astro	0.379777	0.52	0.4	3.99848e-21	4.63663e-17
3110056K07Rik	long non-coding	Astro	0.563856	0.597	0.412	1.1653e-20	1.35128e-16
Gm10293	pseudogenes	Astro	0.385984	0.509	0.396	1.39413e-20	1.61663e-16
Gm12586	pseudogenes	Astro	0.517555	0.332	0.163	4.48829e-20	5.20462e-16
Gm5499	pseudogenes	Astro	0.39601	0.572	0.416	1.24107e-18	1.43914e-14
Gm10557	pseudogenes	Astro	0.374587	0.738	0.598	3.60909e-18	4.1851e-14
Snhg3	long non-coding	Astro	0.563997	0.482	0.316	5.14314e-18	5.96399e-14
Gm33228	long non-coding	Astro	0.678026	0.286	0.144	8.0729e-18	9.36134e-14
Dancr	long non-coding	Astro	0.772453	0.261	0.116	9.96938e-18	1.15605e-13
Gm21811	pseudogenes	Astro	0.321115	0.807	0.674	1.11832e-17	1.2968e-13
Gm13882	pseudogenes	Astro	0.358975	0.478	0.373	1.53851e-17	1.78406e-13
Gm9797	pseudogenes	Astro	0.431334	0.272	0.13	3.79077e-17	4.39578e-13
Gm3571	pseudogenes	Astro	0.374291	0.409	0.24	4.92264e-17	5.70829e-13
E430024I08Rik	long non-coding	Astro	0.552855	0.352	0.191	9.95861e-17	1.1548e-12
4632427E13Rik	long non-coding	Astro	0.574846	0.429	0.27	2.78528e-16	3.22981e-12
Gm10060	pseudogenes	Astro	0.357705	0.629	0.501	3.16098e-16	3.66547e-12
Gm1976	long non-coding	Astro	0.636185	0.442	0.295	5.6246e-16	6.52229e-12
Gm3222	pseudogenes	Astro	0.350561	0.413	0.295	1.07413e-15	1.24556e-11
2010001A14Rik	long non-coding	Astro	0.595427	0.26	0.118	1.50517e-15	1.7454e-11
Snord13	small non-coding	Astro	0.501451	0.428	0.257	1.87263e-15	2.1715e-11
Gm1840	pseudogenes	Astro	0.338585	0.546	0.411	2.24565e-15	2.60405e-11
Gm5373	pseudogenes	Astro	0.32275	0.361	0.219	1.30035e-14	1.50788e-10
2610316D01Rik	long non-coding	Astro	0.810062	0.328	0.199	1.7512e-14	2.03069e-10
Gm3534	pseudogenes	Astro	0.334673	0.428	0.324	4.07814e-14	4.72901e-10
4933439C10Rik	long non-coding	Astro	0.610052	0.33	0.192	7.79322e-14	9.03702e-10
Gt(ROSA)26Sor	long non-coding	Astro	0.356446	0.738	0.632	2.55505e-13	2.96283e-09
A930015D03Rik	long non-coding	Astro	0.31953	0.611	0.447	2.56402e-13	2.97324e-09
Gm3200	pseudogenes	Astro	0.307355	0.425	0.319	7.30115e-13	8.46641e-09
Gm6483	pseudogenes	Astro	0.308257	0.627	0.53	1.00766e-12	1.16848e-08
Gm6316	pseudogenes	Astro	0.289799	0.31	0.2	1.28096e-12	1.4854e-08
Gm10125	long non-coding	Astro	0.617971	0.283	0.159	2.73512e-12	3.17164e-08
Gm2451	pseudogenes	Astro	0.305926	0.318	0.208	3.13718e-12	3.63787e-08
5430405H02Rik	long non-coding	Astro	0.486424	0.435	0.306	4.2118e-12	4.884e-08
Gm20939	long non-coding	Astro	0.362332	0.503	0.418	4.5536e-12	5.28035e-08
Gm32856	long non-coding	Astro	0.407477	0.278	0.158	4.66822e-12	5.41327e-08
Gm15191	pseudogenes	Astro	0.313728	0.377	0.283	5.05176e-12	5.85802e-08
Gm17066	long non-coding	Astro	0.544094	0.342	0.214	5.29011e-12	6.13441e-08
Gm10327	pseudogenes	Astro	0.303213	0.373	0.273	5.48277e-12	6.35782e-08
Gm7985	pseudogenes	Astro	0.357718	0.273	0.159	8.56876e-12	9.93633e-08
Gm3695	pseudogenes	Astro	0.291869	0.411	0.31	1.08654e-11	1.25996e-07
Gm5884	pseudogenes	Astro	0.364333	0.271	0.152	1.60867e-11	1.86541e-07
Gm4217	pseudogenes	Astro	0.293752	0.382	0.295	4.02299e-11	4.66506e-07
Gm13292	pseudogenes	Astro	0.28553	0.285	0.184	5.05244e-11	5.85881e-07
Gm9523	pseudogenes	Astro	0.294722	0.269	0.161	5.87144e-11	6.80853e-07
1700086O06Rik	long non-coding	Astro	0.635416	0.269	0.165	1.6782e-10	1.94604e-06
Gm8349	pseudogenes	Astro	0.285049	0.313	0.219	1.89799e-10	2.20091e-06
Gm4518	pseudogenes	Astro	0.292768	0.273	0.176	3.90047e-10	4.52298e-06
Gm3809	pseudogenes	Astro	0.279858	0.321	0.232	4.99991e-10	5.79789e-06
Lincpint	long non-coding	Astro	0.359198	0.729	0.742	5.22033e-10	6.0535e-06
Gm16374	pseudogenes	Astro	0.270436	0.388	0.301	8.41101e-10	9.7534e-06
Gm7545	pseudogenes	Astro	0.27424	0.341	0.254	8.58441e-10	9.95449e-06
Tsix	long non-coding	Astro	0.467689	0.397	0.327	9.24081e-10	1.07156e-05
Gm13910	pseudogenes	Astro	0.271886	0.543	0.458	1.48272e-09	1.71937e-05
Gm5863	pseudogenes	Astro	0.25928	0.316	0.231	2.49661e-09	2.89507e-05
Gm10313	pseudogenes	Astro	0.265351	0.298	0.209	2.54387e-09	2.94987e-05
D330023K18Rik	long non-coding	Astro	0.515613	0.281	0.175	2.82027e-09	3.27038e-05
Gm12017	pseudogenes	Astro	0.255751	0.285	0.195	3.40076e-09	3.94352e-05
Gm4876	long non-coding	Astro	0.36374	0.316	0.189	5.56621e-09	6.45457e-05
Gm5069	pseudogenes	Astro	0.346051	0.406	0.332	6.51292e-09	7.55239e-05
Gm2308	pseudogenes	Astro	0.278978	0.331	0.255	6.95985e-09	8.07064e-05
Gm14111	pseudogenes	Astro	0.264599	0.388	0.319	7.45311e-09	8.64263e-05
Gm2193	pseudogenes	Astro	0.25625	0.294	0.212	9.49943e-09	0.000110155
Gm9619	pseudogenes	Astro	0.262376	0.261	0.173	1.20352e-08	0.00013956
Gm11953	pseudogenes	Astro	0.269596	0.298	0.22	1.80947e-08	0.000209826
Mir8114	small non-coding	Astro	0.443843	0.25	0.146	2.91206e-08	0.000337682
Gm12286	pseudogenes	Astro	0.256319	0.34	0.27	8.2439e-08	0.000955963
E130102H24Rik	long non-coding	Astro	0.425651	0.325	0.224	2.13172e-07	0.00247195
Gm26820	long non-coding	Astro	0.722341	0.543	0.567	2.80721e-07	0.00325524
Gm10069	long non-coding	Astro	0.345438	0.254	0.165	5.99346e-07	0.00695002
Gm13866	pseudogenes	Astro	0.304486	0.295	0.214	7.1727e-07	0.00831747
Tpi-rs11	pseudogenes	Astro	0.259337	0.311	0.247	1.34365e-06	0.015581
BC037032	long non-coding	Astro	0.333729	0.256	0.183	3.8495e-06	0.0446388
Gm5960	pseudogenes	Endo	1.21443	0.756	0.011	4.7678e-272	5.52874e-268
Mir126a	small non-coding	Endo	2.48614	0.648	0	4.41385e-259	5.1183e-255
AW112010	long non-coding	Endo	2.86615	0.798	0.032	6.17904e-242	7.16521e-238
Mir150	small non-coding	Endo	2.76547	0.62	0.003	4.33166e-237	5.02299e-233
Ly6e-ps1	pseudogenes	Endo	1.7882	0.981	0.111	2.34479e-221	2.71902e-217
Snord35b	small non-coding	Endo	2.40736	0.601	0.012	2.00578e-203	2.32591e-199
BC048644	long non-coding	Endo	1.65435	0.488	0.005	6.85766e-177	7.95214e-173
Hsp25-ps1	pseudogenes	Endo	1.8837	0.995	0.167	1.78752e-167	2.0728e-163
Gm5071	pseudogenes	Endo	1.13064	0.897	0.206	1.60778e-128	1.86439e-124
Gm32688	long non-coding	Endo	1.94228	0.352	0.004	2.35832e-125	2.73471e-121
Gm28068	long non-coding	Endo	1.49156	0.573	0.054	2.23216e-122	2.58841e-118
Gm2805	pseudogenes	Endo	1.16742	0.953	0.286	3.29582e-121	3.82183e-117
A330009N23Rik	long non-coding	Endo	1.56721	0.46	0.024	1.30481e-120	1.51306e-116
Foxl2os	long non-coding	Endo	1.10773	0.319	0.001	4.65432e-120	5.39715e-116
Gm2996	pseudogenes	Endo	0.887537	0.333	0.003	1.06832e-119	1.23883e-115
Gm3788	pseudogenes	Endo	1.47856	0.798	0.157	5.77021e-119	6.69113e-115
Gm20748	long non-coding	Endo	2.04757	0.653	0.095	1.65994e-110	1.92486e-106
Gm16897	long non-coding	Endo	1.13939	0.54	0.046	1.91354e-109	2.21894e-105
Gm32352	long non-coding	Endo	1.44683	0.446	0.035	3.44338e-97	3.99294e-93
Gm35248	long non-coding	Endo	1.62974	0.667	0.115	1.26795e-94	1.47031e-90
Gm7334	pseudogenes	Endo	1.10296	0.695	0.13	1.48097e-91	1.71733e-87
Gm8995	pseudogenes	Endo	1.50238	0.437	0.047	3.25266e-81	3.77178e-77
Gm6517	pseudogenes	Endo	0.645244	0.831	0.236	1.81255e-80	2.10183e-76
Gm11836	pseudogenes	Endo	1.06536	0.962	0.418	7.10592e-78	8.24002e-74
Gm20570	pseudogenes	Endo	0.960946	0.474	0.062	1.85482e-77	2.15085e-73
Mir7050	small non-coding	Endo	1.18139	0.277	0.011	1.56136e-76	1.81055e-72
Fendrr	long non-coding	Endo	1.36502	0.263	0.01	7.17675e-75	8.32216e-71
Gm15998	long non-coding	Endo	1.26877	0.3	0.018	3.71075e-73	4.30299e-69
Gm5526	pseudogenes	Endo	0.965174	0.967	0.503	3.6381e-72	4.21874e-68
Gm34678	long non-coding	Endo	0.663084	0.404	0.047	3.93156e-69	4.55903e-65
Gm10080	pseudogenes	Endo	1.01806	0.939	0.423	4.58446e-67	5.31615e-63
Gm13588	pseudogenes	Endo	0.827633	0.399	0.049	7.33691e-67	8.50788e-63
Tpd52-ps	pseudogenes	Endo	0.631867	0.535	0.099	3.42075e-66	3.96671e-62
Gm8894	pseudogenes	Endo	0.961003	0.892	0.324	5.58356e-66	6.4747e-62
Gm6885	pseudogenes	Endo	0.742042	0.465	0.073	3.34955e-64	3.88413e-60
Gm18604	pseudogenes	Endo	0.6124	0.282	0.019	8.80475e-64	1.021e-59
2810025M15Rik	pseudogenes	Endo	1.4977	0.671	0.186	1.74044e-63	2.01821e-59
Gm12715	pseudogenes	Endo	0.788927	0.944	0.641	1.67503e-61	1.94236e-57
Gm5637	pseudogenes	Endo	0.785238	0.592	0.134	4.13408e-61	4.79388e-57
Mug-ps1	pseudogenes	Endo	0.319825	0.413	0.061	4.39082e-60	5.0916e-56
Ap3s1-ps2	pseudogenes	Endo	0.929125	0.714	0.223	1.15499e-59	1.33933e-55
Rpl38-ps2	pseudogenes	Endo	0.855939	0.958	0.563	7.6525e-57	8.87384e-53
B430010I23Rik	long non-coding	Endo	0.685713	0.493	0.092	1.30514e-56	1.51344e-52
Gm8129	pseudogenes	Endo	0.343057	0.995	0.93	3.14337e-55	3.64505e-51
9330175M20Rik	long non-coding	Endo	1.02344	0.451	0.09	8.4056e-55	9.74714e-51
Gm8034	pseudogenes	Endo	0.672518	0.39	0.058	2.10439e-53	2.44026e-49
Gm10076	long non-coding	Endo	0.534899	0.995	0.794	2.01672e-52	2.33859e-48
Rpl38-ps1	pseudogenes	Endo	0.977605	0.634	0.193	2.1541e-52	2.49789e-48
Gm17383	pseudogenes	Endo	0.841541	0.845	0.38	4.67958e-52	5.42644e-48
Ap3s1-ps1	pseudogenes	Endo	0.959968	0.7	0.251	1.28088e-51	1.4853e-47
Ppp1r2-ps4	pseudogenes	Endo	0.591752	0.563	0.143	6.19395e-51	7.18251e-47
Gm12844	pseudogenes	Endo	0.824878	0.751	0.307	6.24753e-49	7.24464e-45
Gm8388	pseudogenes	Endo	0.503112	0.272	0.029	9.56312e-48	1.10894e-43
Gm6375	pseudogenes	Endo	0.674857	0.803	0.358	8.12695e-47	9.42401e-43
Gm15427	pseudogenes	Endo	0.53806	0.986	0.784	4.58886e-46	5.32124e-42
Gm3756	pseudogenes	Endo	0.730576	0.793	0.342	1.08047e-45	1.25292e-41
Gm8399	pseudogenes	Endo	0.710108	0.883	0.479	6.13376e-45	7.1127e-41
Gm34168	long non-coding	Endo	0.991229	0.38	0.075	7.24096e-45	8.39662e-41
Gm16385	pseudogenes	Endo	0.71982	0.793	0.351	1.99689e-43	2.31559e-39
Gm13597	pseudogenes	Endo	0.685305	0.535	0.153	4.20261e-43	4.87334e-39
Gm14150	pseudogenes	Endo	0.690171	0.756	0.319	1.75734e-41	2.03781e-37
Gm13578	pseudogenes	Endo	0.728392	0.775	0.336	3.69707e-41	4.28712e-37
Gm4149	pseudogenes	Endo	0.565233	0.972	0.721	5.74833e-40	6.66576e-36
Gm11223	pseudogenes	Endo	0.976532	0.77	0.348	1.76656e-39	2.04851e-35
C920025E04Rik	pseudogenes	Endo	0.292283	0.263	0.035	8.77238e-39	1.01725e-34
Gm6788	pseudogenes	Endo	0.643428	0.93	0.602	2.85755e-38	3.31362e-34
Gm18588	pseudogenes	Endo	0.862824	0.512	0.152	1.26462e-37	1.46645e-33
Gm7618	pseudogenes	Endo	0.778558	0.854	0.414	1.05524e-36	1.22365e-32
Gm7665	pseudogenes	Endo	0.771138	0.648	0.197	1.59188e-36	1.84594e-32
Gm7676	pseudogenes	Endo	0.603296	0.479	0.12	2.91986e-36	3.38586e-32
Gm4202	pseudogenes	Endo	0.692363	0.831	0.525	3.08202e-36	3.57391e-32
Gm3226	pseudogenes	Endo	0.589894	0.554	0.192	9.01508e-36	1.04539e-31
Gm15776	pseudogenes	Endo	0.735311	0.864	0.503	9.21631e-36	1.06872e-31
Gm5620	pseudogenes	Endo	0.603115	0.779	0.371	1.29807e-35	1.50524e-31
Gm10480	pseudogenes	Endo	0.712461	0.822	0.448	3.87681e-35	4.49555e-31
Rpl37rt	pseudogenes	Endo	0.469258	0.967	0.788	1.2616e-34	1.46295e-30
Gm17241	pseudogenes	Endo	0.719126	0.869	0.466	1.7181e-34	1.99231e-30
Actg-ps1	pseudogenes	Endo	0.550375	0.69	0.303	1.90894e-34	2.2136e-30
Gm7002	pseudogenes	Endo	0.334466	0.441	0.127	6.04825e-34	7.01355e-30
Gm7123	pseudogenes	Endo	0.744413	0.418	0.113	1.74135e-33	2.01927e-29
Gm8730	pseudogenes	Endo	0.680332	0.878	0.57	5.79075e-33	6.71496e-29
Gm8543	pseudogenes	Endo	0.513124	0.624	0.262	1.22096e-32	1.41582e-28
Rps16-ps2	pseudogenes	Endo	0.636868	0.892	0.572	5.62354e-32	6.52106e-28
Rps3a3	pseudogenes	Endo	1.02556	0.634	0.282	1.10521e-31	1.2816e-27
Gm5331	pseudogenes	Endo	0.620733	0.559	0.187	5.48359e-31	6.35877e-27
Gm6368	pseudogenes	Endo	0.419308	0.624	0.253	2.26515e-30	2.62667e-26
Gm6485	pseudogenes	Endo	0.56176	0.953	0.607	3.21816e-30	3.73178e-26
Gm7776	pseudogenes	Endo	0.515365	0.399	0.108	3.70268e-30	4.29363e-26
Gm7446	pseudogenes	Endo	0.411013	0.385	0.105	5.4389e-30	6.30695e-26
Gm7172	pseudogenes	Endo	0.566721	0.7	0.331	5.87441e-30	6.81197e-26
H3f3c	pseudogenes	Endo	0.594078	0.939	0.593	8.78001e-30	1.01813e-25
Rps19-ps6	pseudogenes	Endo	0.701774	0.629	0.274	1.24833e-29	1.44757e-25
Gm6430	pseudogenes	Endo	0.38929	0.502	0.173	2.97448e-29	3.44921e-25
Gm10257	pseudogenes	Endo	0.552701	0.845	0.523	6.82251e-29	7.91138e-25
Gm11793	pseudogenes	Endo	0.446499	0.385	0.108	8.35249e-29	9.68555e-25
Ppp1r2-ps2	pseudogenes	Endo	0.426023	0.413	0.119	1.02934e-28	1.19362e-24
C920021L13Rik	long non-coding	Endo	0.599828	0.761	0.328	3.38385e-28	3.92392e-24
Gm2147	pseudogenes	Endo	0.355147	0.371	0.1	4.32725e-28	5.01788e-24
Rpl31-ps8	pseudogenes	Endo	0.549345	0.906	0.623	1.05657e-27	1.2252e-23
Gm7816	pseudogenes	Endo	0.536171	0.559	0.22	1.09905e-27	1.27446e-23
Gm14303	pseudogenes	Endo	0.343909	0.995	0.858	1.18773e-27	1.37729e-23
Gm12003	pseudogenes	Endo	0.412043	0.376	0.107	1.55327e-27	1.80117e-23
Gm4617	pseudogenes	Endo	0.526518	0.967	0.679	6.69449e-27	7.76293e-23
Gm15459	pseudogenes	Endo	0.456598	0.967	0.814	9.72029e-27	1.12717e-22
Gm9625	pseudogenes	Endo	0.727326	0.671	0.32	2.17423e-26	2.52124e-22
Rpl18-ps1	pseudogenes	Endo	0.597693	0.779	0.415	3.58759e-26	4.16017e-22
Gm4739	pseudogenes	Endo	0.720194	0.535	0.22	4.46497e-26	5.17758e-22
Gm15432	pseudogenes	Endo	0.659943	0.775	0.453	8.55634e-26	9.92193e-22
Gm7407	pseudogenes	Endo	0.6103	0.535	0.222	1.03146e-25	1.19608e-21
Gm10269	pseudogenes	Endo	0.582709	0.897	0.586	1.65132e-25	1.91487e-21
Tpt1-ps3	pseudogenes	Endo	0.467436	0.953	0.724	1.70314e-25	1.97496e-21
Gm6421	pseudogenes	Endo	0.540042	0.85	0.5	4.30019e-25	4.9865e-21
Gm15542	pseudogenes	Endo	0.554236	0.7	0.366	1.16311e-24	1.34874e-20
9530026P05Rik	long non-coding	Endo	1.03323	0.493	0.193	6.19818e-24	7.1874e-20
Gm7536	pseudogenes	Endo	0.628161	0.718	0.363	7.66738e-24	8.89109e-20
Gm4332	pseudogenes	Endo	0.708749	0.634	0.309	1.2447e-23	1.44335e-19
Ftl2	pseudogenes	Endo	0.315663	0.991	0.87	1.27036e-23	1.47311e-19
Gm12428	pseudogenes	Endo	0.392052	0.498	0.191	1.55133e-23	1.79893e-19
Gm11560	pseudogenes	Endo	0.557299	0.484	0.193	1.79263e-23	2.07874e-19
Rps13-ps1	pseudogenes	Endo	0.870299	0.54	0.242	2.72412e-23	3.15889e-19
Gm15501	pseudogenes	Endo	0.686601	0.676	0.361	2.75647e-23	3.1964e-19
Gm13456	pseudogenes	Endo	0.486412	0.892	0.564	5.94254e-23	6.89097e-19
Gm8702	pseudogenes	Endo	0.439623	0.324	0.095	1.12687e-22	1.30671e-18
Gm7803	pseudogenes	Endo	0.294952	0.258	0.063	1.50218e-22	1.74193e-18
Gm7808	pseudogenes	Endo	0.557812	0.822	0.518	7.56467e-22	8.772e-18
Fkbp1a-ps1	pseudogenes	Endo	0.423338	0.634	0.288	8.96066e-22	1.03908e-17
Gm2423	pseudogenes	Endo	0.582702	0.765	0.434	9.40991e-22	1.09117e-17
Gm3699	pseudogenes	Endo	0.56258	0.469	0.182	1.17214e-21	1.35921e-17
Gm15361	pseudogenes	Endo	0.526231	0.746	0.43	1.375e-21	1.59445e-17
Gm10608	pseudogenes	Endo	0.477595	0.836	0.475	1.38617e-21	1.6074e-17
Gm8355	pseudogenes	Endo	0.434239	0.854	0.609	1.46018e-21	1.69323e-17
Gm4989	pseudogenes	Endo	0.396332	0.272	0.071	1.78234e-21	2.0668e-17
Gm5492	pseudogenes	Endo	0.455192	0.286	0.078	2.09494e-21	2.42929e-17
H3f3a-ps1	pseudogenes	Endo	0.59057	0.85	0.526	2.53697e-21	2.94187e-17
Gm6278	pseudogenes	Endo	0.601671	0.437	0.167	2.55597e-21	2.9639e-17
Gm5388	pseudogenes	Endo	0.351338	0.352	0.113	2.57237e-21	2.98292e-17
Gm14044	pseudogenes	Endo	0.641036	0.596	0.278	2.60331e-21	3.0188e-17
Gm8822	pseudogenes	Endo	0.525978	0.502	0.225	4.62061e-21	5.35806e-17
Gm8086	pseudogenes	Endo	0.696745	0.554	0.259	5.13572e-21	5.95538e-17
Gm11582	pseudogenes	Endo	0.449726	0.709	0.37	5.33302e-21	6.18417e-17
Gm9843	pseudogenes	Endo	0.44069	0.939	0.708	6.20912e-21	7.20009e-17
Gm5905	pseudogenes	Endo	0.485809	0.883	0.633	8.04034e-21	9.32358e-17
Gm6682	pseudogenes	Endo	0.342472	0.484	0.189	1.51574e-20	1.75765e-16
Gm5835	pseudogenes	Endo	0.46848	0.671	0.336	1.96596e-20	2.27973e-16
Gm15694	pseudogenes	Endo	0.498371	0.559	0.271	1.99831e-20	2.31724e-16
Rps3a2	pseudogenes	Endo	0.527099	0.606	0.299	2.77893e-20	3.22244e-16
Gm6533	pseudogenes	Endo	0.530653	0.526	0.236	2.96636e-20	3.43979e-16
Gm31458	long non-coding	Endo	0.400644	0.441	0.173	3.68234e-20	4.27005e-16
Gm9392	pseudogenes	Endo	0.501388	0.714	0.352	6.53507e-20	7.57807e-16
Gm7367	pseudogenes	Endo	0.427397	0.451	0.184	1.21101e-19	1.40428e-15
H3f3a-ps2	pseudogenes	Endo	0.440352	0.831	0.562	1.23345e-19	1.43031e-15
Gm4987	pseudogenes	Endo	0.575433	0.667	0.354	1.41626e-19	1.6423e-15
Gm9794	pseudogenes	Endo	0.511944	0.873	0.602	2.35914e-19	2.73565e-15
Gm8186	pseudogenes	Endo	0.563731	0.826	0.502	3.52959e-19	4.09291e-15
9330111N05Rik	long non-coding	Endo	0.275682	0.441	0.182	6.02167e-19	6.98272e-15
Rpl18a-ps1	pseudogenes	Endo	0.524641	0.484	0.212	1.05248e-18	1.22045e-14
Rps25-ps1	pseudogenes	Endo	0.525259	0.793	0.464	1.12677e-18	1.3066e-14
Gm15500	pseudogenes	Endo	0.548154	0.714	0.414	1.13254e-18	1.31329e-14
Stmn1-rs1	pseudogenes	Endo	0.434355	0.277	0.083	1.87783e-18	2.17753e-14
Gm7899	pseudogenes	Endo	0.328757	0.554	0.27	3.43037e-18	3.97785e-14
Gm5913	pseudogenes	Endo	0.474286	0.371	0.141	3.72054e-18	4.31434e-14
Rps4l	pseudogenes	Endo	0.897685	0.465	0.216	4.18404e-18	4.85181e-14
Gm17511	pseudogenes	Endo	0.588675	0.648	0.368	5.02502e-18	5.82702e-14
Gm5566	pseudogenes	Endo	0.524999	0.559	0.269	5.07714e-18	5.88745e-14
Gm12174	pseudogenes	Endo	0.532508	0.648	0.367	1.00168e-17	1.16155e-13
Gm6472	pseudogenes	Endo	0.556578	0.7	0.415	1.18683e-17	1.37624e-13
Gm15387	pseudogenes	Endo	0.451832	0.54	0.26	1.27167e-17	1.47463e-13
Gm6210	pseudogenes	Endo	0.391533	0.822	0.597	1.38192e-17	1.60247e-13
Gm6625	pseudogenes	Endo	0.482641	0.559	0.263	1.39877e-17	1.62201e-13
Gm14165	pseudogenes	Endo	0.602078	0.408	0.176	1.56349e-17	1.81302e-13
Rps15-ps2	pseudogenes	Endo	0.554716	0.751	0.497	1.8102e-17	2.09911e-13
Rps15-ps3	pseudogenes	Endo	0.530415	0.667	0.378	2.66861e-17	3.09452e-13
Gm8741	pseudogenes	Endo	0.543558	0.634	0.356	3.03607e-17	3.52063e-13
Gm6204	pseudogenes	Endo	0.493282	0.845	0.572	3.61792e-17	4.19534e-13
Rab11b-ps2	pseudogenes	Endo	0.486902	0.728	0.464	7.57545e-17	8.78449e-13
Gm12312	pseudogenes	Endo	0.369334	0.286	0.096	1.01998e-16	1.18277e-12
Gm8692	pseudogenes	Endo	0.544966	0.601	0.324	1.17215e-16	1.35922e-12
Gm3724	pseudogenes	Endo	0.450902	0.784	0.46	1.45046e-16	1.68195e-12
Tpt1-ps6	pseudogenes	Endo	0.438674	0.465	0.212	1.50817e-16	1.74887e-12
Gm21178	pseudogenes	Endo	0.353006	0.582	0.27	3.56457e-16	4.13348e-12
Gm6733	pseudogenes	Endo	0.285904	0.286	0.094	3.68387e-16	4.27182e-12
Gm7730	pseudogenes	Endo	0.485585	0.681	0.384	3.85148e-16	4.46618e-12
Gm8464	pseudogenes	Endo	0.370213	0.441	0.195	4.76772e-16	5.52865e-12
Rpl34-ps1	pseudogenes	Endo	0.51472	0.77	0.523	7.32188e-16	8.49045e-12
Gm8292	pseudogenes	Endo	0.514238	0.54	0.259	8.05078e-16	9.33568e-12
Gm5830	pseudogenes	Endo	0.289257	0.418	0.172	8.32359e-16	9.65203e-12
Ybx1-ps2	pseudogenes	Endo	0.270287	0.296	0.104	1.21948e-15	1.41411e-11
Gm5239	pseudogenes	Endo	0.493496	0.502	0.247	1.44554e-15	1.67624e-11
Gm4604	pseudogenes	Endo	0.511782	0.685	0.391	1.91061e-15	2.21554e-11
Tpt1-ps5	pseudogenes	Endo	0.447987	0.563	0.301	1.91546e-15	2.22116e-11
Gm13679	pseudogenes	Endo	0.397565	0.873	0.614	1.9764e-15	2.29184e-11
Gm4525	pseudogenes	Endo	0.489176	0.343	0.133	1.99592e-15	2.31446e-11
Gm21596	pseudogenes	Endo	0.449301	0.493	0.233	2.07492e-15	2.40608e-11
Gm8337	pseudogenes	Endo	0.348767	0.695	0.438	2.61917e-15	3.03719e-11
Gm15772	pseudogenes	Endo	0.489508	0.7	0.427	2.88422e-15	3.34454e-11
Rps27a-ps2	pseudogenes	Endo	0.513819	0.648	0.369	3.56038e-15	4.12862e-11
Rplp0-ps1	pseudogenes	Endo	0.466314	0.305	0.115	3.8277e-15	4.4386e-11
Tpt1-ps7	pseudogenes	Endo	0.35305	0.333	0.13	4.04838e-15	4.6945e-11
Gm8325	pseudogenes	Endo	0.358556	0.493	0.238	4.3299e-15	5.02095e-11
Ccnd3-ps	pseudogenes	Endo	0.264623	0.286	0.101	4.89988e-15	5.68191e-11
Rpl31-ps10	pseudogenes	Endo	0.494554	0.357	0.147	5.24683e-15	6.08423e-11
Gm14173	pseudogenes	Endo	0.531555	0.507	0.258	5.29197e-15	6.13657e-11
Gm5525	pseudogenes	Endo	0.387706	0.357	0.143	6.81074e-15	7.89773e-11
Gm8814	pseudogenes	Endo	0.399047	0.812	0.499	7.00412e-15	8.12197e-11
Gm5100	pseudogenes	Endo	0.453763	0.577	0.305	7.09694e-15	8.22961e-11
Gm7232	pseudogenes	Endo	0.365138	0.695	0.442	8.3864e-15	9.72487e-11
Gm5518	pseudogenes	Endo	0.39089	0.606	0.328	8.8653e-15	1.02802e-10
Gm14586	pseudogenes	Endo	0.431037	0.817	0.605	9.09915e-15	1.05514e-10
Gm6863	pseudogenes	Endo	0.377205	0.873	0.675	1.09449e-14	1.26917e-10
Gm12420	pseudogenes	Endo	0.336537	0.338	0.135	1.27434e-14	1.47772e-10
Gm8130	pseudogenes	Endo	0.48423	0.469	0.239	1.91478e-14	2.22038e-10
Gm8518	pseudogenes	Endo	0.494923	0.61	0.359	2.48102e-14	2.87699e-10
Gm5616	pseudogenes	Endo	0.411696	0.62	0.346	2.52682e-14	2.9301e-10
Rpl31-ps9	pseudogenes	Endo	0.450419	0.385	0.169	2.79851e-14	3.24516e-10
Gm336	pseudogenes	Endo	0.486604	0.399	0.174	2.97106e-14	3.44524e-10
Gm6988	pseudogenes	Endo	0.449237	0.746	0.458	3.69226e-14	4.28154e-10
Gm4799	pseudogenes	Endo	0.448594	0.498	0.252	4.20298e-14	4.87377e-10
Gm6929	pseudogenes	Endo	0.411044	0.343	0.141	6.36842e-14	7.38483e-10
Gm8430	pseudogenes	Endo	0.490367	0.61	0.343	6.62248e-14	7.67943e-10
Gm11942	pseudogenes	Endo	0.618251	0.502	0.268	7.4497e-14	8.63867e-10
Gm2830	pseudogenes	Endo	0.489338	0.629	0.374	7.65392e-14	8.87548e-10
Gm9234	pseudogenes	Endo	0.382582	0.822	0.561	8.2714e-14	9.59152e-10
Llph-ps2	pseudogenes	Endo	0.513541	0.441	0.212	9.63636e-14	1.11743e-09
Gm13436	pseudogenes	Endo	0.431918	0.732	0.462	9.83744e-14	1.14075e-09
Gm5826	pseudogenes	Endo	0.391659	0.77	0.496	1.08355e-13	1.25648e-09
Gm7079	pseudogenes	Endo	0.471822	0.671	0.387	1.35329e-13	1.56927e-09
Gm12696	pseudogenes	Endo	0.375988	0.718	0.446	1.40204e-13	1.6258e-09
Gm7964	pseudogenes	Endo	0.299975	0.887	0.774	1.99006e-13	2.30767e-09
Gm15531	pseudogenes	Endo	0.467117	0.427	0.2	2.43121e-13	2.81923e-09
Gm10073	pseudogenes	Endo	0.456998	0.723	0.439	3.3861e-13	3.92652e-09
Rps10-ps1	pseudogenes	Endo	0.47075	0.676	0.424	3.77686e-13	4.37965e-09
Rpl18-ps2	pseudogenes	Endo	0.48799	0.61	0.371	3.93646e-13	4.56472e-09
Gm8960	pseudogenes	Endo	0.388527	0.531	0.283	4.77547e-13	5.53763e-09
Gm4024	pseudogenes	Endo	0.35624	0.854	0.671	5.00966e-13	5.8092e-09
Gm4366	pseudogenes	Endo	0.434997	0.516	0.285	5.24589e-13	6.08313e-09
Gm20746	pseudogenes	Endo	0.361254	0.761	0.478	5.48513e-13	6.36056e-09
Gm11951	pseudogenes	Endo	0.406122	0.31	0.124	5.75441e-13	6.67281e-09
Gm8326	pseudogenes	Endo	0.32748	0.704	0.456	5.87027e-13	6.80717e-09
Gm10059	pseudogenes	Endo	0.459281	0.69	0.434	6.30391e-13	7.31002e-09
Gm9840	pseudogenes	Endo	0.36736	0.887	0.648	6.38637e-13	7.40563e-09
Gm8185	pseudogenes	Endo	0.356221	0.474	0.232	6.66515e-13	7.7289e-09
Gm6450	pseudogenes	Endo	0.293237	0.272	0.1	7.90008e-13	9.16093e-09
Gm11469	pseudogenes	Endo	0.376616	0.831	0.583	8.34546e-13	9.6774e-09
Hmgb1-ps7	pseudogenes	Endo	0.372401	0.54	0.295	1.08647e-12	1.25987e-08
Rpl9-ps7	pseudogenes	Endo	0.422724	0.465	0.239	1.3361e-12	1.54934e-08
Gm11478	pseudogenes	Endo	0.40706	0.737	0.496	1.47992e-12	1.71611e-08
Vcp-rs	pseudogenes	Endo	0.382943	0.685	0.453	1.78305e-12	2.06763e-08
Gm5981	pseudogenes	Endo	0.373975	0.751	0.487	3.21155e-12	3.72412e-08
Gm6440	pseudogenes	Endo	0.380903	0.254	0.093	3.5355e-12	4.09976e-08
Gm19563	pseudogenes	Endo	0.423863	0.277	0.107	4.16751e-12	4.83265e-08
Rpl36-ps2	pseudogenes	Endo	0.460731	0.582	0.338	4.17121e-12	4.83694e-08
Rps18-ps3	pseudogenes	Endo	0.390178	0.329	0.143	4.45698e-12	5.16832e-08
Gm6552	pseudogenes	Endo	0.337683	0.437	0.22	4.58245e-12	5.31381e-08
Gm6180	pseudogenes	Endo	0.297381	0.92	0.744	4.63433e-12	5.37397e-08
Hmgb1-ps4	pseudogenes	Endo	0.364427	0.789	0.522	4.91534e-12	5.69983e-08
Gm4750	pseudogenes	Endo	0.252143	0.347	0.151	5.01589e-12	5.81643e-08
Gm12657	pseudogenes	Endo	0.288108	0.39	0.183	5.38397e-12	6.24325e-08
Gm19353	pseudogenes	Endo	0.371735	0.305	0.129	5.67629e-12	6.58222e-08
Hmgb1-ps5	pseudogenes	Endo	0.376435	0.662	0.392	5.92804e-12	6.87415e-08
Gm5055	pseudogenes	Endo	0.401524	0.427	0.21	6.68643e-12	7.75359e-08
Rps18-ps1	pseudogenes	Endo	0.426975	0.432	0.22	7.46965e-12	8.6618e-08
Gm14253	pseudogenes	Endo	0.412599	0.676	0.476	9.11176e-12	1.0566e-07
Gm7290	pseudogenes	Endo	0.323964	0.427	0.207	1.10363e-11	1.27977e-07
Gm4754	pseudogenes	Endo	0.341754	0.451	0.23	1.4822e-11	1.71876e-07
Gm4130	pseudogenes	Endo	0.336795	0.775	0.546	1.54282e-11	1.78905e-07
Gm11517	pseudogenes	Endo	0.362069	0.399	0.196	1.78025e-11	2.06438e-07
Gm2962	pseudogenes	Endo	0.272954	0.953	0.823	1.83132e-11	2.1236e-07
Gm3150	pseudogenes	Endo	0.449595	0.573	0.343	1.8334e-11	2.12601e-07
Gm6051	pseudogenes	Endo	0.687087	0.352	0.171	2.03023e-11	2.35425e-07
2310039L15Rik	long non-coding	Endo	0.305562	0.286	0.115	2.82576e-11	3.27675e-07
Gm5425	pseudogenes	Endo	0.423542	0.441	0.232	2.86248e-11	3.31933e-07
Gm6136	pseudogenes	Endo	0.417789	0.695	0.474	3.24271e-11	3.76025e-07
Gm5497	pseudogenes	Endo	0.381785	0.718	0.471	3.55441e-11	4.1217e-07
Gm15190	pseudogenes	Endo	0.411964	0.624	0.401	3.922e-11	4.54795e-07
Gm8141	pseudogenes	Endo	0.294761	0.587	0.369	4.98287e-11	5.77814e-07
Rps26-ps1	pseudogenes	Endo	0.450996	0.624	0.398	5.23253e-11	6.06764e-07
Gm14269	pseudogenes	Endo	0.357766	0.657	0.398	6.36903e-11	7.38553e-07
Gm6128	pseudogenes	Endo	0.299202	0.338	0.159	7.18612e-11	8.33302e-07
Rps24-ps3	pseudogenes	Endo	0.419587	0.638	0.405	7.32099e-11	8.48942e-07
Gm7331	pseudogenes	Endo	0.413848	0.484	0.274	7.54467e-11	8.74879e-07
Gm6023	pseudogenes	Endo	0.34099	0.277	0.114	7.94931e-11	9.21802e-07
Gm8934	pseudogenes	Endo	0.29648	0.268	0.111	8.53804e-11	9.90072e-07
Nudc-ps1	pseudogenes	Endo	0.470467	0.512	0.289	9.96094e-11	1.15507e-06
Gm17541	pseudogenes	Endo	0.312498	0.319	0.14	1.02147e-10	1.1845e-06
Gm12261	pseudogenes	Endo	0.362491	0.432	0.224	1.02444e-10	1.18794e-06
Gm6560	pseudogenes	Endo	0.351787	0.704	0.474	1.05249e-10	1.22047e-06
Gm4824	pseudogenes	Endo	0.334734	0.728	0.46	1.09281e-10	1.26722e-06
Gm26510	long non-coding	Endo	0.856033	0.319	0.159	1.10627e-10	1.28283e-06
Gm7614	pseudogenes	Endo	0.427602	0.376	0.187	1.22073e-10	1.41556e-06
Rpl14-ps1	pseudogenes	Endo	0.372389	0.798	0.561	1.32143e-10	1.53233e-06
Gm5428	pseudogenes	Endo	0.329408	0.512	0.285	1.36421e-10	1.58193e-06
Rpl36a-ps2	pseudogenes	Endo	0.479617	0.545	0.348	1.45677e-10	1.68927e-06
Gm6065	pseudogenes	Endo	0.350923	0.728	0.489	1.45916e-10	1.69204e-06
Rpl19-ps11	pseudogenes	Endo	0.364049	0.826	0.595	1.55152e-10	1.79914e-06
Gm6722	pseudogenes	Endo	0.357196	0.662	0.423	1.74176e-10	2.01974e-06
Gm5853	pseudogenes	Endo	0.273594	0.258	0.106	1.92348e-10	2.23047e-06
Oaz1-ps	pseudogenes	Endo	0.278394	0.939	0.765	2.0147e-10	2.33624e-06
Gm6969	pseudogenes	Endo	0.431104	0.484	0.273	2.13097e-10	2.47107e-06
Rpl19-ps6	pseudogenes	Endo	0.376152	0.352	0.178	2.13468e-10	2.47538e-06
Rpl13-ps1	pseudogenes	Endo	0.300988	0.394	0.199	2.61283e-10	3.02984e-06
Gm7926	pseudogenes	Endo	0.367427	0.352	0.171	2.67086e-10	3.09713e-06
Gm6063	pseudogenes	Endo	0.298372	0.906	0.711	2.93074e-10	3.39849e-06
Gm5823	pseudogenes	Endo	0.396909	0.385	0.201	2.93412e-10	3.4024e-06
Rpl22-ps1	pseudogenes	Endo	0.498985	0.376	0.192	3.28736e-10	3.81203e-06
1700020I14Rik	long non-coding	Endo	0.573807	0.577	0.355	3.38288e-10	3.92278e-06
Gm3608	pseudogenes	Endo	0.472368	0.427	0.249	3.45606e-10	4.00765e-06
Rpl3-ps1	pseudogenes	Endo	0.350769	0.756	0.557	3.93157e-10	4.55905e-06
Gm5521	pseudogenes	Endo	0.368587	0.352	0.171	4.74205e-10	5.49888e-06
Gm10443	pseudogenes	Endo	0.414904	0.728	0.483	4.8939e-10	5.67496e-06
Gm5644	pseudogenes	Endo	0.389457	0.512	0.294	5.29674e-10	6.1421e-06
Gm6218	pseudogenes	Endo	0.328933	0.347	0.173	5.40509e-10	6.26774e-06
Gm10123	pseudogenes	Endo	0.264496	0.93	0.758	5.44361e-10	6.31241e-06
Gm11539	pseudogenes	Endo	0.365668	0.563	0.344	5.78012e-10	6.70263e-06
Gm7866	pseudogenes	Endo	0.341819	0.338	0.164	5.93834e-10	6.8861e-06
Gm9761	pseudogenes	Endo	0.363248	0.704	0.477	6.88135e-10	7.97962e-06
Gm9333	pseudogenes	Endo	0.358602	0.423	0.23	8.3922e-10	9.73159e-06
Gm13880	pseudogenes	Endo	0.28011	0.319	0.15	8.78368e-10	1.01856e-05
Gm6402	pseudogenes	Endo	0.354801	0.671	0.467	9.82846e-10	1.13971e-05
Gm5904	pseudogenes	Endo	0.303232	0.329	0.157	1.03849e-09	1.20424e-05
Gm8682	pseudogenes	Endo	0.2843	0.315	0.148	1.2325e-09	1.42921e-05
Peg13	long non-coding	Endo	0.598777	0.31	0.15	1.38259e-09	1.60325e-05
Gm17087	pseudogenes	Endo	0.269517	0.404	0.22	1.41217e-09	1.63755e-05
Gm11249	pseudogenes	Endo	0.266421	0.338	0.163	1.46746e-09	1.70167e-05
Gm12791	pseudogenes	Endo	0.334094	0.296	0.135	1.6531e-09	1.91693e-05
Gm2614	pseudogenes	Endo	0.409813	0.549	0.342	1.68162e-09	1.95001e-05
Rpl23a-ps3	pseudogenes	Endo	0.371726	0.61	0.387	1.85858e-09	2.15521e-05
Gm7392	pseudogenes	Endo	0.408274	0.39	0.203	1.88924e-09	2.19076e-05
Mir6236	small non-coding	Endo	0.477701	0.404	0.215	1.94548e-09	2.25598e-05
Eef1a1-ps1	pseudogenes	Endo	0.261001	0.563	0.348	2.06456e-09	2.39406e-05
Gm8775	pseudogenes	Endo	0.253188	0.258	0.113	2.21063e-09	2.56345e-05
Gm7043	pseudogenes	Endo	0.305794	0.282	0.129	2.8843e-09	3.34463e-05
Gm5781	pseudogenes	Endo	0.332976	0.357	0.183	2.9146e-09	3.37977e-05
Rps11-ps3	pseudogenes	Endo	0.299819	0.268	0.118	3.02273e-09	3.50516e-05
Gm11826	pseudogenes	Endo	0.307143	0.347	0.172	3.11556e-09	3.61281e-05
Eif3s6-ps1	pseudogenes	Endo	0.33909	0.31	0.145	3.87253e-09	4.49058e-05
Gm10086	pseudogenes	Endo	0.355372	0.451	0.256	3.97542e-09	4.6099e-05
Rps10-ps2	pseudogenes	Endo	0.447184	0.563	0.371	4.41302e-09	5.11734e-05
Gm9575	pseudogenes	Endo	0.254828	0.31	0.154	4.78168e-09	5.54483e-05
Gm5555	pseudogenes	Endo	0.338209	0.455	0.265	5.2822e-09	6.12524e-05
Rpl7-ps7	pseudogenes	Endo	0.321139	0.545	0.344	5.50975e-09	6.38911e-05
Gm5865	pseudogenes	Endo	0.355626	0.671	0.469	5.95713e-09	6.90789e-05
Gm5844	pseudogenes	Endo	0.284383	0.606	0.395	6.71574e-09	7.78757e-05
Gm14121	pseudogenes	Endo	0.322827	0.296	0.143	8.77076e-09	0.000101706
Gm6548	pseudogenes	Endo	0.334606	0.427	0.247	9.11335e-09	0.000105678
Gm6341	pseudogenes	Endo	0.296016	0.277	0.131	9.72168e-09	0.000112733
Smt3h2-ps2	pseudogenes	Endo	0.261521	0.385	0.207	9.92574e-09	0.000115099
Gm12728	pseudogenes	Endo	0.319792	0.69	0.464	1.05321e-08	0.00012213
Gm10288	pseudogenes	Endo	0.365102	0.643	0.437	1.10273e-08	0.000127873
Gm5829	pseudogenes	Endo	0.303362	0.371	0.196	1.3512e-08	0.000156685
Gm10705	pseudogenes	Endo	0.364957	0.592	0.388	1.39575e-08	0.000161851
Mir692-1	small non-coding	Endo	0.455335	0.446	0.256	1.69227e-08	0.000196236
Gm5735	pseudogenes	Endo	0.369983	0.286	0.137	1.70945e-08	0.000198228
Gm8203	pseudogenes	Endo	0.306786	0.596	0.373	1.95705e-08	0.00022694
Gm12482	pseudogenes	Endo	0.291384	0.371	0.202	2.07811e-08	0.000240977
Gm15453	pseudogenes	Endo	0.306328	0.362	0.194	2.18475e-08	0.000253344
1700084F23Rik	long non-coding	Endo	0.285974	0.357	0.197	2.26874e-08	0.000263084
Gm6251	pseudogenes	Endo	0.283725	0.329	0.167	2.28684e-08	0.000265182
Gm6768	pseudogenes	Endo	0.342731	0.441	0.269	2.31393e-08	0.000268324
Gm6382	pseudogenes	Endo	0.253193	0.38	0.202	2.32788e-08	0.000269941
Gm16437	pseudogenes	Endo	0.328716	0.587	0.374	2.33437e-08	0.000270694
Gm6052	pseudogenes	Endo	0.371653	0.535	0.339	2.65615e-08	0.000308007
Tubb4b-ps1	pseudogenes	Endo	0.294008	0.601	0.408	2.69164e-08	0.000312122
Gm1848	pseudogenes	Endo	0.311579	0.638	0.388	3.03606e-08	0.000352062
Gm13736	pseudogenes	Endo	0.34549	0.46	0.273	3.10123e-08	0.000359619
Rps13-ps2	pseudogenes	Endo	0.342392	0.779	0.556	3.45327e-08	0.000400441
Gm12918	pseudogenes	Endo	0.263466	0.329	0.17	3.71717e-08	0.000431043
Rpl17-ps3	pseudogenes	Endo	0.320573	0.451	0.256	4.22849e-08	0.000490335
Gm4342	pseudogenes	Endo	0.328144	0.3	0.152	4.89003e-08	0.000567047
Gm3815	pseudogenes	Endo	0.285935	0.315	0.157	4.9191e-08	0.000570419
Gm12034	pseudogenes	Endo	0.343493	0.324	0.169	5.51937e-08	0.000640026
Gm10036	pseudogenes	Endo	0.396486	0.596	0.444	7.53259e-08	0.000873479
Gm6794	pseudogenes	Endo	0.283866	0.282	0.139	7.71234e-08	0.000894323
Gm2225	pseudogenes	Endo	0.330906	0.408	0.235	8.3083e-08	0.000963431
Gm1815	pseudogenes	Endo	0.278293	0.296	0.15	8.72309e-08	0.00101153
Mir6240	small non-coding	Endo	0.426594	0.423	0.25	1.02666e-07	0.00119051
Gm6142	pseudogenes	Endo	0.347655	0.371	0.211	1.18697e-07	0.00137641
Gm4708	pseudogenes	Endo	0.307125	0.784	0.59	1.27125e-07	0.00147415
Gm9825	pseudogenes	Endo	0.501653	0.329	0.19	1.36166e-07	0.00157899
Gm13841	pseudogenes	Endo	0.329782	0.286	0.141	1.57775e-07	0.00182956
Gm12355	pseudogenes	Endo	0.263448	0.469	0.293	1.61792e-07	0.00187614
Gm15710	pseudogenes	Endo	0.289049	0.362	0.203	1.66225e-07	0.00192754
Gm5539	pseudogenes	Endo	0.285245	0.714	0.505	1.6731e-07	0.00194012
Gm13680	pseudogenes	Endo	0.353226	0.437	0.263	1.73246e-07	0.00200896
Gm14292	pseudogenes	Endo	0.260763	0.258	0.126	1.73967e-07	0.00201732
Rpl19-ps1	pseudogenes	Endo	0.295457	0.423	0.25	2.34724e-07	0.00272186
Rps15a-ps6	pseudogenes	Endo	0.288002	0.474	0.289	2.52234e-07	0.00292491
Gm14719	pseudogenes	Endo	0.308852	0.568	0.375	2.97272e-07	0.00344717
Tsg101-ps	pseudogenes	Endo	0.298679	0.577	0.375	3.92742e-07	0.00455424
Scp2-ps2	pseudogenes	Endo	0.290692	0.732	0.594	4.7601e-07	0.00551981
Gm7613	pseudogenes	Endo	0.261598	0.479	0.296	4.86566e-07	0.00564222
Rpsa-ps10	pseudogenes	Endo	0.27778	0.582	0.381	7.33434e-07	0.0085049
Rpsa-ps2	pseudogenes	Endo	0.286512	0.479	0.308	7.71821e-07	0.00895003
Txn-ps1	pseudogenes	Endo	0.332571	0.296	0.16	8.09528e-07	0.00938729
Gm4828	pseudogenes	Endo	0.26413	0.498	0.309	8.68855e-07	0.0100752
Gm9616	pseudogenes	Endo	0.276431	0.488	0.306	9.37083e-07	0.0108664
Gm9202	pseudogenes	Endo	0.282569	0.343	0.194	9.79785e-07	0.0113616
Gm6134	pseudogenes	Endo	0.330886	0.291	0.156	1.05157e-06	0.012194
Gm3511	pseudogenes	Endo	0.334146	0.455	0.27	1.17913e-06	0.0136732
Gm10145	pseudogenes	Endo	0.301045	0.469	0.295	1.64446e-06	0.0190691
Gm6394	pseudogenes	Endo	0.317757	0.516	0.357	2.15308e-06	0.0249671
Rps15a-ps4	pseudogenes	Endo	0.319692	0.315	0.18	2.24099e-06	0.0259866
Gm8971	pseudogenes	Endo	0.281283	0.413	0.25	2.26772e-06	0.0262965
Gm5406	pseudogenes	Endo	0.340213	0.291	0.163	2.83721e-06	0.0329003
Gm14176	pseudogenes	Endo	0.284329	0.441	0.283	3.0278e-06	0.0351104
Rpl31-ps17	pseudogenes	Endo	0.285739	0.277	0.149	3.38511e-06	0.0392538
Gm11993	pseudogenes	Endo	0.259712	0.394	0.243	3.43662e-06	0.039851
Gm17819	pseudogenes	Endo	0.258045	0.343	0.202	3.82359e-06	0.0443383
1700045H11Rik	long non-coding	Endo	0.286205	0.333	0.2	4.02699e-06	0.046697
Gm10790	long non-coding	Micro-PVM	2.87927	0.8	0.031	1.47204e-225	1.70698e-221
Gm9835	pseudogenes	Micro-PVM	1.35965	0.547	0.007	4.73902e-190	5.49536e-186
E230029C05Rik	long non-coding	Micro-PVM	2.68705	0.667	0.028	5.28844e-180	6.13247e-176
Gm2629	long non-coding	Micro-PVM	2.36475	0.48	0.003	1.0671e-179	1.23741e-175
Gm33858	long non-coding	Micro-PVM	2.04418	0.433	0	1.47438e-173	1.70969e-169
Gm30646	pseudogenes	Micro-PVM	1.7049	0.84	0.088	3.0139e-156	3.49491e-152
Gm5086	long non-coding	Micro-PVM	2.42884	0.707	0.07	3.82575e-130	4.43634e-126
Hmga2-ps1	long non-coding	Micro-PVM	1.80671	0.34	0.002	1.77575e-127	2.05916e-123
Mir6983	small non-coding	Micro-PVM	1.29277	0.293	0	7.48603e-117	8.6808e-113
Csf1r-ps	pseudogenes	Micro-PVM	0.373244	0.28	0.001	1.72147e-108	1.99622e-104
Ncf2-rs	pseudogenes	Micro-PVM	0.913335	0.513	0.035	3.82814e-104	4.43911e-100
Gm35154	long non-coding	Micro-PVM	1.96769	0.387	0.015	3.37181e-103	3.90995e-99
E330020D12Rik	long non-coding	Micro-PVM	2.09715	0.607	0.073	3.15143e-95	3.65439e-91
Zeb2os	long non-coding	Micro-PVM	1.6265	0.7	0.098	1.15287e-93	1.33686e-89
Rnu3b3	small non-coding	Micro-PVM	1.4484	0.327	0.013	4.5433e-86	5.26841e-82
Gm34280	long non-coding	Micro-PVM	0.867497	0.353	0.018	1.01909e-82	1.18174e-78
Ly6e-ps1	pseudogenes	Micro-PVM	1.09103	0.867	0.152	3.03433e-82	3.51861e-78
Gm27017	long non-coding	Micro-PVM	1.45327	0.82	0.242	3.74675e-71	4.34474e-67
Gm14023	long non-coding	Micro-PVM	1.65494	0.407	0.038	2.29776e-69	2.66448e-65
5830432E09Rik	long non-coding	Micro-PVM	0.626514	0.267	0.01	2.97943e-69	3.45494e-65
Gm1966	pseudogenes	Micro-PVM	1.39866	0.347	0.027	1.25253e-67	1.45243e-63
Gm14303	pseudogenes	Micro-PVM	0.587723	1	0.863	5.10066e-67	5.91472e-63
4933406I18Rik	long non-coding	Micro-PVM	2.18099	0.713	0.223	4.541e-60	5.26575e-56
Gm7618	pseudogenes	Micro-PVM	1.10571	0.92	0.424	5.40852e-57	6.27172e-53
Gm26705	long non-coding	Micro-PVM	0.403442	0.327	0.031	2.73085e-52	3.1667e-48
Gm30198	long non-coding	Micro-PVM	1.13458	0.267	0.021	3.71995e-50	4.31365e-46
Gm12428	pseudogenes	Micro-PVM	0.785372	0.66	0.188	5.66531e-48	6.5695e-44
Gm32849	long non-coding	Micro-PVM	0.799501	0.253	0.02	1.41845e-46	1.64483e-42
8030442B05Rik	long non-coding	Micro-PVM	1.77186	0.507	0.116	1.31773e-45	1.52804e-41
Gm6134	pseudogenes	Micro-PVM	1.00031	0.573	0.136	2.32263e-45	2.69333e-41
Znf41-ps	pseudogenes	Micro-PVM	0.611822	0.313	0.036	7.65204e-45	8.8733e-41
Gm12164	pseudogenes	Micro-PVM	0.829034	0.94	0.557	1.03314e-44	1.19803e-40
Gm19582	long non-coding	Micro-PVM	0.929285	0.3	0.033	2.04815e-44	2.37503e-40
Gm33370	long non-coding	Micro-PVM	0.991273	0.333	0.044	3.35038e-43	3.8851e-39
Gm30489	long non-coding	Micro-PVM	0.853577	0.26	0.026	4.97799e-42	5.77248e-38
Gm8814	pseudogenes	Micro-PVM	0.836884	0.94	0.499	1.73703e-41	2.01426e-37
Gm10059	pseudogenes	Micro-PVM	0.917384	0.86	0.429	6.4443e-41	7.47281e-37
Gm33699	long non-coding	Micro-PVM	1.30154	0.26	0.028	1.65935e-40	1.92419e-36
Gm7079	pseudogenes	Micro-PVM	0.920094	0.853	0.382	1.70975e-40	1.98262e-36
Rnu2-10	small non-coding	Micro-PVM	1.49323	0.287	0.034	4.13756e-40	4.79791e-36
Gm12596	long non-coding	Micro-PVM	0.596389	0.427	0.082	5.56396e-40	6.45197e-36
Gm11787	pseudogenes	Micro-PVM	0.595271	0.34	0.051	1.79964e-39	2.08686e-35
Gm15427	pseudogenes	Micro-PVM	0.572524	0.993	0.791	2.43337e-39	2.82173e-35
Vmn2r-ps11	pseudogenes	Micro-PVM	0.555767	0.467	0.102	7.68625e-39	8.91297e-35
Gm20746	pseudogenes	Micro-PVM	0.813688	0.913	0.475	8.9024e-39	1.03232e-34
Gm6485	pseudogenes	Micro-PVM	0.751704	0.947	0.62	1.6311e-37	1.89142e-33
Ftl2	pseudogenes	Micro-PVM	0.5149	1	0.874	1.99012e-35	2.30775e-31
Gm17511	pseudogenes	Micro-PVM	0.92127	0.787	0.366	7.86843e-34	9.12423e-30
5033421B08Rik	long non-coding	Micro-PVM	1.42175	0.28	0.043	3.75253e-33	4.35143e-29
Junos	long non-coding	Micro-PVM	0.653806	0.4	0.083	5.34784e-33	6.20136e-29
Gm9843	pseudogenes	Micro-PVM	0.574428	0.953	0.715	1.25642e-32	1.45694e-28
Mir692-1	small non-coding	Micro-PVM	1.00173	0.673	0.243	4.04014e-32	4.68495e-28
Gm14032	pseudogenes	Micro-PVM	0.344592	0.253	0.035	1.47137e-30	1.7062e-26
Gm7335	pseudogenes	Micro-PVM	0.601091	0.64	0.22	3.96422e-30	4.5969e-26
Gm12420	pseudogenes	Micro-PVM	0.529391	0.487	0.13	6.30673e-30	7.31328e-26
Gm5905	pseudogenes	Micro-PVM	0.649211	0.9	0.641	1.07809e-29	1.25015e-25
Gm10269	pseudogenes	Micro-PVM	0.681031	0.887	0.598	1.76001e-29	2.04091e-25
Gm5637	pseudogenes	Micro-PVM	0.632131	0.52	0.157	3.15723e-29	3.66112e-25
Gm4987	pseudogenes	Micro-PVM	0.811399	0.753	0.357	1.06439e-28	1.23427e-24
Gm17241	pseudogenes	Micro-PVM	0.751469	0.86	0.481	2.24797e-28	2.60674e-24
Gm6407	pseudogenes	Micro-PVM	0.675587	0.76	0.328	3.01009e-28	3.4905e-24
Dleu2	long non-coding	Micro-PVM	0.770249	0.94	0.665	7.69014e-28	8.91748e-24
Gm7541	pseudogenes	Micro-PVM	0.576294	0.493	0.147	8.65904e-28	1.0041e-23
Gm31718	long non-coding	Micro-PVM	1.07511	0.4	0.106	1.23572e-27	1.43294e-23
Gm10443	pseudogenes	Micro-PVM	0.738182	0.84	0.482	3.36851e-27	3.90612e-23
Gm7308	pseudogenes	Micro-PVM	0.650189	0.813	0.396	4.96361e-27	5.7558e-23
Rpl18-ps1	pseudogenes	Micro-PVM	0.7007	0.813	0.425	1.13282e-25	1.31362e-21
Gm10073	pseudogenes	Micro-PVM	0.720873	0.8	0.443	1.75105e-25	2.03051e-21
Pisd-ps1	pseudogenes	Micro-PVM	0.548661	0.973	0.801	7.52326e-25	8.72397e-21
Rps25-ps1	pseudogenes	Micro-PVM	0.679971	0.833	0.473	1.05152e-24	1.21934e-20
9130230L23Rik	long non-coding	Micro-PVM	0.968955	0.413	0.119	2.67853e-24	3.10602e-20
Gm6394	pseudogenes	Micro-PVM	0.719947	0.733	0.344	2.92185e-24	3.38818e-20
Gm4149	pseudogenes	Micro-PVM	0.503448	0.947	0.732	3.97802e-24	4.61292e-20
Gm3511	pseudogenes	Micro-PVM	0.787293	0.633	0.261	5.88248e-24	6.82132e-20
Gm15590	pseudogenes	Micro-PVM	0.65515	0.46	0.144	1.23824e-23	1.43587e-19
Gm15531	pseudogenes	Micro-PVM	0.726499	0.547	0.198	1.85629e-23	2.15255e-19
0610039K10Rik	long non-coding	Micro-PVM	0.713832	0.367	0.097	6.0638e-23	7.03159e-19
Gm5735	pseudogenes	Micro-PVM	0.751104	0.42	0.131	1.42192e-22	1.64885e-18
Gm5278	pseudogenes	Micro-PVM	0.526089	0.447	0.143	2.05405e-22	2.38188e-18
Gm14173	pseudogenes	Micro-PVM	0.726451	0.62	0.257	3.74968e-22	4.34813e-18
4930526L06Rik	long non-coding	Micro-PVM	0.706188	0.44	0.152	3.98012e-21	4.61534e-17
Gpr137b-ps	pseudogenes	Micro-PVM	0.897343	0.46	0.156	6.79678e-21	7.88154e-17
Rpl37rt	pseudogenes	Micro-PVM	0.413818	0.96	0.795	1.3371e-20	1.5505e-16
Gm5213	pseudogenes	Micro-PVM	0.607296	0.58	0.246	2.7866e-20	3.23134e-16
Gm15772	pseudogenes	Micro-PVM	0.639327	0.807	0.427	3.16088e-20	3.66535e-16
2610203C22Rik	long non-coding	Micro-PVM	1.01048	0.367	0.106	3.91835e-20	4.54372e-16
Mir703	small non-coding	Micro-PVM	0.782841	0.753	0.39	9.9757e-20	1.15678e-15
Pisd-ps2	pseudogenes	Micro-PVM	0.500824	0.967	0.775	2.01228e-19	2.33344e-15
Gm13456	pseudogenes	Micro-PVM	0.478787	0.893	0.576	8.72133e-19	1.01133e-14
G530011O06Rik	long non-coding	Micro-PVM	1.01063	0.567	0.276	1.34279e-18	1.5571e-14
Gm7266	pseudogenes	Micro-PVM	0.510338	0.307	0.081	1.39688e-18	1.61983e-14
Gm7429	pseudogenes	Micro-PVM	0.538952	0.347	0.101	1.58963e-18	1.84333e-14
Gm6520	pseudogenes	Micro-PVM	0.524254	0.353	0.103	2.71714e-18	3.1508e-14
Gm3379	pseudogenes	Micro-PVM	0.548006	0.427	0.149	2.88517e-18	3.34565e-14
Gm6988	pseudogenes	Micro-PVM	0.596563	0.78	0.465	3.72593e-18	4.32059e-14
Gm26740	long non-coding	Micro-PVM	1.2806	0.473	0.198	5.98838e-18	6.94413e-14
Rpl23a-ps3	pseudogenes	Micro-PVM	0.631156	0.713	0.386	1.16426e-17	1.35007e-13
Gm5621	pseudogenes	Micro-PVM	0.543475	0.507	0.199	1.87404e-17	2.17314e-13
Gm11478	pseudogenes	Micro-PVM	0.56467	0.813	0.498	2.01809e-17	2.34017e-13
Gm7926	pseudogenes	Micro-PVM	0.541123	0.46	0.169	2.63377e-17	3.05412e-13
Gm10054	pseudogenes	Micro-PVM	0.554076	0.46	0.173	3.03987e-17	3.52503e-13
Gm14480	pseudogenes	Micro-PVM	0.494161	0.62	0.309	6.47882e-17	7.51284e-13
Gm8995	pseudogenes	Micro-PVM	0.868985	0.273	0.075	1.41726e-16	1.64345e-12
Gm10275	pseudogenes	Micro-PVM	0.674893	0.633	0.343	1.5905e-16	1.84434e-12
Gm10076	long non-coding	Micro-PVM	0.357506	0.953	0.805	3.00187e-16	3.48097e-12
Gm15013	pseudogenes	Micro-PVM	0.435713	0.413	0.15	3.53828e-16	4.10299e-12
Trmt112-ps2	pseudogenes	Micro-PVM	0.622584	0.693	0.446	3.96456e-16	4.59731e-12
Gm6251	pseudogenes	Micro-PVM	0.445147	0.433	0.164	1.72585e-15	2.0013e-11
Gm6392	pseudogenes	Micro-PVM	0.320398	0.407	0.155	3.5686e-15	4.13815e-11
Rpl18a-ps1	pseudogenes	Micro-PVM	0.524257	0.507	0.219	3.81661e-15	4.42575e-11
2410006H16Rik	long non-coding	Micro-PVM	0.897318	0.513	0.236	3.86093e-15	4.47714e-11
Gm12543	pseudogenes	Micro-PVM	0.74376	0.433	0.19	7.98879e-15	9.2638e-11
Rps10-ps1	pseudogenes	Micro-PVM	0.581619	0.727	0.429	1.13634e-14	1.3177e-10
Rps16-ps2	pseudogenes	Micro-PVM	0.49824	0.833	0.589	1.75399e-14	2.03392e-10
Gm15580	pseudogenes	Micro-PVM	0.385828	0.487	0.191	1.85908e-14	2.15579e-10
Rps27a-ps2	pseudogenes	Micro-PVM	0.591967	0.667	0.378	1.89146e-14	2.19333e-10
Rps11-ps2	pseudogenes	Micro-PVM	0.279993	0.52	0.246	3.48404e-14	4.04009e-10
Gm6789	pseudogenes	Micro-PVM	0.338531	0.553	0.256	3.59702e-14	4.17111e-10
Rps24-ps3	pseudogenes	Micro-PVM	0.57584	0.66	0.412	3.86497e-14	4.48182e-10
Gm7536	pseudogenes	Micro-PVM	0.562476	0.667	0.38	7.34827e-14	8.52106e-10
Gm4973	pseudogenes	Micro-PVM	0.283805	0.293	0.094	7.47522e-14	8.66827e-10
Tpt1-ps3	pseudogenes	Micro-PVM	0.389171	0.933	0.734	8.62179e-14	9.99783e-10
Rps19-ps6	pseudogenes	Micro-PVM	0.537134	0.587	0.29	9.73152e-14	1.12847e-09
Gm5822	pseudogenes	Micro-PVM	0.302871	0.42	0.169	1.15402e-13	1.33821e-09
Gm4332	pseudogenes	Micro-PVM	0.630732	0.6	0.323	1.3929e-13	1.61521e-09
Gm8430	pseudogenes	Micro-PVM	0.595472	0.607	0.353	4.55497e-13	5.28194e-09
Gm8960	pseudogenes	Micro-PVM	0.460516	0.567	0.289	5.85889e-13	6.79397e-09
Gm7043	pseudogenes	Micro-PVM	0.412896	0.353	0.128	6.58166e-13	7.63209e-09
Fth-ps3	pseudogenes	Micro-PVM	0.43084	0.767	0.436	1.4025e-12	1.62634e-08
Gm9512	pseudogenes	Micro-PVM	0.370539	0.413	0.168	1.42946e-12	1.6576e-08
Gm26510	long non-coding	Micro-PVM	1.17532	0.36	0.161	1.62399e-12	1.88318e-08
Gm6030	pseudogenes	Micro-PVM	0.462809	0.387	0.158	2.33812e-12	2.71128e-08
Rps11-ps3	pseudogenes	Micro-PVM	0.427235	0.327	0.119	2.57958e-12	2.99128e-08
2810025M15Rik	pseudogenes	Micro-PVM	0.83037	0.46	0.222	2.92173e-12	3.38804e-08
Gm12191	pseudogenes	Micro-PVM	0.3943	0.32	0.116	3.0742e-12	3.56484e-08
Gm9349	pseudogenes	Micro-PVM	0.509974	0.633	0.342	3.75912e-12	4.35908e-08
Gm15501	pseudogenes	Micro-PVM	0.509134	0.687	0.372	4.65376e-12	5.3965e-08
Rps15a-ps6	pseudogenes	Micro-PVM	0.539825	0.547	0.29	5.00426e-12	5.80294e-08
Gm9794	pseudogenes	Micro-PVM	0.455642	0.853	0.614	5.2479e-12	6.08546e-08
Rps10-ps2	pseudogenes	Micro-PVM	0.59871	0.627	0.372	5.95314e-12	6.90326e-08
Rps18-ps1	pseudogenes	Micro-PVM	0.489711	0.473	0.224	6.50481e-12	7.54298e-08
Fabp3-ps1	pseudogenes	Micro-PVM	0.312602	0.28	0.09	7.28821e-12	8.45141e-08
Rps15a-ps7	pseudogenes	Micro-PVM	0.539929	0.473	0.226	8.05697e-12	9.34286e-08
Gm7808	pseudogenes	Micro-PVM	0.466005	0.773	0.533	9.70708e-12	1.12563e-07
Gm2387	pseudogenes	Micro-PVM	0.369955	0.347	0.135	1.12359e-11	1.30291e-07
Trmt112-ps1	pseudogenes	Micro-PVM	0.478034	0.393	0.169	1.36457e-11	1.58236e-07
Gm10689	pseudogenes	Micro-PVM	0.374603	0.28	0.1	2.6562e-11	3.08013e-07
Rpl21-ps1	pseudogenes	Micro-PVM	0.425307	0.433	0.188	2.75426e-11	3.19384e-07
Gm4342	pseudogenes	Micro-PVM	0.400475	0.38	0.151	2.97973e-11	3.45529e-07
Gm4859	pseudogenes	Micro-PVM	0.336151	0.293	0.109	4.27152e-11	4.95325e-07
Rpl13-ps1	pseudogenes	Micro-PVM	0.390834	0.447	0.202	4.30004e-11	4.98633e-07
Gm6977	pseudogenes	Micro-PVM	0.320578	0.953	0.773	5.7933e-11	6.71791e-07
Gm9320	pseudogenes	Micro-PVM	0.619348	0.287	0.109	6.91725e-11	8.02124e-07
Gm9701	pseudogenes	Micro-PVM	0.380422	0.253	0.087	7.40342e-11	8.585e-07
Rpl7-ps7	pseudogenes	Micro-PVM	0.440989	0.593	0.347	8.69673e-11	1.00847e-06
Gm11942	pseudogenes	Micro-PVM	0.399046	0.547	0.273	8.89692e-11	1.03169e-06
Gm2767	pseudogenes	Micro-PVM	0.342307	0.253	0.088	1.34179e-10	1.55594e-06
Rpl34-ps1	pseudogenes	Micro-PVM	0.469721	0.753	0.533	1.41314e-10	1.63868e-06
Gm12174	pseudogenes	Micro-PVM	0.476468	0.633	0.378	1.44613e-10	1.67693e-06
Gm17541	pseudogenes	Micro-PVM	0.384454	0.347	0.144	1.59482e-10	1.84935e-06
Gm10071	pseudogenes	Micro-PVM	0.339912	0.333	0.135	1.93753e-10	2.24677e-06
Gm4525	pseudogenes	Micro-PVM	0.49124	0.333	0.141	2.00855e-10	2.32911e-06
Gm2225	pseudogenes	Micro-PVM	0.467688	0.46	0.236	2.19411e-10	2.54429e-06
Gm7434	pseudogenes	Micro-PVM	0.39234	0.46	0.227	3.24784e-10	3.76619e-06
Gm6533	pseudogenes	Micro-PVM	0.442172	0.48	0.251	3.57109e-10	4.14104e-06
2900060B14Rik	long non-coding	Micro-PVM	0.994093	0.453	0.288	4.65985e-10	5.40356e-06
1700045H11Rik	long non-coding	Micro-PVM	0.419008	0.413	0.198	6.08353e-10	7.05446e-06
Gm14251	pseudogenes	Micro-PVM	0.352986	0.253	0.089	7.02119e-10	8.14177e-06
Gm16020	pseudogenes	Micro-PVM	0.384016	0.26	0.095	7.91938e-10	9.18331e-06
Gm10288	pseudogenes	Micro-PVM	0.462776	0.68	0.441	1.02063e-09	1.18352e-05
Gm9616	pseudogenes	Micro-PVM	0.47745	0.527	0.31	1.15149e-09	1.33527e-05
Gm6794	pseudogenes	Micro-PVM	0.362385	0.333	0.14	1.30132e-09	1.50901e-05
Gm13680	pseudogenes	Micro-PVM	0.490901	0.493	0.265	1.55845e-09	1.80718e-05
Gm26839	long non-coding	Micro-PVM	0.530102	0.6	0.39	1.5853e-09	1.83831e-05
B430010I23Rik	long non-coding	Micro-PVM	0.578248	0.293	0.123	1.59456e-09	1.84905e-05
Gm13651	pseudogenes	Micro-PVM	0.308698	0.273	0.105	1.67903e-09	1.94701e-05
Rpl21-ps3	pseudogenes	Micro-PVM	0.559057	0.4	0.203	2.00585e-09	2.32598e-05
Rps15a-ps5	pseudogenes	Micro-PVM	0.493588	0.6	0.36	3.45877e-09	4.01079e-05
Rpl39-ps	pseudogenes	Micro-PVM	0.457974	0.607	0.345	3.90545e-09	4.52876e-05
Rpl9-ps4	pseudogenes	Micro-PVM	0.315272	0.287	0.112	4.20443e-09	4.87546e-05
Gm7290	pseudogenes	Micro-PVM	0.346883	0.433	0.214	7.62118e-09	8.83752e-05
Rps3a2	pseudogenes	Micro-PVM	0.360176	0.553	0.314	8.44391e-09	9.79155e-05
Rps4x-ps	pseudogenes	Micro-PVM	0.353886	0.4	0.195	8.50096e-09	9.85772e-05
Rpl13-ps3	pseudogenes	Micro-PVM	0.294006	0.333	0.146	9.96716e-09	0.000115579
Rpl9-ps7	pseudogenes	Micro-PVM	0.392646	0.46	0.248	1.08266e-08	0.000125545
Gm7866	pseudogenes	Micro-PVM	0.31869	0.367	0.168	2.11112e-08	0.000244805
Hist1h2al	pseudogenes	Micro-PVM	0.330842	0.353	0.161	2.28823e-08	0.000265343
Gm10086	pseudogenes	Micro-PVM	0.393083	0.487	0.26	2.77816e-08	0.000322156
Gm8130	pseudogenes	Micro-PVM	0.401104	0.453	0.248	2.92455e-08	0.000339131
Gm6768	pseudogenes	Micro-PVM	0.37599	0.473	0.272	2.98619e-08	0.000346279
Gm15500	pseudogenes	Micro-PVM	0.396383	0.667	0.428	4.01338e-08	0.000465392
Rps6-ps3	pseudogenes	Micro-PVM	0.48404	0.32	0.145	4.22195e-08	0.000489577
Gm5100	pseudogenes	Micro-PVM	0.373629	0.54	0.318	5.18776e-08	0.000601573
2310040G24Rik	long non-coding	Micro-PVM	0.894754	0.44	0.258	5.52878e-08	0.000641118
Eef1a1-ps1	pseudogenes	Micro-PVM	0.286359	0.587	0.353	6.07981e-08	0.000705014
Gm11826	pseudogenes	Micro-PVM	0.363688	0.367	0.177	6.72794e-08	0.000780172
Rps18-ps3	pseudogenes	Micro-PVM	0.384748	0.32	0.151	6.77925e-08	0.000786122
Gm9267	pseudogenes	Micro-PVM	0.312054	0.253	0.102	8.12326e-08	0.000941973
Gm6274	pseudogenes	Micro-PVM	0.301007	0.333	0.159	9.07819e-08	0.00105271
Gm6402	pseudogenes	Micro-PVM	0.39229	0.687	0.473	1.01089e-07	0.00117223
Gm7133	pseudogenes	Micro-PVM	0.528842	0.273	0.118	1.23171e-07	0.0014283
Gm9416	pseudogenes	Micro-PVM	0.329337	0.313	0.148	1.37601e-07	0.00159562
Gm3608	pseudogenes	Micro-PVM	0.315123	0.453	0.253	1.40678e-07	0.00163131
Gm9294	pseudogenes	Micro-PVM	0.282857	0.273	0.122	1.57126e-07	0.00182203
Gm2614	pseudogenes	Micro-PVM	0.406236	0.553	0.349	1.62593e-07	0.00188543
Gm10029	pseudogenes	Micro-PVM	0.33905	0.28	0.123	1.72475e-07	0.00200002
Gm7600	pseudogenes	Micro-PVM	0.307958	0.393	0.212	2.01195e-07	0.00233306
Rpl19-ps6	pseudogenes	Micro-PVM	0.361813	0.36	0.184	2.24233e-07	0.0026002
Gm14044	pseudogenes	Micro-PVM	0.430085	0.493	0.298	2.83898e-07	0.00329208
Gm13408	pseudogenes	Micro-PVM	0.258942	0.313	0.149	3.07478e-07	0.00356552
Gm12396	pseudogenes	Micro-PVM	0.36009	0.733	0.55	3.58245e-07	0.0041542
Gm7363	pseudogenes	Micro-PVM	0.413403	0.267	0.119	4.55332e-07	0.00528002
Mir8114	small non-coding	Micro-PVM	0.653006	0.333	0.186	6.43987e-07	0.00746768
Gm12034	pseudogenes	Micro-PVM	0.34611	0.34	0.173	8.6422e-07	0.0100215
A230083G16Rik	long non-coding	Micro-PVM	0.315034	0.4	0.205	1.30186e-06	0.0150963
Rpl31-ps8	pseudogenes	Micro-PVM	0.312053	0.813	0.641	1.34733e-06	0.0156237
Gm6654	pseudogenes	Micro-PVM	0.305844	0.313	0.156	1.44787e-06	0.0167895
D730003I15Rik	long non-coding	Micro-PVM	0.606118	0.307	0.148	1.53948e-06	0.0178518
Gm20762	pseudogenes	Micro-PVM	0.296613	0.387	0.21	1.69836e-06	0.0196942
Rpl19-ps11	pseudogenes	Micro-PVM	0.309932	0.78	0.607	1.76472e-06	0.0204637
Gm5239	pseudogenes	Micro-PVM	0.334987	0.46	0.26	2.16854e-06	0.0251464
Gm19353	pseudogenes	Micro-PVM	0.303277	0.287	0.137	2.22352e-06	0.0257839
Rpl36a-ps3	pseudogenes	Micro-PVM	0.38635	0.48	0.31	2.67231e-06	0.0309881
Gm4604	pseudogenes	Micro-PVM	0.357265	0.627	0.406	2.78366e-06	0.0322794
Xist	long non-coding	Micro-PVM	0.475313	0.487	0.307	3.31113e-06	0.0383958
Gm7407	pseudogenes	Micro-PVM	0.296309	0.433	0.242	3.33352e-06	0.0386555
Gm12918	pseudogenes	Micro-PVM	0.255414	0.34	0.174	4.25653e-06	0.0493587
Foxd2os	long non-coding	VLMC	1.8393	0.478	0.015	1.8641e-137	2.16161e-133
Gm6209	long non-coding	VLMC	1.91149	0.528	0.04	8.24213e-111	9.55758e-107
4930594M22Rik	long non-coding	VLMC	1.77214	0.597	0.051	1.19183e-110	1.38204e-106
Gm12407	pseudogenes	VLMC	1.22772	0.289	0.002	1.0002e-106	1.15983e-102
Gm28703	long non-coding	VLMC	1.33369	0.277	0.001	1.34032e-104	1.55424e-100
Gm31409	long non-coding	VLMC	1.91673	0.497	0.045	1.79385e-87	2.08014e-83
2700046A07Rik	long non-coding	VLMC	1.4656	0.447	0.042	2.63535e-75	3.05595e-71
Gm7665	pseudogenes	VLMC	1.25939	0.849	0.193	2.06172e-72	2.39078e-68
B130024G19Rik	long non-coding	VLMC	1.39911	0.44	0.045	1.66804e-70	1.93426e-66
Gm33828	pseudogenes	VLMC	0.518788	0.277	0.013	1.01775e-67	1.18018e-63
Gm6665	pseudogenes	VLMC	1.03323	0.591	0.106	6.1214e-63	7.09837e-59
A930001C03Rik	long non-coding	VLMC	1.03219	0.34	0.033	8.62358e-57	9.99991e-53
Gm1848	pseudogenes	VLMC	0.987205	0.918	0.371	2.54182e-52	2.94749e-48
Tnfsf13os	long non-coding	VLMC	1.41259	0.39	0.067	1.34574e-43	1.56052e-39
Gm7676	pseudogenes	VLMC	0.880783	0.541	0.126	8.12147e-43	9.41765e-39
Gm5331	pseudogenes	VLMC	0.817292	0.66	0.189	1.75018e-41	2.02951e-37
Gm30624	long non-coding	VLMC	1.59718	0.371	0.065	3.29651e-41	3.82263e-37
9530026P05Rik	long non-coding	VLMC	1.29687	0.635	0.19	8.90574e-38	1.03271e-33
Gm29478	long non-coding	VLMC	1.42935	0.522	0.148	1.19645e-37	1.38741e-33
Gm11951	pseudogenes	VLMC	0.709588	0.491	0.113	2.28044e-36	2.6444e-32
2610035F20Rik	long non-coding	VLMC	1.20097	0.258	0.033	9.83456e-36	1.14042e-31
Ftl2	pseudogenes	VLMC	0.416314	0.994	0.874	4.28439e-35	4.96818e-31
Snhg18	long non-coding	VLMC	1.12645	0.491	0.119	2.19585e-31	2.54631e-27
Gm5068	pseudogenes	VLMC	0.733591	0.377	0.08	6.88863e-31	7.98806e-27
Gm3788	pseudogenes	VLMC	0.746945	0.616	0.194	2.27931e-30	2.64309e-26
Gm7334	pseudogenes	VLMC	0.592354	0.547	0.161	1.10083e-28	1.27652e-24
Gm6885	pseudogenes	VLMC	0.532693	0.384	0.093	2.57465e-27	2.98556e-23
2610307P16Rik	long non-coding	VLMC	1.36836	0.585	0.271	5.46837e-25	6.34112e-21
4933427G23Rik	long non-coding	VLMC	0.291434	0.346	0.081	1.18325e-24	1.3721e-20
Gm33148	long non-coding	VLMC	1.00715	0.403	0.134	3.07965e-21	3.57117e-17
Gm6407	pseudogenes	VLMC	0.521411	0.679	0.333	4.13195e-19	4.79141e-15
Gm5621	pseudogenes	VLMC	0.499517	0.516	0.196	7.53802e-19	8.74109e-15
Hist1h2al	pseudogenes	VLMC	0.823602	0.421	0.154	2.91593e-18	3.38131e-14
Gm20746	pseudogenes	VLMC	0.50313	0.78	0.485	2.20741e-16	2.55971e-12
Cd63-ps	pseudogenes	VLMC	0.359116	0.987	0.806	3.19979e-16	3.71047e-12
Mir143hg	long non-coding	VLMC	0.793938	0.403	0.136	5.4635e-16	6.33548e-12
Gm8814	pseudogenes	VLMC	0.475633	0.811	0.509	5.92943e-16	6.87577e-12
Gm20570	pseudogenes	VLMC	0.446227	0.302	0.09	7.39916e-16	8.58007e-12
Gm6382	pseudogenes	VLMC	0.45711	0.478	0.199	2.17176e-15	2.51837e-11
Gm33666	pseudogenes	VLMC	0.49307	0.503	0.21	5.17362e-15	5.99934e-11
Gm5870	pseudogenes	VLMC	0.548378	0.566	0.276	3.62107e-14	4.199e-10
Gm7338	pseudogenes	VLMC	0.331243	0.969	0.81	4.74656e-14	5.50412e-10
Gm12164	pseudogenes	VLMC	0.440521	0.824	0.566	6.51947e-14	7.55997e-10
Dynlt1-ps1	pseudogenes	VLMC	0.498843	0.704	0.382	7.1682e-14	8.31225e-10
Gm4204	pseudogenes	VLMC	0.531614	0.604	0.284	9.89612e-14	1.14755e-09
Airn	long non-coding	VLMC	0.849061	0.333	0.125	1.42777e-13	1.65564e-09
Rps3a3	pseudogenes	VLMC	0.660304	0.553	0.3	2.66465e-13	3.08992e-09
A830019P07Rik	long non-coding	VLMC	0.828291	0.371	0.149	3.20495e-13	3.71647e-09
Gm12138	pseudogenes	VLMC	0.255678	0.308	0.109	2.95313e-12	3.42445e-08
Mir692-1	small non-coding	VLMC	0.60847	0.528	0.254	4.9889e-12	5.78513e-08
Gm5213	pseudogenes	VLMC	0.387702	0.509	0.251	5.96394e-12	6.91579e-08
Gm10080	pseudogenes	VLMC	0.419396	0.799	0.452	7.58575e-12	8.79644e-08
Gm10036	pseudogenes	VLMC	0.532783	0.679	0.441	1.74724e-11	2.0261e-07
Gm3934	pseudogenes	VLMC	0.357053	0.862	0.63	2.92893e-11	3.39638e-07
Gm17383	pseudogenes	VLMC	0.380712	0.704	0.407	3.63366e-11	4.21359e-07
Gm5526	pseudogenes	VLMC	0.392393	0.862	0.527	5.34585e-11	6.19905e-07
Gm14270	pseudogenes	VLMC	0.468947	0.61	0.335	5.77734e-11	6.6994e-07
Gm6644	pseudogenes	VLMC	0.509558	0.428	0.21	6.77228e-11	7.85313e-07
Gm8960	pseudogenes	VLMC	0.401118	0.535	0.29	1.14174e-10	1.32396e-06
Gm2387	pseudogenes	VLMC	0.319021	0.333	0.135	1.43932e-10	1.66903e-06
Gm5900	pseudogenes	VLMC	0.439253	0.585	0.318	2.03791e-10	2.36316e-06
Eif5al3-ps	pseudogenes	VLMC	0.409488	0.642	0.368	2.24306e-10	2.60105e-06
Gm10443	pseudogenes	VLMC	0.460757	0.755	0.488	3.56345e-10	4.13218e-06
Gm17241	pseudogenes	VLMC	0.443786	0.761	0.488	4.37456e-10	5.07274e-06
Gm10177	pseudogenes	VLMC	0.393753	0.78	0.593	6.05278e-10	7.0188e-06
Gm4525	pseudogenes	VLMC	0.413176	0.333	0.14	7.20653e-10	8.3567e-06
Zscan30	pseudogenes	VLMC	0.307552	0.491	0.246	1.18791e-09	1.3775e-05
Gm7808	pseudogenes	VLMC	0.42056	0.799	0.529	1.29493e-09	1.5016e-05
Gm7984	pseudogenes	VLMC	0.457174	0.591	0.339	2.38933e-09	2.77067e-05
5930430L01Rik	long non-coding	VLMC	0.616975	0.365	0.175	4.88386e-09	5.66332e-05
Gm11836	pseudogenes	VLMC	0.335088	0.774	0.452	6.99313e-09	8.10924e-05
2810001G20Rik	long non-coding	VLMC	0.697098	0.39	0.196	1.14386e-08	0.000132642
Snord104	small non-coding	VLMC	0.715763	0.34	0.166	1.22836e-08	0.000142441
Gm10288	pseudogenes	VLMC	0.390224	0.704	0.438	1.24561e-08	0.000144441
Rps3a2	pseudogenes	VLMC	0.376795	0.535	0.315	1.35854e-08	0.000157536
Gm14176	pseudogenes	VLMC	0.336258	0.516	0.282	1.92686e-08	0.000223438
Rps13-ps1	pseudogenes	VLMC	0.585411	0.447	0.259	2.542e-08	0.00029477
Gm10093	pseudogenes	VLMC	0.51075	0.403	0.23	3.5496e-08	0.000411611
Snhg8	long non-coding	VLMC	0.592724	0.34	0.163	5.46725e-08	0.000633982
Rps4l	pseudogenes	VLMC	0.651457	0.428	0.227	5.47402e-08	0.000634767
Gm15427	pseudogenes	VLMC	0.290218	0.956	0.793	9.38292e-08	0.00108804
Gm7600	pseudogenes	VLMC	0.28923	0.403	0.211	1.12445e-07	0.00130391
Gm8894	pseudogenes	VLMC	0.28346	0.642	0.364	1.50861e-07	0.00174938
Gm15590	pseudogenes	VLMC	0.301115	0.327	0.155	1.51959e-07	0.00176212
Gm4149	pseudogenes	VLMC	0.305005	0.918	0.734	1.79445e-07	0.00208085
Gm29683	long non-coding	VLMC	1.02602	0.302	0.168	1.79754e-07	0.00208443
Gm3379	pseudogenes	VLMC	0.349519	0.321	0.158	1.86523e-07	0.00216292
Gm8430	pseudogenes	VLMC	0.357925	0.585	0.354	1.87493e-07	0.00217416
Gm3511	pseudogenes	VLMC	0.404466	0.478	0.274	2.09714e-07	0.00243184
Gm5814	pseudogenes	VLMC	0.275168	0.623	0.387	2.25839e-07	0.00261883
Rpl14-ps1	pseudogenes	VLMC	0.355	0.792	0.569	3.9347e-07	0.00456268
Gm6485	pseudogenes	VLMC	0.302804	0.824	0.629	4.55361e-07	0.00528037
Gm5823	pseudogenes	VLMC	0.326929	0.377	0.207	5.14665e-07	0.00596806
Ftx	long non-coding	VLMC	0.501782	0.465	0.281	5.5789e-07	0.00646929
Mir8114	small non-coding	VLMC	0.583574	0.358	0.183	6.5272e-07	0.00756895
Gm17775	pseudogenes	VLMC	0.305681	0.421	0.228	7.12042e-07	0.00825684
Rpl19-ps6	pseudogenes	VLMC	0.267688	0.358	0.183	7.78883e-07	0.00903192
Gm16399	pseudogenes	VLMC	0.364739	0.648	0.444	9.11455e-07	0.0105692
Gm6136	pseudogenes	VLMC	0.335466	0.686	0.481	1.44862e-06	0.0167981
Gm5278	pseudogenes	VLMC	0.252358	0.302	0.154	1.50736e-06	0.0174794
Rpl9-ps7	pseudogenes	VLMC	0.290155	0.453	0.247	1.7031e-06	0.0197492
Mir703	small non-coding	VLMC	0.42323	0.597	0.402	1.75671e-06	0.0203708
Vaultrc5	small non-coding	VLMC	0.452113	0.39	0.208	2.2365e-06	0.0259344
Nudc-ps1	pseudogenes	VLMC	0.413762	0.484	0.298	2.46257e-06	0.0285559
Gm9169	pseudogenes	VLMC	0.280294	0.535	0.316	2.57451e-06	0.029854
Fth-ps3	pseudogenes	VLMC	0.268414	0.667	0.443	2.86529e-06	0.0332259
Gm11478	pseudogenes	VLMC	0.31291	0.736	0.504	3.88994e-06	0.0451077
Gm13803	pseudogenes	VLMC	0.275344	0.384	0.213	4.04584e-06	0.0469156
Gm13861	long non-coding	SMC-Peri	3.08628	0.883	0.021	5.73231e-302	6.64719e-298
Mir143hg	long non-coding	SMC-Peri	2.87099	0.852	0.079	1.53166e-200	1.77612e-196
Gm5864	pseudogenes	SMC-Peri	1.45967	0.505	0.019	2.78643e-146	3.23115e-142
Snhg18	long non-coding	SMC-Peri	2.17247	0.719	0.085	6.47998e-135	7.51418e-131
Hsp25-ps1	pseudogenes	SMC-Peri	1.70412	0.969	0.179	9.09989e-131	1.05522e-126
Gm29012	long non-coding	SMC-Peri	1.66936	0.321	0.004	1.13648e-111	1.31787e-107
4930562F07Rik	long non-coding	SMC-Peri	0.747201	0.378	0.012	1.40956e-111	1.63452e-107
2610027K06Rik	long non-coding	SMC-Peri	1.37134	0.311	0.003	2.97169e-111	3.44597e-107
Gm7665	pseudogenes	SMC-Peri	1.56141	0.842	0.18	3.25006e-110	3.76877e-106
Mir145a	small non-coding	SMC-Peri	1.51118	0.281	0.002	5.08495e-101	5.89651e-97
Gm34829	long non-coding	SMC-Peri	1.85107	0.367	0.017	2.25925e-98	2.61983e-94
Gm5526	pseudogenes	SMC-Peri	1.34905	0.974	0.506	5.45525e-94	6.32591e-90
Tbx3os1	long non-coding	SMC-Peri	2.07523	0.587	0.095	3.18129e-90	3.68902e-86
Gm8894	pseudogenes	SMC-Peri	1.33203	0.903	0.328	3.56786e-87	4.13729e-83
Gm12002	long non-coding	SMC-Peri	1.43996	0.26	0.005	5.79634e-86	6.72144e-82
Gm10080	pseudogenes	SMC-Peri	1.26352	0.929	0.429	2.5695e-79	2.9796e-75
Gm3470	pseudogenes	SMC-Peri	0.810719	0.357	0.028	2.30617e-74	2.67423e-70
Gm30551	long non-coding	SMC-Peri	1.07988	0.781	0.23	2.09582e-72	2.43031e-68
Gm5068	pseudogenes	SMC-Peri	1.06268	0.464	0.064	1.38032e-69	1.60062e-65
Gm11836	pseudogenes	SMC-Peri	1.19227	0.908	0.429	2.65953e-69	3.084e-65
Gm7676	pseudogenes	SMC-Peri	1.1143	0.541	0.117	1.36139e-58	1.57867e-54
Gm11783	pseudogenes	SMC-Peri	0.340523	0.342	0.04	2.51184e-56	2.91273e-52
Airn	long non-coding	SMC-Peri	1.56265	0.474	0.104	1.78239e-50	2.06686e-46
B130024G19Rik	long non-coding	SMC-Peri	1.21437	0.321	0.05	3.57469e-42	4.14521e-38
Gm6682	pseudogenes	SMC-Peri	0.888521	0.551	0.184	1.88132e-41	2.18157e-37
Gm7543	pseudogenes	SMC-Peri	0.590683	0.311	0.047	2.86748e-41	3.32513e-37
Gm7308	pseudogenes	SMC-Peri	0.8039	0.776	0.389	1.1933e-40	1.38375e-36
Gm8730	pseudogenes	SMC-Peri	0.764318	0.883	0.573	3.35246e-39	3.88751e-35
Meg3	long non-coding	SMC-Peri	0.989506	0.776	0.381	3.04712e-38	3.53344e-34
9530026P05Rik	long non-coding	SMC-Peri	1.28093	0.571	0.187	3.40888e-37	3.95294e-33
Gm17383	pseudogenes	SMC-Peri	0.721876	0.791	0.391	3.34044e-36	3.87358e-32
Gm8086	pseudogenes	SMC-Peri	0.989671	0.622	0.254	4.15007e-36	4.81242e-32
Gm5331	pseudogenes	SMC-Peri	0.705716	0.587	0.187	5.06345e-36	5.87157e-32
Gm14480	pseudogenes	SMC-Peri	0.693178	0.679	0.293	1.07403e-35	1.24544e-31
Uchl1os	long non-coding	SMC-Peri	0.708223	0.26	0.04	5.42868e-35	6.29509e-31
Gm6788	pseudogenes	SMC-Peri	0.623048	0.903	0.608	3.65804e-34	4.24186e-30
Gm6485	pseudogenes	SMC-Peri	0.593221	0.923	0.614	6.5262e-31	7.56778e-27
Ncf2-rs	pseudogenes	SMC-Peri	0.484708	0.276	0.05	9.08394e-31	1.05337e-26
Gm9392	pseudogenes	SMC-Peri	0.729461	0.724	0.355	1.66644e-30	1.9324e-26
Gm20748	long non-coding	SMC-Peri	1.1866	0.449	0.124	1.74154e-30	2.01949e-26
Gm4202	pseudogenes	SMC-Peri	0.672091	0.821	0.529	2.17263e-30	2.51938e-26
Gm10687	long non-coding	SMC-Peri	1.38717	0.347	0.089	2.27473e-30	2.63778e-26
Gm5620	pseudogenes	SMC-Peri	0.560822	0.776	0.376	5.51351e-30	6.39347e-26
Gm2830	pseudogenes	SMC-Peri	0.966077	0.638	0.375	1.22538e-29	1.42095e-25
Gm11951	pseudogenes	SMC-Peri	0.595654	0.413	0.114	1.77194e-29	2.05474e-25
Gm5388	pseudogenes	SMC-Peri	0.508708	0.383	0.111	1.79296e-28	2.07912e-24
Gm17087	pseudogenes	SMC-Peri	0.610819	0.531	0.208	1.60524e-27	1.86144e-23
Gm7893	pseudogenes	SMC-Peri	0.620392	0.418	0.132	2.21104e-27	2.56393e-23
Gm4617	pseudogenes	SMC-Peri	0.540475	0.959	0.683	4.52705e-27	5.24957e-23
Gm2805	pseudogenes	SMC-Peri	0.485879	0.719	0.32	5.66295e-27	6.56676e-23
Gm9625	pseudogenes	SMC-Peri	0.868155	0.653	0.326	7.38168e-27	8.5598e-23
Gm6334	pseudogenes	SMC-Peri	0.716053	0.286	0.064	1.0294e-26	1.1937e-22
Gm5869	pseudogenes	SMC-Peri	0.532741	0.423	0.141	2.08827e-26	2.42156e-22
Gm31409	long non-coding	SMC-Peri	1.22202	0.27	0.061	3.06474e-25	3.55387e-21
Gm11946	long non-coding	SMC-Peri	0.289553	0.26	0.056	6.4668e-25	7.4989e-21
Gm15427	pseudogenes	SMC-Peri	0.419777	0.954	0.79	3.34437e-24	3.87813e-20
Gm2423	pseudogenes	SMC-Peri	0.662785	0.76	0.438	1.76789e-23	2.05004e-19
Tpt1-ps3	pseudogenes	SMC-Peri	0.432536	0.929	0.729	2.15417e-22	2.49798e-18
Eef1a1-ps1	pseudogenes	SMC-Peri	0.52192	0.633	0.342	4.54376e-22	5.26895e-18
Gm5931	pseudogenes	SMC-Peri	0.416991	0.582	0.267	1.92188e-21	2.22861e-17
Txn-ps1	pseudogenes	SMC-Peri	0.596778	0.418	0.147	1.96497e-21	2.27858e-17
Gm8464	pseudogenes	SMC-Peri	0.489172	0.469	0.194	3.6125e-21	4.18905e-17
Gm6992	pseudogenes	SMC-Peri	0.576227	0.439	0.185	5.89259e-21	6.83304e-17
Gm11942	pseudogenes	SMC-Peri	0.975165	0.531	0.267	7.03392e-21	8.15654e-17
Eif1-ps1	pseudogenes	SMC-Peri	0.469117	0.862	0.597	9.19154e-21	1.06585e-16
Gm13456	pseudogenes	SMC-Peri	0.586626	0.811	0.576	2.04043e-20	2.36608e-16
Gm6900	pseudogenes	SMC-Peri	0.487399	0.827	0.558	2.28502e-20	2.64971e-16
Rplp0-ps1	pseudogenes	SMC-Peri	0.573188	0.342	0.113	2.44031e-20	2.82978e-16
Gm14150	pseudogenes	SMC-Peri	0.483491	0.643	0.336	4.6742e-20	5.4202e-16
Gm15459	pseudogenes	SMC-Peri	0.623265	0.908	0.823	6.63603e-20	7.69513e-16
Gm3756	pseudogenes	SMC-Peri	0.459407	0.689	0.359	7.39299e-20	8.57291e-16
Gm14165	pseudogenes	SMC-Peri	0.719647	0.423	0.176	8.99466e-20	1.04302e-15
Oaz1-ps	pseudogenes	SMC-Peri	0.379741	0.923	0.769	9.45718e-20	1.09665e-15
Gm10608	pseudogenes	SMC-Peri	0.486691	0.791	0.484	9.73653e-20	1.12905e-15
Gm10076	long non-coding	SMC-Peri	0.356261	0.949	0.801	1.02976e-19	1.19411e-15
H3f3c	pseudogenes	SMC-Peri	0.48402	0.837	0.609	1.44742e-19	1.67842e-15
Gm11582	pseudogenes	SMC-Peri	0.543469	0.673	0.377	1.46772e-19	1.70197e-15
Gm6278	pseudogenes	SMC-Peri	0.702943	0.418	0.172	2.0683e-19	2.3984e-15
Gm3226	pseudogenes	SMC-Peri	0.36727	0.495	0.202	2.15254e-19	2.49608e-15
Gm7232	pseudogenes	SMC-Peri	0.465538	0.709	0.443	2.35018e-19	2.72526e-15
Gm16378	pseudogenes	SMC-Peri	0.44071	0.898	0.635	6.53373e-19	7.57652e-15
Gm6560	pseudogenes	SMC-Peri	0.662845	0.694	0.478	1.33348e-18	1.5463e-14
Gm16437	pseudogenes	SMC-Peri	0.55877	0.633	0.371	1.77184e-18	2.05463e-14
Gm29739	pseudogenes	SMC-Peri	0.451394	0.26	0.074	1.87205e-18	2.17083e-14
Gm2147	pseudogenes	SMC-Peri	0.330565	0.321	0.109	6.97358e-18	8.08656e-14
A730098P11Rik	pseudogenes	SMC-Peri	0.340154	0.531	0.258	7.85855e-18	9.11278e-14
Smt3h1-ps	pseudogenes	SMC-Peri	0.287864	0.255	0.074	3.67488e-17	4.26139e-13
Gm4750	pseudogenes	SMC-Peri	0.394464	0.378	0.149	4.32611e-17	5.01656e-13
Gm2962	pseudogenes	SMC-Peri	0.331903	0.949	0.824	5.89024e-17	6.83032e-13
Gm8186	pseudogenes	SMC-Peri	0.53677	0.75	0.514	8.08072e-17	9.37041e-13
Gm14176	pseudogenes	SMC-Peri	0.521961	0.536	0.274	1.39711e-16	1.62009e-12
Rps3a2	pseudogenes	SMC-Peri	0.51251	0.571	0.306	1.49314e-16	1.73144e-12
Gm7730	pseudogenes	SMC-Peri	0.558522	0.653	0.39	1.70933e-16	1.98213e-12
Gm10257	pseudogenes	SMC-Peri	0.42886	0.791	0.532	2.74137e-16	3.17889e-12
Gm7618	pseudogenes	SMC-Peri	0.544873	0.74	0.432	2.88476e-16	3.34517e-12
Rpl21-ps8	pseudogenes	SMC-Peri	0.529363	0.592	0.321	4.26126e-16	4.94135e-12
Gm7253	pseudogenes	SMC-Peri	0.514556	0.602	0.339	5.20212e-16	6.03237e-12
Rpl37rt	pseudogenes	SMC-Peri	0.327173	0.934	0.793	5.73562e-16	6.65102e-12
Gm6055	pseudogenes	SMC-Peri	0.441678	0.847	0.649	6.84022e-16	7.93192e-12
Gm5340	pseudogenes	SMC-Peri	0.332935	0.281	0.093	1.34338e-15	1.55779e-11
Gm13509	pseudogenes	SMC-Peri	0.468623	0.811	0.55	1.42213e-15	1.6491e-11
Gm10269	pseudogenes	SMC-Peri	0.463265	0.827	0.597	2.28404e-15	2.64857e-11
Peg13	long non-coding	SMC-Peri	0.833231	0.357	0.146	2.87824e-15	3.3376e-11
Hmgb1-ps4	pseudogenes	SMC-Peri	0.445171	0.801	0.523	3.10354e-15	3.59886e-11
Gm5374	pseudogenes	SMC-Peri	0.431861	0.255	0.081	7.72746e-15	8.96076e-11
Gm5425	pseudogenes	SMC-Peri	0.563891	0.459	0.232	1.59964e-14	1.85495e-10
Gm5539	pseudogenes	SMC-Peri	0.458921	0.74	0.504	1.75541e-14	2.03558e-10
Gm5835	pseudogenes	SMC-Peri	0.433656	0.602	0.348	1.81965e-14	2.11006e-10
Ppp1r2-ps4	pseudogenes	SMC-Peri	0.344947	0.398	0.166	1.82536e-14	2.11669e-10
Hmgb1-ps5	pseudogenes	SMC-Peri	0.458524	0.648	0.397	2.21186e-14	2.56487e-10
Gm17241	pseudogenes	SMC-Peri	0.498434	0.76	0.482	2.22074e-14	2.57517e-10
Gm6563	pseudogenes	SMC-Peri	0.46521	0.699	0.521	3.1707e-14	3.67674e-10
Gm6421	pseudogenes	SMC-Peri	0.426159	0.765	0.513	3.31657e-14	3.84589e-10
Eif5al3-ps	pseudogenes	SMC-Peri	0.505515	0.597	0.367	5.34296e-14	6.1957e-10
Rpl34-ps1	pseudogenes	SMC-Peri	0.504465	0.75	0.527	5.58511e-14	6.4765e-10
Gm7964	pseudogenes	SMC-Peri	0.290476	0.867	0.778	5.66097e-14	6.56447e-10
Gm16089	pseudogenes	SMC-Peri	0.484361	0.684	0.417	6.07249e-14	7.04166e-10
H3f3a-ps1	pseudogenes	SMC-Peri	0.492597	0.791	0.536	7.77893e-14	9.02044e-10
Gm6155	pseudogenes	SMC-Peri	0.40042	0.806	0.58	8.17833e-14	9.48359e-10
Rpl21-ps3	pseudogenes	SMC-Peri	0.57839	0.423	0.195	8.37677e-14	9.7137e-10
Gm11598	pseudogenes	SMC-Peri	0.518598	0.612	0.342	9.9448e-14	1.1532e-09
Gm8822	pseudogenes	SMC-Peri	0.438314	0.459	0.232	1.11491e-13	1.29285e-09
Gm7172	pseudogenes	SMC-Peri	0.373458	0.602	0.346	1.7563e-13	2.0366e-09
Gm3531	pseudogenes	SMC-Peri	0.388682	0.816	0.624	2.47914e-13	2.87481e-09
Gm6375	pseudogenes	SMC-Peri	0.353645	0.643	0.38	2.93458e-13	3.40294e-09
Gm5564	pseudogenes	SMC-Peri	0.4119	0.622	0.373	4.10717e-13	4.76267e-09
Gm4332	pseudogenes	SMC-Peri	0.522171	0.582	0.318	4.23929e-13	4.91588e-09
Gm5457	pseudogenes	SMC-Peri	0.441256	0.77	0.513	4.83343e-13	5.60484e-09
Gm5471	pseudogenes	SMC-Peri	0.439012	0.694	0.458	8.90366e-13	1.03247e-08
Gm6263	pseudogenes	SMC-Peri	0.380864	0.673	0.428	1.0371e-12	1.20262e-08
Gm7984	pseudogenes	SMC-Peri	0.540356	0.566	0.337	1.4879e-12	1.72537e-08
Gm7539	pseudogenes	SMC-Peri	0.283399	0.255	0.09	1.9699e-12	2.2843e-08
Mir24-2	small non-coding	SMC-Peri	0.886715	0.27	0.103	2.46663e-12	2.8603e-08
Gm10157	pseudogenes	SMC-Peri	0.422912	0.571	0.319	2.93292e-12	3.40102e-08
Rpl21-ps1	pseudogenes	SMC-Peri	0.471283	0.383	0.187	3.10395e-12	3.59934e-08
Gm8203	pseudogenes	SMC-Peri	0.416062	0.633	0.371	3.28055e-12	3.80412e-08
Rpl7-ps7	pseudogenes	SMC-Peri	0.428844	0.587	0.341	3.283e-12	3.80697e-08
Gm12481	pseudogenes	SMC-Peri	0.306742	0.852	0.76	7.23594e-12	8.39079e-08
Gm4149	pseudogenes	SMC-Peri	0.316116	0.862	0.736	7.3269e-12	8.49627e-08
Gm8543	pseudogenes	SMC-Peri	0.289818	0.52	0.277	7.41556e-12	8.59909e-08
Gm3788	pseudogenes	SMC-Peri	0.405244	0.444	0.204	8.52388e-12	9.88429e-08
Tpt1-ps5	pseudogenes	SMC-Peri	0.417189	0.531	0.307	8.81868e-12	1.02261e-07
Rps16-ps2	pseudogenes	SMC-Peri	0.413087	0.801	0.586	9.49272e-12	1.10078e-07
Gm5566	pseudogenes	SMC-Peri	0.459096	0.495	0.279	1.03095e-11	1.19549e-07
Gm15501	pseudogenes	SMC-Peri	0.507561	0.597	0.373	1.05724e-11	1.22598e-07
Gm11560	pseudogenes	SMC-Peri	0.378646	0.413	0.204	1.07124e-11	1.24221e-07
Gm21596	pseudogenes	SMC-Peri	0.458064	0.454	0.24	1.13603e-11	1.31734e-07
Rps3a3	pseudogenes	SMC-Peri	0.469734	0.536	0.296	1.30085e-11	1.50847e-07
Gm15453	pseudogenes	SMC-Peri	0.442163	0.388	0.193	1.61102e-11	1.86814e-07
Gm29536	long non-coding	SMC-Peri	0.823343	0.362	0.194	1.99926e-11	2.31834e-07
Gm10241	pseudogenes	SMC-Peri	0.344353	0.474	0.257	2.43831e-11	2.82747e-07
Gm21178	pseudogenes	SMC-Peri	0.343276	0.52	0.281	2.45441e-11	2.84613e-07
Gm18904	pseudogenes	SMC-Peri	0.373565	0.755	0.584	2.54546e-11	2.95172e-07
Gm3934	pseudogenes	SMC-Peri	0.336953	0.867	0.624	3.11832e-11	3.616e-07
Gm7600	pseudogenes	SMC-Peri	0.360587	0.413	0.205	3.41655e-11	3.96184e-07
Smt3h2-ps	pseudogenes	SMC-Peri	0.301411	0.301	0.13	3.69095e-11	4.28002e-07
Gm9794	pseudogenes	SMC-Peri	0.399322	0.781	0.616	3.96928e-11	4.60277e-07
Gm12174	pseudogenes	SMC-Peri	0.449596	0.597	0.375	4.53504e-11	5.25884e-07
Rps19-ps6	pseudogenes	SMC-Peri	0.431522	0.52	0.29	4.5459e-11	5.27143e-07
Rpl18a-ps1	pseudogenes	SMC-Peri	0.415799	0.429	0.221	5.07966e-11	5.89038e-07
Gm3837	pseudogenes	SMC-Peri	0.414497	0.74	0.544	5.09554e-11	5.90879e-07
Gm11478	pseudogenes	SMC-Peri	0.392959	0.73	0.499	5.31048e-11	6.15804e-07
Gm10123	pseudogenes	SMC-Peri	0.293668	0.888	0.765	5.77266e-11	6.69398e-07
Gm16372	pseudogenes	SMC-Peri	0.332632	0.301	0.131	6.56753e-11	7.6157e-07
1700084F23Rik	long non-coding	SMC-Peri	0.324202	0.388	0.195	9.04481e-11	1.04884e-06
Gm7808	pseudogenes	SMC-Peri	0.407149	0.745	0.53	1.10416e-10	1.28038e-06
Gm15466	pseudogenes	SMC-Peri	0.302248	0.357	0.168	1.10958e-10	1.28667e-06
Gm16399	pseudogenes	SMC-Peri	0.446481	0.648	0.44	1.22247e-10	1.41757e-06
Gm12350	pseudogenes	SMC-Peri	0.31227	0.857	0.68	1.24962e-10	1.44906e-06
Rpl13-ps1	pseudogenes	SMC-Peri	0.34973	0.393	0.201	1.31847e-10	1.5289e-06
Gm7536	pseudogenes	SMC-Peri	0.438765	0.592	0.381	1.48109e-10	1.71747e-06
Gm6789	pseudogenes	SMC-Peri	0.29363	0.459	0.258	1.55502e-10	1.80321e-06
Gm6382	pseudogenes	SMC-Peri	0.36424	0.403	0.201	1.79279e-10	2.07892e-06
Gm5131	pseudogenes	SMC-Peri	0.298915	0.26	0.104	1.84876e-10	2.14382e-06
Gm5905	pseudogenes	SMC-Peri	0.361303	0.827	0.642	2.02568e-10	2.34898e-06
Rps25-ps1	pseudogenes	SMC-Peri	0.403511	0.699	0.478	2.3231e-10	2.69386e-06
Gm5616	pseudogenes	SMC-Peri	0.405553	0.566	0.355	2.42979e-10	2.81759e-06
Rpl19-ps11	pseudogenes	SMC-Peri	0.371114	0.801	0.6	2.51767e-10	2.91949e-06
Gm5586	pseudogenes	SMC-Peri	0.326475	0.362	0.179	2.65797e-10	3.08218e-06
Gm17511	pseudogenes	SMC-Peri	0.469465	0.587	0.378	3.16873e-10	3.67446e-06
Gm4204	pseudogenes	SMC-Peri	0.526831	0.469	0.293	3.73437e-10	4.33037e-06
Gm4876	long non-coding	SMC-Peri	0.630548	0.429	0.232	3.99845e-10	4.6366e-06
Gm3699	pseudogenes	SMC-Peri	0.439622	0.378	0.195	5.81078e-10	6.73817e-06
Gm7334	pseudogenes	SMC-Peri	0.42124	0.352	0.175	6.87049e-10	7.96702e-06
Gm10156	pseudogenes	SMC-Peri	0.302626	0.276	0.119	7.73878e-10	8.97389e-06
Gm12727	pseudogenes	SMC-Peri	0.375462	0.413	0.218	8.45271e-10	9.80176e-06
Gm4928	pseudogenes	SMC-Peri	0.358573	0.449	0.244	9.03916e-10	1.04818e-05
Rpl14-ps1	pseudogenes	SMC-Peri	0.364372	0.765	0.567	9.88562e-10	1.14634e-05
Gm10108	pseudogenes	SMC-Peri	0.315238	0.393	0.202	1.16157e-09	1.34696e-05
0610009L18Rik	long non-coding	SMC-Peri	0.759317	0.281	0.128	1.20074e-09	1.39237e-05
Eif1-ps2	pseudogenes	SMC-Peri	0.335643	0.556	0.338	1.23029e-09	1.42664e-05
Gm13597	pseudogenes	SMC-Peri	0.337749	0.352	0.177	1.51327e-09	1.75479e-05
Gm5814	pseudogenes	SMC-Peri	0.331917	0.602	0.384	1.57511e-09	1.8265e-05
Gm6394	pseudogenes	SMC-Peri	0.372595	0.582	0.351	1.64956e-09	1.91283e-05
Gm12420	pseudogenes	SMC-Peri	0.300911	0.301	0.141	1.8195e-09	2.10989e-05
Gm6142	pseudogenes	SMC-Peri	0.367923	0.408	0.208	2.40758e-09	2.79183e-05
Gm5830	pseudogenes	SMC-Peri	0.262355	0.357	0.181	2.61799e-09	3.03582e-05
Gm12657	pseudogenes	SMC-Peri	0.304175	0.372	0.187	2.69228e-09	3.12197e-05
H3f3a-ps2	pseudogenes	SMC-Peri	0.309627	0.781	0.57	2.73534e-09	3.1719e-05
Gm4708	pseudogenes	SMC-Peri	0.350268	0.791	0.591	2.8237e-09	3.27436e-05
Gm10086	pseudogenes	SMC-Peri	0.407244	0.454	0.257	3.0276e-09	3.5108e-05
Gm16412	pseudogenes	SMC-Peri	0.414327	0.531	0.326	3.07443e-09	3.56511e-05
Rab11b-ps2	pseudogenes	SMC-Peri	0.375543	0.648	0.476	3.19656e-09	3.70673e-05
Gm10177	pseudogenes	SMC-Peri	0.37517	0.786	0.588	3.67204e-09	4.2581e-05
Gm7936	pseudogenes	SMC-Peri	0.384582	0.597	0.383	3.91963e-09	4.5452e-05
Gm13461	pseudogenes	SMC-Peri	0.25998	0.561	0.341	4.06792e-09	4.71716e-05
Gm5823	pseudogenes	SMC-Peri	0.434957	0.372	0.204	4.43835e-09	5.14671e-05
Gm6222	pseudogenes	SMC-Peri	0.334784	0.546	0.333	5.01351e-09	5.81367e-05
Gm20762	pseudogenes	SMC-Peri	0.33759	0.388	0.205	5.04555e-09	5.85082e-05
Gm15387	pseudogenes	SMC-Peri	0.316508	0.469	0.271	5.14527e-09	5.96646e-05
Rpl18-ps1	pseudogenes	SMC-Peri	0.355073	0.658	0.432	5.77032e-09	6.69126e-05
Rps15a-ps4	pseudogenes	SMC-Peri	0.410361	0.347	0.177	6.45456e-09	7.4847e-05
Gm5100	pseudogenes	SMC-Peri	0.352394	0.52	0.314	7.73166e-09	8.96563e-05
Gm14044	pseudogenes	SMC-Peri	0.4519	0.48	0.295	8.02104e-09	9.3012e-05
Gm13578	pseudogenes	SMC-Peri	0.309786	0.582	0.363	8.97641e-09	0.00010409
Gm6625	pseudogenes	SMC-Peri	0.375641	0.464	0.277	1.04123e-08	0.000120741
Gm15610	pseudogenes	SMC-Peri	0.411592	0.638	0.44	1.14007e-08	0.000132202
Gm5844	pseudogenes	SMC-Peri	0.256622	0.628	0.394	1.21413e-08	0.000140791
Gm12715	pseudogenes	SMC-Peri	0.263173	0.832	0.657	1.48916e-08	0.000172684
Gm11401	pseudogenes	SMC-Peri	0.401614	0.449	0.261	1.76775e-08	0.000204988
Gm18646	pseudogenes	SMC-Peri	0.269221	0.469	0.274	1.83298e-08	0.000212553
Gm14253	pseudogenes	SMC-Peri	0.363645	0.633	0.482	2.77851e-08	0.000322196
Gm8741	pseudogenes	SMC-Peri	0.328864	0.587	0.364	3.62972e-08	0.000420903
Gm5601	pseudogenes	SMC-Peri	0.434466	0.49	0.326	4.27432e-08	0.00049565
Gm9234	pseudogenes	SMC-Peri	0.299468	0.76	0.571	4.4966e-08	0.000521426
Gm9761	pseudogenes	SMC-Peri	0.334827	0.679	0.482	4.55695e-08	0.000528424
Dynlt1-ps1	pseudogenes	SMC-Peri	0.355542	0.607	0.386	4.77942e-08	0.000554222
Gm6863	pseudogenes	SMC-Peri	0.270012	0.796	0.686	5.04182e-08	0.000584649
Rps6-ps3	pseudogenes	SMC-Peri	0.266321	0.291	0.144	5.26026e-08	0.00060998
Gm10221	pseudogenes	SMC-Peri	0.26691	0.821	0.679	5.52028e-08	0.000640132
Gm13736	pseudogenes	SMC-Peri	0.362964	0.454	0.276	5.56489e-08	0.000645304
Gm4130	pseudogenes	SMC-Peri	0.293358	0.714	0.555	5.97035e-08	0.000692322
Gm4540	pseudogenes	SMC-Peri	0.353399	0.709	0.569	7.7181e-08	0.000894991
Rpl31-ps8	pseudogenes	SMC-Peri	0.300379	0.791	0.639	8.39724e-08	0.000973744
Gm12696	pseudogenes	SMC-Peri	0.27257	0.668	0.454	8.93174e-08	0.00103572
Gm12346	pseudogenes	SMC-Peri	0.257967	0.633	0.419	1.18742e-07	0.00137693
Gm6065	pseudogenes	SMC-Peri	0.303239	0.689	0.495	1.35104e-07	0.00156666
Gm9840	pseudogenes	SMC-Peri	0.288954	0.842	0.655	1.7357e-07	0.00201271
Gm2614	pseudogenes	SMC-Peri	0.376756	0.515	0.348	2.43574e-07	0.00282449
Gm8355	pseudogenes	SMC-Peri	0.255606	0.755	0.623	2.85427e-07	0.00330981
Gm6043	pseudogenes	SMC-Peri	0.250861	0.291	0.148	3.09101e-07	0.00358434
Gm12728	pseudogenes	SMC-Peri	0.306618	0.648	0.471	3.40436e-07	0.0039477
Gm8292	pseudogenes	SMC-Peri	0.386768	0.444	0.273	3.46383e-07	0.00401666
Gm11993	pseudogenes	SMC-Peri	0.270056	0.418	0.242	3.93225e-07	0.00455984
Trmt112-ps2	pseudogenes	SMC-Peri	0.375742	0.612	0.449	4.20298e-07	0.00487377
Gm9843	pseudogenes	SMC-Peri	0.255696	0.852	0.721	5.50706e-07	0.00638598
Tpt1-ps6	pseudogenes	SMC-Peri	0.281507	0.378	0.225	8.43079e-07	0.00977634
Gm12261	pseudogenes	SMC-Peri	0.304783	0.388	0.231	9.54101e-07	0.0110638
Gm5981	pseudogenes	SMC-Peri	0.279931	0.679	0.498	9.79685e-07	0.0113604
Gm3815	pseudogenes	SMC-Peri	0.258796	0.306	0.159	9.92149e-07	0.011505
Gm4824	pseudogenes	SMC-Peri	0.282125	0.663	0.47	1.00208e-06	0.0116201
Gm21540	pseudogenes	SMC-Peri	0.36124	0.582	0.44	1.01321e-06	0.0117492
Gm15772	pseudogenes	SMC-Peri	0.334386	0.612	0.439	1.08404e-06	0.0125705
Eif4a-ps4	pseudogenes	SMC-Peri	0.287555	0.714	0.595	1.27312e-06	0.0147631
Gm8717	pseudogenes	SMC-Peri	0.267599	0.367	0.213	1.71119e-06	0.019843
Gm8960	pseudogenes	SMC-Peri	0.278708	0.459	0.293	1.79355e-06	0.020798
Gm14586	pseudogenes	SMC-Peri	0.288208	0.755	0.614	1.89414e-06	0.0219644
Gm10240	pseudogenes	SMC-Peri	0.337857	0.301	0.166	1.98008e-06	0.022961
Gm7614	pseudogenes	SMC-Peri	0.319312	0.342	0.193	2.12807e-06	0.0246771
Gm12497	pseudogenes	SMC-Peri	0.338401	0.398	0.24	2.151e-06	0.024943
Mrpl23-ps1	pseudogenes	SMC-Peri	0.299448	0.776	0.602	2.57566e-06	0.0298673
Rps10-ps2	pseudogenes	SMC-Peri	0.397198	0.515	0.378	2.7502e-06	0.0318913
Gm6722	pseudogenes	SMC-Peri	0.275296	0.602	0.432	3.30437e-06	0.0383174
Gm5497	pseudogenes	SMC-Peri	0.286832	0.633	0.484	3.94121e-06	0.0457023
Rps15a-ps5	pseudogenes	SMC-Peri	0.366986	0.51	0.364	4.14769e-06	0.0480966
