# Supplementary material for: Expression characteristics and potential function of non-coding RNA in mouse cortical cells
Source: Front Mol Neurosci. 2024 Apr 10;17:1365978. doi: 10.3389/fnmol.2024.1365978 (PMC11040102; doi:10.3389/fnmol.2024.1365978)
Supplement: Supplementary table s3 — Differentially expressed genes among different layers in mouse cerebral cortex. [file Table_3.XLSX]

## Sheet: ncRNA
gene	gene type	cluster	avg_log2FC	pct.1	pct.2	p_val	p_val_adj
C030013G03Rik	long non-coding	L4/5	1.50257	0.367	0.043	0	0
Gm29674	long non-coding	L4/5	1.41357	0.43	0.046	0	0
BC006965	long non-coding	L4/5	1.25341	0.327	0.036	0	0
Gm13629	long non-coding	L4/5	1.22421	0.482	0.117	0	0
Gm14285	long non-coding	L4/5	1.13914	0.564	0.132	0	0
Gm32629	long non-coding	L4/5	1.02915	0.453	0.223	0	0
Gm20752	long non-coding	L4/5	1.01658	0.362	0.112	0	0
A330008L17Rik	long non-coding	L4/5	0.982771	0.771	0.411	0	0
Gm30648	long non-coding	L4/5	0.912599	0.334	0.067	0	0
Gm5454	pseudogenes	L4/5	0.854626	0.511	0.194	0	0
Rmst	long non-coding	L4/5	0.830794	0.432	0.174	0	0
Gm13601	long non-coding	L4/5	0.82128	0.454	0.181	0	0
9430085M18Rik	long non-coding	L4/5	0.743719	0.337	0.109	0	0
2310040G24Rik	long non-coding	L4/5	0.696396	0.594	0.355	0	0
Gm31946	long non-coding	L4/5	0.693904	0.275	0.103	0	0
A830009L08Rik	long non-coding	L4/5	0.63009	0.689	0.345	0	0
Gm6087	pseudogenes	L4/5	0.583744	0.324	0.094	0	0
4930547E14Rik	long non-coding	L4/5	0.566286	0.696	0.454	0	0
Gm20063	long non-coding	L4/5	0.562703	0.651	0.385	0	0
AW046200	long non-coding	L4/5	0.520168	0.301	0.139	0	0
Pantr1	long non-coding	L4/5	0.496038	0.952	0.69	0	0
Gm28175	long non-coding	L4/5	0.493949	0.529	0.279	0	0
Gm3764	long non-coding	L4/5	0.477512	0.949	0.797	0	0
Gm15688	long non-coding	L4/5	0.466705	0.503	0.291	0	0
Gm30340	long non-coding	L4/5	0.440706	0.744	0.57	0	0
4930447M23Rik	long non-coding	L4/5	0.438168	0.693	0.491	0	0
Gm26629	long non-coding	L4/5	0.437414	0.281	0.115	0	0
Gm29514	long non-coding	L4/5	0.4147	0.67	0.493	0	0
Gm28905	long non-coding	L4/5	0.414155	0.736	0.592	0	0
Gm26911	long non-coding	L4/5	0.407176	0.402	0.178	0	0
Gm26782	long non-coding	L4/5	0.391352	0.737	0.561	0	0
Gm15411	long non-coding	L4/5	0.302784	0.644	0.435	0	0
B930095G15Rik	long non-coding	L4/5	0.296128	0.872	0.783	0	0
2810025M15Rik	pseudogenes	L4/5	0.291177	0.805	0.685	0	0
Gm31445	long non-coding	L4/5	0.288369	0.908	0.768	0	0
4933439C10Rik	long non-coding	L4/5	0.278867	0.932	0.824	0	0
Dbpht2	long non-coding	L4/5	0.255317	0.935	0.84	0	0
AW047730	long non-coding	L4/5	0.421724	0.371	0.205	2.99683e-305	3.47513e-301
1110046J04Rik	long non-coding	L4/5	0.422718	0.532	0.369	3.60858e-294	4.18451e-290
2810032G03Rik	long non-coding	L4/5	0.428101	0.519	0.358	1.4249e-290	1.65231e-286
5033430I15Rik	long non-coding	L4/5	0.473956	0.364	0.213	1.50111e-271	1.74068e-267
9530036O11Rik	long non-coding	L4/5	0.391922	0.636	0.512	2.18119e-269	2.52931e-265
Mir129-1	small non-coding	L4/5	0.553346	0.297	0.158	1.76119e-249	2.04227e-245
Gm26868	long non-coding	L4/5	0.334198	0.496	0.334	2.12067e-247	2.45913e-243
9330175M20Rik	long non-coding	L4/5	0.388667	0.391	0.243	3.12166e-235	3.61988e-231
Gm15723	long non-coding	L4/5	0.308812	0.473	0.326	7.93238e-233	9.19839e-229
1500035N22Rik	long non-coding	L4/5	0.345265	0.254	0.129	1.19319e-231	1.38362e-227
Gm7160	long non-coding	L4/5	0.468594	0.337	0.197	1.08637e-226	1.25976e-222
Gm32710	long non-coding	L4/5	0.314349	0.625	0.492	2.55174e-223	2.959e-219
Pantr2	long non-coding	L4/5	0.454161	0.25	0.133	4.18433e-203	4.85214e-199
Gm12976	long non-coding	L4/5	0.338724	0.295	0.18	8.4413e-197	9.78853e-193
D430036J16Rik	long non-coding	L4/5	0.338394	0.375	0.229	1.66804e-192	1.93426e-188
Gm30177	long non-coding	L4/5	0.291338	0.266	0.152	9.29253e-182	1.07756e-177
1700027H10Rik	long non-coding	L4/5	0.328146	0.559	0.424	9.70929e-180	1.12589e-175
Arhgap20os	long non-coding	L4/5	0.378678	0.349	0.227	1.74261e-177	2.02073e-173
Gm3510	long non-coding	L4/5	0.333137	0.395	0.268	4.38809e-175	5.08842e-171
Gm26691	long non-coding	L4/5	0.326843	0.319	0.203	1.75618e-172	2.03647e-168
Gm8171	pseudogenes	L4/5	0.265445	0.572	0.431	1.36056e-164	1.57771e-160
C730002L08Rik	long non-coding	L4/5	0.25361	0.741	0.594	2.08483e-162	2.41757e-158
Mir6240	small non-coding	L4/5	0.378766	0.357	0.249	7.09738e-160	8.23012e-156
G530011O06Rik	long non-coding	L4/5	0.253774	0.564	0.448	1.95516e-145	2.26721e-141
Gm16701	long non-coding	L4/5	0.287875	0.535	0.423	1.42451e-140	1.65187e-136
0610040F04Rik	long non-coding	L4/5	0.280708	0.311	0.202	1.27614e-138	1.47981e-134
Gm32014	long non-coding	L4/5	0.286416	0.328	0.223	4.26094e-133	4.94098e-129
A930012L18Rik	long non-coding	L4/5	0.265371	0.413	0.3	4.17936e-130	4.84639e-126
Gm15083	long non-coding	L4/5	0.264414	0.438	0.331	5.98599e-130	6.94136e-126
Gm5881	pseudogenes	L4/5	0.319335	0.379	0.284	2.9609e-123	3.43346e-119
Gm3948	long non-coding	L4/5	0.277016	0.463	0.355	4.26346e-122	4.9439e-118
AW495222	long non-coding	L4/5	0.309689	0.373	0.268	6.34675e-120	7.35969e-116
9430041J12Rik	long non-coding	L4/5	0.273541	0.363	0.26	1.49866e-116	1.73785e-112
Gm17212	pseudogenes	L4/5	0.300805	0.275	0.185	8.75404e-113	1.01512e-108
Gm31087	long non-coding	L4/5	0.323836	0.313	0.215	9.83612e-113	1.1406e-108
Gm12963	long non-coding	L4/5	0.314317	0.31	0.214	1.23402e-109	1.43097e-105
Gm5977	pseudogenes	L4/5	0.257079	0.376	0.282	1.63048e-91	1.89071e-87
Gm4804	pseudogenes	L4/5	0.302351	0.273	0.206	1.17376e-74	1.36109e-70
Gm2164	long non-coding	L4/5	0.288011	0.43	0.378	7.68143e-56	8.90739e-52
Gm34583	pseudogenes	L6	1.24243	0.598	0.132	0	0
Gm30564	long non-coding	L6	1.19843	0.278	0.007	0	0
A330070K13Rik	long non-coding	L6	1.11649	0.259	0.03	0	0
Gm27572	small non-coding	L6	1.08083	0.454	0.086	0	0
5330416C01Rik	long non-coding	L6	1.02561	0.556	0.214	0	0
Gm2694	long non-coding	L6	0.746433	0.602	0.337	0	0
D930048N14Rik	long non-coding	L6	0.694508	0.273	0.06	0	0
Gm5864	pseudogenes	L6	0.674309	0.461	0.128	0	0
A630023P12Rik	long non-coding	L6	0.633519	0.476	0.268	0	0
Gm26974	long non-coding	L6	0.598423	0.567	0.32	0	0
8030453O22Rik	long non-coding	L6	0.597373	0.419	0.186	0	0
Gm11762	long non-coding	L6	0.575358	0.272	0.109	0	0
6530403H02Rik	long non-coding	L6	0.573875	0.575	0.399	0	0
Gm9899	long non-coding	L6	0.541326	0.466	0.247	0	0
Gm11978	pseudogenes	L6	0.53827	0.419	0.162	0	0
E230016M11Rik	long non-coding	L6	0.537705	0.704	0.42	0	0
2900041M22Rik	long non-coding	L6	0.536307	0.278	0.123	0	0
Gm13530	long non-coding	L6	0.525676	0.359	0.183	0	0
Mir344g	small non-coding	L6	0.466611	0.837	0.6	0	0
2810468N07Rik	long non-coding	L6	0.464051	0.701	0.491	0	0
Gm16537	long non-coding	L6	0.453213	0.472	0.278	0	0
2610203C22Rik	long non-coding	L6	0.445712	0.996	0.867	0	0
Gm26740	long non-coding	L6	0.44215	0.368	0.218	0	0
Gm17171	long non-coding	L6	0.430379	0.523	0.318	0	0
Gm35065	long non-coding	L6	0.428096	0.317	0.153	0	0
Gm5468	long non-coding	L6	0.385689	0.843	0.654	0	0
Ftl2	pseudogenes	L6	0.383944	0.828	0.637	0	0
Gm7204	pseudogenes	L6	0.338901	0.788	0.616	0	0
A330076H08Rik	long non-coding	L6	0.338635	0.972	0.848	0	0
Gm21399	pseudogenes	L6	0.317243	0.789	0.627	0	0
Gm3788	pseudogenes	L6	0.314442	0.715	0.601	0	0
Gm26871	long non-coding	L6	0.285969	0.912	0.794	0	0
Zmiz1os1	long non-coding	L6	0.280726	0.701	0.512	0	0
Gm5855	pseudogenes	L6	0.259532	0.842	0.709	0	0
Gm11582	pseudogenes	L6	0.256315	0.768	0.63	0	0
Gm8483	pseudogenes	L6	0.251507	0.661	0.497	7.05525e-294	8.18127e-290
Gm7049	pseudogenes	L6	0.251015	0.672	0.502	2.77557e-286	3.21855e-282
4933412E12Rik	long non-coding	L6	0.39795	0.564	0.414	2.2486e-279	2.60748e-275
A230051N06Rik	long non-coding	L6	0.305649	0.72	0.578	4.08568e-259	4.73776e-255
Gm3571	pseudogenes	L6	0.271265	0.641	0.481	1.15007e-258	1.33362e-254
Gm6781	pseudogenes	L6	0.273281	0.601	0.436	1.94237e-245	2.25237e-241
Gm20570	pseudogenes	L6	0.338297	0.403	0.262	3.33694e-220	3.86951e-216
D030068K23Rik	long non-coding	L6	0.343129	0.465	0.321	1.85137e-202	2.14685e-198
Gm13588	pseudogenes	L6	0.306478	0.339	0.214	1.81915e-185	2.10949e-181
A930001C03Rik	long non-coding	L6	0.341827	0.421	0.287	4.93641e-180	5.72426e-176
2010320M18Rik	long non-coding	L6	0.255419	0.669	0.552	8.98272e-161	1.04164e-156
Gm17322	long non-coding	L6	0.309074	0.552	0.431	1.52823e-159	1.77214e-155
Rps4l	pseudogenes	L6	0.323075	0.574	0.442	6.23475e-149	7.22982e-145
Gm9962	long non-coding	L6	0.296678	0.408	0.296	5.36845e-127	6.22525e-123
A830011K09Rik	long non-coding	L6	0.26468	0.341	0.236	3.68027e-124	4.26764e-120
Gm31308	long non-coding	L6	0.282352	0.373	0.276	1.57951e-118	1.8316e-114
A330041J22Rik	long non-coding	L6	0.280274	0.411	0.306	1.68671e-116	1.95591e-112
5330426P16Rik	long non-coding	L6	0.291965	0.256	0.177	9.80475e-91	1.13696e-86
4833412C05Rik	long non-coding	L6	0.294415	0.314	0.232	1.35138e-87	1.56707e-83
Mir8114	small non-coding	L6	0.287183	0.255	0.178	6.08143e-81	7.05203e-77
Gm11581	pseudogenes	L6	0.260264	0.305	0.227	4.49408e-76	5.21134e-72
Gm9269	pseudogenes	L6	0.26163	0.348	0.287	7.72747e-51	8.96078e-47
Gm12371	long non-coding	L2/3	1.31859	0.726	0.22	0	0
Gm10421	long non-coding	L2/3	1.22017	0.279	0.021	0	0
A530058N18Rik	long non-coding	L2/3	1.05689	0.295	0.053	0	0
B230216N24Rik	long non-coding	L2/3	0.965157	0.888	0.534	0	0
Gm20063	long non-coding	L2/3	0.903177	0.834	0.429	0	0
Gm27243	long non-coding	L2/3	0.846099	0.473	0.32	0	0
Gm10754	long non-coding	L2/3	0.742802	0.313	0.14	0	0
Gm30085	long non-coding	L2/3	0.720801	0.409	0.132	0	0
F730043M19Rik	long non-coding	L2/3	0.71813	0.516	0.278	0	0
Gm15283	long non-coding	L2/3	0.717765	0.37	0.124	0	0
C630043F03Rik	long non-coding	L2/3	0.705244	0.432	0.198	0	0
Gm12300	long non-coding	L2/3	0.701853	0.347	0.147	0	0
Gm14317	long non-coding	L2/3	0.69693	0.279	0.063	0	0
Gm3693	long non-coding	L2/3	0.682323	0.417	0.2	0	0
Gm20754	long non-coding	L2/3	0.67494	0.813	0.565	0	0
C130026L21Rik	long non-coding	L2/3	0.657259	0.617	0.336	0	0
Gm3948	long non-coding	L2/3	0.608701	0.639	0.348	0	0
4930547E14Rik	long non-coding	L2/3	0.599867	0.766	0.517	0	0
A830009L08Rik	long non-coding	L2/3	0.566213	0.666	0.465	0	0
Gm8171	pseudogenes	L2/3	0.562872	0.718	0.443	0	0
2010204K13Rik	long non-coding	L2/3	0.534995	0.887	0.675	0	0
Gm28175	long non-coding	L2/3	0.534753	0.61	0.343	0	0
Gm4876	long non-coding	L2/3	0.509125	0.451	0.247	0	0
Gm7334	pseudogenes	L2/3	0.424936	0.543	0.364	0	0
Gm34006	long non-coding	L2/3	0.401649	0.67	0.477	0	0
G630016G05Rik	long non-coding	L2/3	0.396242	0.542	0.288	0	0
Pantr1	long non-coding	L2/3	0.384083	0.954	0.777	0	0
Dbpht2	long non-coding	L2/3	0.370383	0.94	0.871	0	0
1700086L19Rik	pseudogenes	L2/3	0.310038	0.926	0.839	0	0
Fkbp1a-ps1	pseudogenes	L2/3	0.287897	0.775	0.729	0	0
A830092H15Rik	long non-coding	L2/3	0.462544	0.487	0.289	2.17452e-289	2.52157e-285
A330009N23Rik	long non-coding	L2/3	0.31984	0.829	0.68	2.83179e-260	3.28374e-256
Ptgs2os	long non-coding	L2/3	0.499559	0.374	0.214	5.09757e-217	5.91115e-213
Gm12216	long non-coding	L2/3	0.569796	0.365	0.218	6.95385e-216	8.06368e-212
C730002L08Rik	long non-coding	L2/3	0.252524	0.706	0.651	7.45801e-209	8.6483e-205
A530046M15Rik	long non-coding	L2/3	0.420234	0.467	0.297	8.61227e-193	9.98679e-189
4933412O06Rik	long non-coding	L2/3	0.461367	0.413	0.255	1.97499e-190	2.2902e-186
2010320O07Rik	long non-coding	L2/3	0.484585	0.299	0.166	2.27326e-190	2.63608e-186
1700001L05Rik	long non-coding	L2/3	0.264354	0.313	0.17	3.79909e-188	4.40542e-184
Gm35835	long non-coding	L2/3	0.353779	0.552	0.416	3.8711e-187	4.48892e-183
5330413P13Rik	long non-coding	L2/3	0.40644	0.274	0.144	4.10047e-186	4.75491e-182
9530052E02Rik	long non-coding	L2/3	0.295965	0.724	0.602	3.58417e-166	4.1562e-162
Gm15624	long non-coding	L2/3	0.375662	0.387	0.251	2.47888e-159	2.87451e-155
Gm31445	long non-coding	L2/3	0.270351	0.968	0.8	3.70431e-151	4.29552e-147
Gm16070	long non-coding	L2/3	0.438348	0.285	0.178	1.41578e-138	1.64174e-134
Gm31450	long non-coding	L2/3	0.381416	0.439	0.301	1.3272e-133	1.53902e-129
Kcnd3os	long non-coding	L2/3	0.395605	0.28	0.167	1.31679e-132	1.52695e-128
Gm32647	long non-coding	L2/3	0.6235	0.567	0.518	7.92555e-130	9.19046e-126
4930570G19Rik	long non-coding	L2/3	0.281898	0.678	0.587	2.74657e-127	3.18493e-123
Gm32391	long non-coding	L2/3	0.330203	0.421	0.293	1.48121e-121	1.71761e-117
D330050G23Rik	long non-coding	L2/3	0.36789	0.381	0.262	3.90012e-118	4.52258e-114
Gm17597	long non-coding	L2/3	0.383926	0.277	0.173	2.24097e-103	2.59863e-99
Gm26653	long non-coding	L2/3	0.306894	0.344	0.224	7.64413e-103	8.86414e-99
A330008L17Rik	long non-coding	L2/3	0.294378	0.699	0.548	2.7736e-98	3.21626e-94
6530403H02Rik	long non-coding	L2/3	0.484511	0.509	0.448	3.04743e-96	3.5338e-92
Gm35823	long non-coding	L2/3	0.335605	0.277	0.18	3.62179e-96	4.19983e-92
6430584L05Rik	long non-coding	L2/3	0.305171	0.277	0.177	4.54088e-95	5.26561e-91
Gm2164	long non-coding	L2/3	0.337344	0.463	0.387	9.38537e-95	1.08833e-90
Gm14776	pseudogenes	L2/3	0.303583	0.43	0.315	1.01596e-94	1.17811e-90
1700123M08Rik	long non-coding	L2/3	0.347734	0.326	0.218	1.12601e-94	1.30572e-90
Gm5441	long non-coding	L2/3	0.370185	0.344	0.236	5.00035e-94	5.79841e-90
Gm30938	long non-coding	L2/3	0.320173	0.294	0.206	8.7445e-86	1.01401e-81
Gm15506	pseudogenes	L2/3	0.279136	0.504	0.418	4.06508e-72	4.71387e-68
Gm15764	long non-coding	L2/3	0.271164	0.318	0.231	3.0071e-71	3.48703e-67
0610040F04Rik	long non-coding	L2/3	0.259031	0.328	0.234	5.16911e-71	5.99409e-67
Gm30371	long non-coding	L2/3	0.268878	0.294	0.208	1.09318e-69	1.26765e-65
Gm35438	long non-coding	L2/3	0.26128	0.279	0.195	1.91265e-69	2.21791e-65
E130304I02Rik	long non-coding	L2/3	0.315177	0.251	0.181	8.35323e-60	9.68641e-56
Gm5069	pseudogenes	L2/3	0.260473	0.59	0.634	2.52486e-29	2.92783e-25

## Sheet: pcG
Table S3 Differentially expressed genes among different layers in mouse cerebral cortex
gene	gene type	cluster	avg_log2FC	pct.1	pct.2	p_val	p_val_adj
Rorb	protein-coding	L4/5	1.98943	0.784	0.183	0	0
Wls	protein-coding	L4/5	1.50386	0.901	0.302	0	0
Rspo1	protein-coding	L4/5	1.50299	0.383	0.053	0	0
Plcxd2	protein-coding	L4/5	1.47543	0.944	0.348	0	0
Boc	protein-coding	L4/5	1.45359	0.703	0.13	0	0
Ptprm	protein-coding	L4/5	1.42647	0.55	0.109	0	0
Galntl6	protein-coding	L4/5	1.41095	0.86	0.453	0	0
Grik1	protein-coding	L4/5	1.35954	0.443	0.129	0	0
Hspb3	protein-coding	L4/5	1.29376	0.555	0.145	0	0
Trpc3	protein-coding	L4/5	1.24157	0.668	0.224	0	0
Dapk2	protein-coding	L4/5	1.21197	0.507	0.159	0	0
Fras1	protein-coding	L4/5	1.18901	0.772	0.249	0	0
Thsd7a	protein-coding	L4/5	1.17883	0.561	0.207	0	0
Adcyap1	protein-coding	L4/5	1.17611	0.695	0.231	0	0
Kcnh5	protein-coding	L4/5	1.15776	0.813	0.411	0	0
Tcap	protein-coding	L4/5	1.15102	0.357	0.093	0	0
BC030500	protein-coding	L4/5	1.13891	0.53	0.125	0	0
Ptgfrn	protein-coding	L4/5	1.1291	0.692	0.225	0	0
Prr16	protein-coding	L4/5	1.1263	0.903	0.437	0	0
S100b	protein-coding	L4/5	1.11953	0.42	0.16	0	0
Krt20	protein-coding	L4/5	1.11949	0.525	0.15	0	0
Dkkl1	protein-coding	L4/5	1.10382	0.794	0.388	0	0
Coch	protein-coding	L4/5	1.10168	0.739	0.318	0	0
Klhdc8a	protein-coding	L4/5	1.10145	0.6	0.176	0	0
Adra1d	protein-coding	L4/5	1.10101	0.775	0.214	0	0
Zmat4	protein-coding	L4/5	1.07253	0.976	0.561	0	0
Susd5	protein-coding	L4/5	1.06679	0.339	0.036	0	0
Myo16	protein-coding	L4/5	1.04691	0.745	0.322	0	0
Krt12	protein-coding	L4/5	1.03749	0.831	0.431	0	0
Dcdc2a	protein-coding	L4/5	1.01904	0.745	0.306	0	0
Tspan9	protein-coding	L4/5	1.0018	0.617	0.197	0	0
Pamr1	protein-coding	L4/5	0.993219	0.857	0.469	0	0
Hrh3	protein-coding	L4/5	0.977791	0.835	0.364	0	0
Rbp4	protein-coding	L4/5	0.977739	0.714	0.325	0	0
Hs6st3	protein-coding	L4/5	0.976535	0.984	0.647	0	0
Asb11	protein-coding	L4/5	0.957812	0.576	0.236	0	0
6430573F11Rik	protein-coding	L4/5	0.95028	0.434	0.12	0	0
Etv1	protein-coding	L4/5	0.948571	0.67	0.421	0	0
Slc24a3	protein-coding	L4/5	0.947242	0.847	0.542	0	0
Col26a1	protein-coding	L4/5	0.942553	0.498	0.228	0	0
Cpne4	protein-coding	L4/5	0.934542	0.839	0.517	0	0
Lemd1	protein-coding	L4/5	0.922646	0.448	0.182	0	0
Grm2	protein-coding	L4/5	0.908323	0.874	0.442	0	0
Nell1	protein-coding	L4/5	0.894141	0.769	0.443	0	0
Rbms1	protein-coding	L4/5	0.893862	0.885	0.506	0	0
Pdzrn3	protein-coding	L4/5	0.885801	0.931	0.49	0	0
Kcnab3	protein-coding	L4/5	0.878666	0.605	0.31	0	0
Coro6	protein-coding	L4/5	0.876093	0.37	0.104	0	0
Vav3	protein-coding	L4/5	0.874982	0.485	0.2	0	0
Tspan11	protein-coding	L4/5	0.870598	0.331	0.076	0	0
Cd83	protein-coding	L4/5	0.865405	0.622	0.276	0	0
Sptssb	protein-coding	L4/5	0.861581	0.325	0.095	0	0
Gpc6	protein-coding	L4/5	0.846301	0.83	0.468	0	0
Cnih3	protein-coding	L4/5	0.841377	0.964	0.63	0	0
Rassf3	protein-coding	L4/5	0.837315	0.809	0.422	0	0
Hsd11b1	protein-coding	L4/5	0.82939	0.274	0.08	0	0
Scube1	protein-coding	L4/5	0.827707	0.842	0.531	0	0
Igsf3	protein-coding	L4/5	0.823531	0.563	0.188	0	0
Medag	protein-coding	L4/5	0.817063	0.646	0.325	0	0
Tmem200a	protein-coding	L4/5	0.816662	0.76	0.387	0	0
Hs3st1	protein-coding	L4/5	0.815832	0.716	0.361	0	0
Ptchd4	protein-coding	L4/5	0.814908	0.746	0.407	0	0
Rnd3	protein-coding	L4/5	0.807705	0.6	0.301	0	0
Tox	protein-coding	L4/5	0.80278	0.797	0.498	0	0
Kcnk2	protein-coding	L4/5	0.798732	0.92	0.706	0	0
Fam19a2	protein-coding	L4/5	0.789818	0.793	0.477	0	0
Ocm	protein-coding	L4/5	0.781814	0.531	0.261	0	0
Igtp	protein-coding	L4/5	0.777903	0.285	0.088	0	0
Hbegf	protein-coding	L4/5	0.777353	0.274	0.073	0	0
Tshz1	protein-coding	L4/5	0.766611	0.623	0.315	0	0
Crhr1	protein-coding	L4/5	0.762355	0.703	0.384	0	0
Galnt7	protein-coding	L4/5	0.755111	0.693	0.39	0	0
Cdh20	protein-coding	L4/5	0.754552	0.49	0.208	0	0
Hgf	protein-coding	L4/5	0.754317	0.39	0.157	0	0
Fam19a1	protein-coding	L4/5	0.74858	0.812	0.446	0	0
Opn3	protein-coding	L4/5	0.746192	0.523	0.268	0	0
Cdh8	protein-coding	L4/5	0.744321	0.927	0.648	0	0
Sntg2	protein-coding	L4/5	0.740295	0.475	0.224	0	0
Cpne8	protein-coding	L4/5	0.739655	0.933	0.617	0	0
Cxxc4	protein-coding	L4/5	0.735751	0.883	0.53	0	0
Slc13a5	protein-coding	L4/5	0.730926	0.337	0.111	0	0
Whrn	protein-coding	L4/5	0.729684	0.46	0.262	0	0
Pmaip1	protein-coding	L4/5	0.729612	0.283	0.081	0	0
S100a10	protein-coding	L4/5	0.729194	0.909	0.627	0	0
Nkain3	protein-coding	L4/5	0.728539	0.539	0.256	0	0
Tnnc1	protein-coding	L4/5	0.724461	0.505	0.345	0	0
Htr2a	protein-coding	L4/5	0.723452	0.576	0.297	0	0
Cpne9	protein-coding	L4/5	0.723162	0.737	0.468	0	0
Slc17a6	protein-coding	L4/5	0.723061	0.496	0.252	0	0
Pou3f2	protein-coding	L4/5	0.720778	0.777	0.389	0	0
Zfp296	protein-coding	L4/5	0.720302	0.32	0.113	0	0
Sulf2	protein-coding	L4/5	0.717807	0.852	0.531	0	0
Pla2g4e	protein-coding	L4/5	0.716595	0.725	0.417	0	0
Bmper	protein-coding	L4/5	0.71321	0.571	0.295	0	0
Tgfbr1	protein-coding	L4/5	0.706766	0.398	0.119	0	0
Utrn	protein-coding	L4/5	0.699907	0.763	0.504	0	0
Sema6a	protein-coding	L4/5	0.695465	0.601	0.373	0	0
Vwc2l	protein-coding	L4/5	0.693933	0.431	0.243	0	0
Wnt9a	protein-coding	L4/5	0.692431	0.65	0.373	0	0
Cd302	protein-coding	L4/5	0.687685	0.846	0.539	0	0
Plxnd1	protein-coding	L4/5	0.682697	0.559	0.257	0	0
Marcksl1	protein-coding	L4/5	0.681176	0.609	0.348	0	0
Kcnab1	protein-coding	L4/5	0.677684	0.889	0.54	0	0
Hkdc1	protein-coding	L4/5	0.674687	0.531	0.271	0	0
Cthrc1	protein-coding	L4/5	0.674243	0.53	0.282	0	0
Lhfp	protein-coding	L4/5	0.671406	0.843	0.597	0	0
Serpine2	protein-coding	L4/5	0.668912	0.726	0.455	0	0
Mb21d2	protein-coding	L4/5	0.66238	0.818	0.562	0	0
Tmem44	protein-coding	L4/5	0.660941	0.721	0.425	0	0
Ntng1	protein-coding	L4/5	0.659654	0.713	0.408	0	0
Rims3	protein-coding	L4/5	0.659553	0.857	0.597	0	0
Cdr2	protein-coding	L4/5	0.659131	0.322	0.118	0	0
Mmel1	protein-coding	L4/5	0.658367	0.554	0.324	0	0
Sgpp2	protein-coding	L4/5	0.653814	0.539	0.282	0	0
2510009E07Rik	protein-coding	L4/5	0.649234	0.741	0.445	0	0
Gm5148	protein-coding	L4/5	0.647724	0.527	0.332	0	0
Vstm2l	protein-coding	L4/5	0.647669	0.898	0.646	0	0
Zcchc16	protein-coding	L4/5	0.646851	0.74	0.469	0	0
Trpc5	protein-coding	L4/5	0.64627	0.694	0.4	0	0
Sorcs1	protein-coding	L4/5	0.645601	0.896	0.694	0	0
Htr2c	protein-coding	L4/5	0.639477	0.326	0.156	0	0
Tmem200c	protein-coding	L4/5	0.632547	0.336	0.074	0	0
Chn2	protein-coding	L4/5	0.628426	0.762	0.5	0	0
Foxo1	protein-coding	L4/5	0.62698	0.332	0.115	0	0
Tmtc2	protein-coding	L4/5	0.622118	0.929	0.855	0	0
Sipa1l2	protein-coding	L4/5	0.6212	0.591	0.311	0	0
C77080	protein-coding	L4/5	0.61569	0.535	0.259	0	0
Fat3	protein-coding	L4/5	0.615106	0.953	0.823	0	0
Bhlhe22	protein-coding	L4/5	0.612721	0.767	0.403	0	0
Ctbp2	protein-coding	L4/5	0.612548	0.629	0.352	0	0
Satb1	protein-coding	L4/5	0.605974	0.98	0.803	0	0
Slit2	protein-coding	L4/5	0.602982	0.766	0.547	0	0
Raver2	protein-coding	L4/5	0.602483	0.357	0.169	0	0
Hsbp1l1	protein-coding	L4/5	0.602116	0.426	0.218	0	0
Rora	protein-coding	L4/5	0.601418	0.997	0.944	0	0
Ankrd34c	protein-coding	L4/5	0.598596	0.342	0.118	0	0
Tle6	protein-coding	L4/5	0.59845	0.334	0.14	0	0
Il1rapl2	protein-coding	L4/5	0.596761	0.61	0.427	0	0
Pld5	protein-coding	L4/5	0.596627	0.251	0.113	0	0
C2cd4b	protein-coding	L4/5	0.59609	0.681	0.455	0	0
Bhlhe40	protein-coding	L4/5	0.593545	0.87	0.603	0	0
Tmbim1	protein-coding	L4/5	0.591172	0.285	0.094	0	0
Myo1b	protein-coding	L4/5	0.589487	0.624	0.397	0	0
Rhbdl3	protein-coding	L4/5	0.589129	0.403	0.196	0	0
Tmem88	protein-coding	L4/5	0.58335	0.756	0.586	0	0
Prrg1	protein-coding	L4/5	0.582095	0.328	0.139	0	0
Phlda1	protein-coding	L4/5	0.580619	0.898	0.644	0	0
Tspan17	protein-coding	L4/5	0.580262	0.909	0.66	0	0
Cpxm2	protein-coding	L4/5	0.579384	0.315	0.133	0	0
Extl3	protein-coding	L4/5	0.579079	0.931	0.781	0	0
Tmem145	protein-coding	L4/5	0.5787	0.829	0.624	0	0
Rhobtb3	protein-coding	L4/5	0.578343	0.638	0.421	0	0
Atp1b2	protein-coding	L4/5	0.577458	0.864	0.635	0	0
Arhgap42	protein-coding	L4/5	0.575854	0.66	0.422	0	0
Pik3r6	protein-coding	L4/5	0.570718	0.354	0.164	0	0
Syndig1	protein-coding	L4/5	0.56922	0.938	0.672	0	0
Epha6	protein-coding	L4/5	0.568882	0.936	0.76	0	0
Cntn6	protein-coding	L4/5	0.56759	0.764	0.559	0	0
Prox2	protein-coding	L4/5	0.567387	0.478	0.252	0	0
Tanc1	protein-coding	L4/5	0.566866	0.534	0.339	0	0
Hcn3	protein-coding	L4/5	0.565411	0.422	0.201	0	0
Tgm3	protein-coding	L4/5	0.564615	0.351	0.13	0	0
Pou3f3	protein-coding	L4/5	0.564589	0.749	0.449	0	0
H2-M3	protein-coding	L4/5	0.563393	0.262	0.109	0	0
Abcd2	protein-coding	L4/5	0.562984	0.683	0.418	0	0
Thbs3	protein-coding	L4/5	0.561511	0.393	0.209	0	0
Neurod1	protein-coding	L4/5	0.560034	0.689	0.403	0	0
Trib2	protein-coding	L4/5	0.559749	0.825	0.612	0	0
Sh3bgrl2	protein-coding	L4/5	0.55869	0.489	0.265	0	0
Fgf22	protein-coding	L4/5	0.557869	0.307	0.136	0	0
Car4	protein-coding	L4/5	0.55752	0.659	0.427	0	0
Spock3	protein-coding	L4/5	0.552401	0.823	0.616	0	0
Scn9a	protein-coding	L4/5	0.551752	0.384	0.116	0	0
Tnfrsf11a	protein-coding	L4/5	0.551611	0.457	0.239	0	0
Cacna1g	protein-coding	L4/5	0.550547	0.823	0.496	0	0
Nuak1	protein-coding	L4/5	0.548631	0.911	0.725	0	0
Syt14	protein-coding	L4/5	0.547397	0.726	0.475	0	0
Chml	protein-coding	L4/5	0.547303	0.419	0.197	0	0
Ccdc85a	protein-coding	L4/5	0.547155	0.89	0.69	0	0
Stxbp6	protein-coding	L4/5	0.54497	0.645	0.399	0	0
Spats2l	protein-coding	L4/5	0.543785	0.859	0.529	0	0
Arrdc1	protein-coding	L4/5	0.543627	0.507	0.293	0	0
Dusp5	protein-coding	L4/5	0.541706	0.697	0.448	0	0
Pkib	protein-coding	L4/5	0.541691	0.739	0.505	0	0
Fos	protein-coding	L4/5	0.540773	0.74	0.497	0	0
Lcorl	protein-coding	L4/5	0.540232	0.805	0.62	0	0
Phactr2	protein-coding	L4/5	0.54016	0.519	0.257	0	0
Osbpl5	protein-coding	L4/5	0.538565	0.538	0.31	0	0
Atoh7	protein-coding	L4/5	0.533699	0.621	0.397	0	0
Camk1g	protein-coding	L4/5	0.5318	0.775	0.524	0	0
Cdc42ep2	protein-coding	L4/5	0.531381	0.484	0.309	0	0
Prdm8	protein-coding	L4/5	0.530314	0.691	0.498	0	0
Unc5c	protein-coding	L4/5	0.529051	0.888	0.704	0	0
Tmem47	protein-coding	L4/5	0.527809	0.744	0.482	0	0
Bok	protein-coding	L4/5	0.527487	0.723	0.509	0	0
Man1a	protein-coding	L4/5	0.523994	0.628	0.427	0	0
Rcan2	protein-coding	L4/5	0.521475	0.919	0.7	0	0
Ccdc136	protein-coding	L4/5	0.517902	0.986	0.858	0	0
Rhobtb1	protein-coding	L4/5	0.516556	0.54	0.311	0	0
Ppfia4	protein-coding	L4/5	0.51333	0.468	0.246	0	0
Slc41a3	protein-coding	L4/5	0.512848	0.274	0.114	0	0
Slc35g2	protein-coding	L4/5	0.512298	0.803	0.561	0	0
Gucy2g	protein-coding	L4/5	0.510104	0.565	0.332	0	0
Mcc	protein-coding	L4/5	0.509701	0.605	0.411	0	0
Cadps2	protein-coding	L4/5	0.509598	0.881	0.75	0	0
Psg16	protein-coding	L4/5	0.507203	0.459	0.255	0	0
Mtus1	protein-coding	L4/5	0.504986	0.561	0.343	0	0
Chrm2	protein-coding	L4/5	0.504753	0.609	0.431	0	0
Efemp2	protein-coding	L4/5	0.504651	0.267	0.109	0	0
Slc2a13	protein-coding	L4/5	0.504645	0.98	0.821	0	0
Unc5d	protein-coding	L4/5	0.50265	0.87	0.687	0	0
Sox4	protein-coding	L4/5	0.502635	0.757	0.469	0	0
Gpr83	protein-coding	L4/5	0.502325	0.487	0.283	0	0
Shd	protein-coding	L4/5	0.50037	0.737	0.49	0	0
Rnf144a	protein-coding	L4/5	0.500305	0.634	0.399	0	0
Lrch1	protein-coding	L4/5	0.499535	0.752	0.532	0	0
Akr1b10	protein-coding	L4/5	0.494861	0.441	0.266	0	0
Wbscr17	protein-coding	L4/5	0.491888	0.853	0.724	0	0
Hr	protein-coding	L4/5	0.488312	0.423	0.218	0	0
1700017B05Rik	protein-coding	L4/5	0.48769	0.283	0.099	0	0
Col25a1	protein-coding	L4/5	0.487331	0.635	0.483	0	0
Rin2	protein-coding	L4/5	0.487039	0.494	0.281	0	0
Cdyl	protein-coding	L4/5	0.486018	0.607	0.397	0	0
Adssl1	protein-coding	L4/5	0.484045	0.474	0.31	0	0
6330416G13Rik	protein-coding	L4/5	0.48402	0.431	0.247	0	0
Deptor	protein-coding	L4/5	0.483287	0.684	0.539	0	0
Rtkn2	protein-coding	L4/5	0.48315	0.255	0.106	0	0
45354	protein-coding	L4/5	0.482601	0.348	0.181	0	0
C530008M17Rik	protein-coding	L4/5	0.482048	0.787	0.588	0	0
Isoc1	protein-coding	L4/5	0.481678	0.488	0.298	0	0
Fhod3	protein-coding	L4/5	0.480915	0.91	0.804	0	0
Osbpl3	protein-coding	L4/5	0.480832	0.841	0.643	0	0
P2rx4	protein-coding	L4/5	0.477924	0.69	0.501	0	0
Dtl	protein-coding	L4/5	0.477095	0.783	0.572	0	0
Wnt7b	protein-coding	L4/5	0.476451	0.36	0.184	0	0
Cast	protein-coding	L4/5	0.47606	0.457	0.282	0	0
L3mbtl4	protein-coding	L4/5	0.476028	0.347	0.174	0	0
Cntn3	protein-coding	L4/5	0.475342	0.981	0.811	0	0
Rreb1	protein-coding	L4/5	0.47504	0.669	0.534	0	0
Tnfrsf12a	protein-coding	L4/5	0.474222	0.503	0.33	0	0
Cacna1i	protein-coding	L4/5	0.472818	0.575	0.339	0	0
Slc30a3	protein-coding	L4/5	0.471683	0.8	0.575	0	0
Psd2	protein-coding	L4/5	0.469226	0.347	0.185	0	0
Ppp1r16b	protein-coding	L4/5	0.468659	0.909	0.753	0	0
Brinp3	protein-coding	L4/5	0.466085	0.821	0.685	0	0
Mkx	protein-coding	L4/5	0.46401	0.731	0.506	0	0
Adcy8	protein-coding	L4/5	0.463677	0.787	0.565	0	0
Cdc14b	protein-coding	L4/5	0.463426	0.702	0.579	0	0
Mtcl1	protein-coding	L4/5	0.462865	0.913	0.724	0	0
Zfp703	protein-coding	L4/5	0.461933	0.712	0.508	0	0
Slc9a5	protein-coding	L4/5	0.460979	0.574	0.341	0	0
Tpm4	protein-coding	L4/5	0.460423	0.608	0.422	0	0
Klhl32	protein-coding	L4/5	0.460034	0.75	0.569	0	0
Tbc1d1	protein-coding	L4/5	0.459848	0.693	0.474	0	0
Usp6nl	protein-coding	L4/5	0.458731	0.308	0.131	0	0
Fezf2	protein-coding	L4/5	0.457974	0.661	0.46	0	0
Tle2	protein-coding	L4/5	0.457167	0.655	0.418	0	0
Exph5	protein-coding	L4/5	0.456472	0.725	0.543	0	0
Cyp7b1	protein-coding	L4/5	0.456201	0.696	0.509	0	0
Aqp11	protein-coding	L4/5	0.455835	0.66	0.452	0	0
Adcy7	protein-coding	L4/5	0.453932	0.25	0.089	0	0
Myh9	protein-coding	L4/5	0.453719	0.768	0.567	0	0
Efna5	protein-coding	L4/5	0.45172	0.971	0.835	0	0
Samd4	protein-coding	L4/5	0.451658	0.645	0.427	0	0
Plekhh2	protein-coding	L4/5	0.450664	0.37	0.144	0	0
Anks1	protein-coding	L4/5	0.449037	0.545	0.354	0	0
Kirrel3	protein-coding	L4/5	0.447225	0.759	0.552	0	0
Pcsk4	protein-coding	L4/5	0.446191	0.398	0.226	0	0
Atp8b1	protein-coding	L4/5	0.444256	0.454	0.268	0	0
Ell2	protein-coding	L4/5	0.442603	0.924	0.763	0	0
Ptbp3	protein-coding	L4/5	0.441329	0.711	0.546	0	0
Zkscan17	protein-coding	L4/5	0.440826	0.542	0.351	0	0
Edil3	protein-coding	L4/5	0.43974	0.973	0.795	0	0
Rnf144b	protein-coding	L4/5	0.438933	0.427	0.237	0	0
Lrrk2	protein-coding	L4/5	0.436612	0.883	0.713	0	0
Bmp1	protein-coding	L4/5	0.436289	0.662	0.429	0	0
Kcna2	protein-coding	L4/5	0.436223	0.983	0.9	0	0
Gcnt4	protein-coding	L4/5	0.435709	0.416	0.227	0	0
Kcnb2	protein-coding	L4/5	0.435631	0.962	0.8	0	0
Cacna2d3	protein-coding	L4/5	0.435206	0.91	0.761	0	0
Pacsin2	protein-coding	L4/5	0.435099	0.696	0.534	0	0
Gpr26	protein-coding	L4/5	0.433305	0.698	0.488	0	0
Zswim6	protein-coding	L4/5	0.430503	0.856	0.676	0	0
P2rx7	protein-coding	L4/5	0.430065	0.299	0.155	0	0
Plxdc1	protein-coding	L4/5	0.430017	0.724	0.544	0	0
Glt8d2	protein-coding	L4/5	0.429879	0.748	0.529	0	0
Myo1e	protein-coding	L4/5	0.429869	0.513	0.345	0	0
Ncam2	protein-coding	L4/5	0.428803	0.989	0.902	0	0
Clmp	protein-coding	L4/5	0.428639	0.602	0.401	0	0
Insm1	protein-coding	L4/5	0.428384	0.275	0.11	0	0
Kcnc2	protein-coding	L4/5	0.428016	0.73	0.573	0	0
Lrtm2	protein-coding	L4/5	0.424978	0.705	0.485	0	0
Nr4a1	protein-coding	L4/5	0.422952	0.904	0.729	0	0
Vstm5	protein-coding	L4/5	0.422646	0.612	0.423	0	0
Pvrl1	protein-coding	L4/5	0.421783	0.66	0.477	0	0
Sox9	protein-coding	L4/5	0.421136	0.376	0.193	0	0
Nebl	protein-coding	L4/5	0.420275	0.913	0.759	0	0
Nrep	protein-coding	L4/5	0.419795	0.874	0.717	0	0
Zbtb16	protein-coding	L4/5	0.418749	0.953	0.846	0	0
Grm4	protein-coding	L4/5	0.41858	0.482	0.296	0	0
Btbd3	protein-coding	L4/5	0.4175	0.829	0.615	0	0
Tle1	protein-coding	L4/5	0.414238	0.698	0.416	0	0
Sh3rf1	protein-coding	L4/5	0.413242	0.812	0.646	0	0
Ralb	protein-coding	L4/5	0.412836	0.559	0.377	0	0
H2-D1	protein-coding	L4/5	0.412674	0.801	0.606	0	0
Mbd4	protein-coding	L4/5	0.41208	0.598	0.431	0	0
Rgs4	protein-coding	L4/5	0.41131	0.999	0.921	0	0
BC048546	protein-coding	L4/5	0.410887	0.785	0.544	0	0
Tmem159	protein-coding	L4/5	0.409748	0.809	0.605	0	0
Lhx2	protein-coding	L4/5	0.408525	0.625	0.401	0	0
Sorl1	protein-coding	L4/5	0.408324	0.967	0.88	0	0
Arfgap3	protein-coding	L4/5	0.406838	0.69	0.511	0	0
Cntnap5b	protein-coding	L4/5	0.401481	0.974	0.937	0	0
Kcnq3	protein-coding	L4/5	0.401316	0.974	0.895	0	0
Thrb	protein-coding	L4/5	0.399306	0.995	0.915	0	0
Dnajc21	protein-coding	L4/5	0.397973	0.954	0.844	0	0
2900026A02Rik	protein-coding	L4/5	0.396774	0.827	0.663	0	0
Lingo2	protein-coding	L4/5	0.396666	0.964	0.805	0	0
Bach2	protein-coding	L4/5	0.396267	0.835	0.658	0	0
Ppp1r26	protein-coding	L4/5	0.395932	0.572	0.38	0	0
Kcnt2	protein-coding	L4/5	0.39544	0.987	0.873	0	0
Dnah5	protein-coding	L4/5	0.39421	0.341	0.157	0	0
Fgf9	protein-coding	L4/5	0.39367	0.812	0.601	0	0
Rasd2	protein-coding	L4/5	0.393547	0.688	0.503	0	0
Diap2	protein-coding	L4/5	0.392685	0.931	0.811	0	0
Tmtc1	protein-coding	L4/5	0.392242	0.856	0.715	0	0
Fat1	protein-coding	L4/5	0.391064	0.349	0.148	0	0
Slc25a37	protein-coding	L4/5	0.391055	0.623	0.429	0	0
Lsm11	protein-coding	L4/5	0.390953	0.555	0.38	0	0
AI593442	protein-coding	L4/5	0.390415	0.991	0.922	0	0
Edem1	protein-coding	L4/5	0.390088	0.636	0.465	0	0
Hrasls	protein-coding	L4/5	0.389751	0.824	0.64	0	0
Elavl2	protein-coding	L4/5	0.388122	0.956	0.792	0	0
Kif16b	protein-coding	L4/5	0.387753	0.674	0.513	0	0
1500009L16Rik	protein-coding	L4/5	0.386539	0.73	0.547	0	0
Mesdc1	protein-coding	L4/5	0.386424	0.728	0.543	0	0
Tmem65	protein-coding	L4/5	0.380618	0.946	0.828	0	0
Ndst3	protein-coding	L4/5	0.380565	0.688	0.57	0	0
Zcchc2	protein-coding	L4/5	0.38034	0.681	0.51	0	0
Rab31	protein-coding	L4/5	0.379729	0.745	0.591	0	0
Pcdh15	protein-coding	L4/5	0.378445	0.914	0.869	0	0
Gfra2	protein-coding	L4/5	0.378318	0.839	0.733	0	0
Cabyr	protein-coding	L4/5	0.376916	0.716	0.537	0	0
Lasp1	protein-coding	L4/5	0.37607	0.912	0.773	0	0
Fstl4	protein-coding	L4/5	0.373448	0.838	0.7	0	0
Ptprf	protein-coding	L4/5	0.371624	0.724	0.587	0	0
Cdyl2	protein-coding	L4/5	0.369372	0.915	0.825	0	0
Pknox2	protein-coding	L4/5	0.369174	0.95	0.812	0	0
Patl2	protein-coding	L4/5	0.368545	0.535	0.349	0	0
Foxp1	protein-coding	L4/5	0.36827	1	0.998	0	0
Ank1	protein-coding	L4/5	0.367412	0.428	0.234	0	0
Vwa8	protein-coding	L4/5	0.366146	0.793	0.64	0	0
Ypel2	protein-coding	L4/5	0.365494	0.879	0.764	0	0
Anxa5	protein-coding	L4/5	0.363516	0.739	0.563	0	0
Plch2	protein-coding	L4/5	0.360595	0.612	0.44	0	0
Clcn2	protein-coding	L4/5	0.357557	0.704	0.548	0	0
Rab27b	protein-coding	L4/5	0.356986	0.847	0.7	0	0
Xirp2	protein-coding	L4/5	0.356855	0.341	0.126	0	0
Fam189a1	protein-coding	L4/5	0.355109	0.984	0.929	0	0
Cdh6	protein-coding	L4/5	0.354195	0.8	0.667	0	0
Siae	protein-coding	L4/5	0.352698	0.766	0.61	0	0
Casz1	protein-coding	L4/5	0.352361	0.634	0.482	0	0
Slc22a23	protein-coding	L4/5	0.350579	0.879	0.77	0	0
Nyap2	protein-coding	L4/5	0.349334	0.963	0.881	0	0
Lin7a	protein-coding	L4/5	0.349168	0.988	0.902	0	0
Scn1a	protein-coding	L4/5	0.348357	0.99	0.925	0	0
Slitrk2	protein-coding	L4/5	0.345549	0.667	0.476	0	0
Pou6f1	protein-coding	L4/5	0.344648	0.87	0.729	0	0
Fjx1	protein-coding	L4/5	0.344403	0.713	0.558	0	0
Fbn1	protein-coding	L4/5	0.340289	0.266	0.115	0	0
Pcsk1	protein-coding	L4/5	0.339889	0.884	0.715	0	0
Bend5	protein-coding	L4/5	0.339025	0.784	0.623	0	0
Frmd5	protein-coding	L4/5	0.337646	0.982	0.934	0	0
Srgap3	protein-coding	L4/5	0.33633	0.941	0.791	0	0
Slc30a4	protein-coding	L4/5	0.335301	0.86	0.715	0	0
Nudt4	protein-coding	L4/5	0.333123	0.985	0.927	0	0
Zfp385a	protein-coding	L4/5	0.332665	0.791	0.61	0	0
Bcar3	protein-coding	L4/5	0.332648	0.936	0.866	0	0
Zeb1	protein-coding	L4/5	0.332519	0.765	0.646	0	0
Dusp6	protein-coding	L4/5	0.331538	0.879	0.715	0	0
Cxx1a	protein-coding	L4/5	0.3309	0.936	0.765	0	0
Sphkap	protein-coding	L4/5	0.330028	0.935	0.845	0	0
Epha4	protein-coding	L4/5	0.329574	0.917	0.857	0	0
Ppm1l	protein-coding	L4/5	0.328642	0.987	0.923	0	0
Dpy19l1	protein-coding	L4/5	0.328441	0.957	0.832	0	0
Tenm4	protein-coding	L4/5	0.328282	0.996	0.959	0	0
Arhgef17	protein-coding	L4/5	0.32784	0.9	0.799	0	0
Unc13b	protein-coding	L4/5	0.326822	0.996	0.987	0	0
Chsy3	protein-coding	L4/5	0.325737	0.966	0.855	0	0
Midn	protein-coding	L4/5	0.324848	0.594	0.414	0	0
Pid1	protein-coding	L4/5	0.323984	0.917	0.788	0	0
Zdhhc2	protein-coding	L4/5	0.323721	0.948	0.846	0	0
Pcnxl2	protein-coding	L4/5	0.322873	0.887	0.792	0	0
Rab3c	protein-coding	L4/5	0.322113	0.971	0.957	0	0
Camk2n2	protein-coding	L4/5	0.318444	0.84	0.679	0	0
Mapk6	protein-coding	L4/5	0.317086	0.886	0.728	0	0
Ptn	protein-coding	L4/5	0.314777	0.969	0.894	0	0
Kcnh1	protein-coding	L4/5	0.312978	0.927	0.818	0	0
Tmem178b	protein-coding	L4/5	0.311254	0.972	0.91	0	0
Rnf38	protein-coding	L4/5	0.308189	0.833	0.721	0	0
Arc	protein-coding	L4/5	0.306975	0.849	0.737	0	0
Sidt1	protein-coding	L4/5	0.303838	0.947	0.855	0	0
Cdh12	protein-coding	L4/5	0.302391	0.937	0.893	0	0
Sntg1	protein-coding	L4/5	0.302224	0.994	0.952	0	0
Dcc	protein-coding	L4/5	0.299733	0.891	0.851	0	0
Grm3	protein-coding	L4/5	0.298846	0.978	0.916	0	0
Zfp827	protein-coding	L4/5	0.297497	0.984	0.938	0	0
Lgi3	protein-coding	L4/5	0.297382	0.858	0.693	0	0
Myrip	protein-coding	L4/5	0.29596	0.852	0.729	0	0
Ovol2	protein-coding	L4/5	0.295947	0.794	0.685	0	0
Osbp2	protein-coding	L4/5	0.29577	0.968	0.9	0	0
Tshz3	protein-coding	L4/5	0.295508	0.956	0.853	0	0
Hcfc2	protein-coding	L4/5	0.294391	0.899	0.798	0	0
Dab2ip	protein-coding	L4/5	0.293725	0.961	0.906	0	0
Farp1	protein-coding	L4/5	0.291833	0.948	0.886	0	0
Kcnq5	protein-coding	L4/5	0.291294	0.975	0.896	0	0
Plekha6	protein-coding	L4/5	0.290886	0.87	0.758	0	0
Adrb1	protein-coding	L4/5	0.289694	0.86	0.695	0	0
Dcx	protein-coding	L4/5	0.288454	0.848	0.725	0	0
2024-09-06	protein-coding	L4/5	0.287568	0.977	0.906	0	0
Vstm2a	protein-coding	L4/5	0.287079	0.982	0.903	0	0
Lynx1	protein-coding	L4/5	0.286291	0.912	0.796	0	0
Zbtb4	protein-coding	L4/5	0.285065	0.852	0.734	0	0
Socs2	protein-coding	L4/5	0.284107	0.878	0.775	0	0
Cntn5	protein-coding	L4/5	0.282157	0.921	0.898	0	0
Lmtk2	protein-coding	L4/5	0.280785	0.976	0.927	0	0
Prmt8	protein-coding	L4/5	0.279075	0.923	0.827	0	0
Cntnap2	protein-coding	L4/5	0.275627	0.997	0.988	0	0
Nr1d2	protein-coding	L4/5	0.274876	0.888	0.786	0	0
Prkca	protein-coding	L4/5	0.273994	0.967	0.863	0	0
Mical3	protein-coding	L4/5	0.273245	0.949	0.894	0	0
Map3k5	protein-coding	L4/5	0.268785	0.915	0.823	0	0
Abca5	protein-coding	L4/5	0.268281	0.866	0.774	0	0
Dock4	protein-coding	L4/5	0.267994	0.948	0.871	0	0
Bcat1	protein-coding	L4/5	0.267525	0.929	0.897	0	0
Asap2	protein-coding	L4/5	0.267079	0.902	0.797	0	0
Sccpdh	protein-coding	L4/5	0.266873	0.896	0.816	0	0
Csdc2	protein-coding	L4/5	0.264613	0.885	0.763	0	0
Dtnbp1	protein-coding	L4/5	0.262646	0.986	0.929	0	0
Nrsn1	protein-coding	L4/5	0.262137	1	0.986	0	0
Mcu	protein-coding	L4/5	0.261339	0.975	0.907	0	0
Acsl5	protein-coding	L4/5	0.257236	0.914	0.841	0	0
Fam212b	protein-coding	L4/5	0.253991	0.932	0.868	0	0
Rasgrf1	protein-coding	L4/5	0.251896	0.988	0.913	0	0
Hdac9	protein-coding	L4/5	0.251199	0.993	0.988	0	0
Dscam	protein-coding	L4/5	0.250099	0.99	0.961	0	0
Irf2bp2	protein-coding	L4/5	0.251063	0.878	0.779	1.98429e-306	4.00609e-302
Grk5	protein-coding	L4/5	0.411971	0.492	0.327	2.28885e-305	4.62097e-301
1190002N15Rik	protein-coding	L4/5	0.403349	0.579	0.396	3.62123e-304	7.31091e-300
Adam33	protein-coding	L4/5	0.532349	0.269	0.13	1.39016e-302	2.80659e-298
Kazn	protein-coding	L4/5	0.328307	0.742	0.581	4.70338e-302	9.49566e-298
Igdcc4	protein-coding	L4/5	0.347166	0.453	0.276	2.70462e-300	5.46036e-296
Arhgap12	protein-coding	L4/5	0.437094	0.589	0.439	1.05405e-299	2.12803e-295
Masp1	protein-coding	L4/5	0.339029	0.402	0.232	4.85333e-299	9.79838e-295
Thsd4	protein-coding	L4/5	0.382429	0.524	0.37	5.55289e-299	1.12107e-294
Micalcl	protein-coding	L4/5	0.465651	0.251	0.115	9.60711e-299	1.93958e-294
Lamc2	protein-coding	L4/5	0.464884	0.43	0.269	1.85441e-298	3.74386e-294
Alk	protein-coding	L4/5	0.371347	0.319	0.176	5.00744e-298	1.01095e-293
Ankrd34b	protein-coding	L4/5	0.395725	0.379	0.218	5.44405e-298	1.0991e-293
Asic1	protein-coding	L4/5	0.307799	0.753	0.599	5.46841e-298	1.10402e-293
Afap1l1	protein-coding	L4/5	0.373117	0.718	0.568	3.12019e-297	6.29936e-293
Abracl	protein-coding	L4/5	0.250857	0.92	0.771	1.0274e-295	2.07421e-291
Ablim3	protein-coding	L4/5	0.384368	0.611	0.446	3.54868e-295	7.16443e-291
Tbc1d2b	protein-coding	L4/5	0.37846	0.358	0.201	4.53598e-295	9.1577e-291
Pip5kl1	protein-coding	L4/5	0.42397	0.351	0.192	7.46674e-294	1.50746e-289
Hjurp	protein-coding	L4/5	0.269794	0.86	0.744	1.18295e-291	2.38827e-287
Akap12	protein-coding	L4/5	0.386156	0.434	0.275	1.27774e-290	2.57963e-286
Tnnt2	protein-coding	L4/5	0.411293	0.559	0.394	2.65335e-290	5.35684e-286
Aunip	protein-coding	L4/5	0.516882	0.366	0.213	4.30436e-290	8.69008e-286
Aldoc	protein-coding	L4/5	0.464023	0.527	0.361	3.15207e-288	6.36372e-284
Vwa5b2	protein-coding	L4/5	0.297398	0.815	0.672	3.20736e-288	6.47533e-284
Rbpj	protein-coding	L4/5	0.291891	0.813	0.701	3.28443e-288	6.63094e-284
Bean1	protein-coding	L4/5	0.376142	0.551	0.375	6.64002e-288	1.34055e-283
Gm29695	protein-coding	L4/5	0.32546	0.314	0.16	2.8095e-287	5.67211e-283
Tex40	protein-coding	L4/5	0.439183	0.512	0.35	2.61069e-286	5.27072e-282
Myl4	protein-coding	L4/5	0.422647	0.667	0.553	4.70306e-286	9.49502e-282
Dner	protein-coding	L4/5	0.301841	0.81	0.709	8.40166e-285	1.69621e-280
Ddit4l	protein-coding	L4/5	0.524634	0.395	0.235	2.99141e-284	6.03936e-280
Ccdc109b	protein-coding	L4/5	0.54117	0.291	0.151	3.17492e-284	6.40985e-280
Dennd1b	protein-coding	L4/5	0.292888	0.808	0.669	5.48628e-284	1.10762e-279
Fbn2	protein-coding	L4/5	0.358456	0.28	0.141	2.34791e-282	4.74019e-278
Usp43	protein-coding	L4/5	0.358124	0.259	0.121	3.89109e-278	7.85573e-274
Scn4b	protein-coding	L4/5	0.4182	0.358	0.203	1.17739e-277	2.37703e-273
Vat1l	protein-coding	L4/5	0.407618	0.489	0.326	4.26453e-277	8.60966e-273
Parp8	protein-coding	L4/5	0.32158	0.689	0.529	2.18631e-276	4.41394e-272
Msi2	protein-coding	L4/5	0.255795	0.891	0.796	2.48302e-274	5.01296e-270
Clip2	protein-coding	L4/5	0.30649	0.766	0.649	7.37781e-274	1.48951e-269
Per1	protein-coding	L4/5	0.257013	0.855	0.743	8.74151e-274	1.76482e-269
Atad2	protein-coding	L4/5	0.350334	0.6	0.437	1.35657e-273	2.73878e-269
Egr4	protein-coding	L4/5	0.254769	0.789	0.694	1.84575e-273	3.72639e-269
Nwd2	protein-coding	L4/5	0.278183	0.884	0.718	2.91106e-270	5.87714e-266
Slc7a3	protein-coding	L4/5	0.429196	0.51	0.35	8.38653e-267	1.69316e-262
Ephb3	protein-coding	L4/5	0.353057	0.434	0.271	3.49688e-266	7.05986e-262
Aifm3	protein-coding	L4/5	0.282562	0.794	0.684	6.59766e-266	1.332e-261
Nqo2	protein-coding	L4/5	0.41079	0.313	0.17	3.55853e-265	7.18431e-261
Pitpnm1	protein-coding	L4/5	0.280502	0.789	0.654	8.77791e-265	1.77217e-260
Espn	protein-coding	L4/5	0.37166	0.358	0.209	3.91289e-264	7.89974e-260
Dennd3	protein-coding	L4/5	0.375702	0.323	0.179	5.64099e-264	1.13886e-259
Prps2	protein-coding	L4/5	0.328974	0.646	0.494	1.36216e-262	2.75006e-258
Vegfa	protein-coding	L4/5	0.306041	0.705	0.544	2.4895e-262	5.02604e-258
Mex3b	protein-coding	L4/5	0.370836	0.527	0.366	1.21362e-261	2.45018e-257
Ptprk	protein-coding	L4/5	0.280464	0.816	0.693	1.67171e-261	3.37501e-257
Gcnt2	protein-coding	L4/5	0.327208	0.622	0.471	2.40246e-260	4.85032e-256
Cd164l2	protein-coding	L4/5	0.476912	0.316	0.17	3.22134e-259	6.50356e-255
Wdsub1	protein-coding	L4/5	0.348782	0.645	0.472	3.22585e-259	6.51266e-255
Cdr2l	protein-coding	L4/5	0.344	0.454	0.292	5.59732e-259	1.13004e-254
Slc4a3	protein-coding	L4/5	0.256761	0.876	0.726	4.03708e-258	8.15046e-254
Barx2	protein-coding	L4/5	0.493015	0.273	0.143	1.24956e-255	2.52274e-251
Phf21b	protein-coding	L4/5	0.364805	0.472	0.312	2.77843e-255	5.60938e-251
Jade1	protein-coding	L4/5	0.300478	0.733	0.587	1.38253e-254	2.7912e-250
Gpr153	protein-coding	L4/5	0.393084	0.284	0.148	1.99238e-254	4.02241e-250
Sun2	protein-coding	L4/5	0.304232	0.258	0.128	5.19662e-253	1.04915e-248
Slc22a4	protein-coding	L4/5	0.484393	0.382	0.246	4.72997e-252	9.54934e-248
Sycp2	protein-coding	L4/5	0.33282	0.487	0.331	3.2078e-251	6.47623e-247
Cxadr	protein-coding	L4/5	0.302335	0.73	0.606	1.32994e-250	2.68501e-246
Anxa11	protein-coding	L4/5	0.336259	0.683	0.541	2.15857e-250	4.35793e-246
Tshz2	protein-coding	L4/5	0.558254	0.385	0.25	3.08463e-249	6.22755e-245
Zfp462	protein-coding	L4/5	0.291876	0.628	0.465	3.19225e-249	6.44484e-245
Paqr7	protein-coding	L4/5	0.257751	0.794	0.664	2.02768e-248	4.09368e-244
Trhde	protein-coding	L4/5	0.28112	0.796	0.712	2.39913e-248	4.8436e-244
Limch1	protein-coding	L4/5	0.281996	0.787	0.653	1.0515e-247	2.12287e-243
2310022B05Rik	protein-coding	L4/5	0.35442	0.377	0.228	3.60726e-247	7.2827e-243
Gprin3	protein-coding	L4/5	0.334599	0.591	0.451	5.45684e-245	1.10168e-240
Cela1	protein-coding	L4/5	0.487466	0.252	0.124	1.24036e-243	2.50416e-239
Mpp7	protein-coding	L4/5	0.359909	0.438	0.293	8.2781e-243	1.67126e-238
Stard4	protein-coding	L4/5	0.331291	0.586	0.43	2.77018e-242	5.59273e-238
Cntnap5a	protein-coding	L4/5	0.330126	0.811	0.733	9.05901e-242	1.82892e-237
Fhad1	protein-coding	L4/5	0.323576	0.61	0.45	2.16078e-241	4.3624e-237
Zranb3	protein-coding	L4/5	0.285634	0.679	0.542	1.05848e-240	2.13697e-236
Ciart	protein-coding	L4/5	0.33758	0.62	0.455	2.73179e-240	5.51522e-236
Lrrc4	protein-coding	L4/5	0.253356	0.824	0.712	3.38155e-240	6.82702e-236
Tmem232	protein-coding	L4/5	0.41817	0.564	0.43	7.01737e-239	1.41674e-234
Ddx26b	protein-coding	L4/5	0.297008	0.729	0.595	3.11892e-238	6.29679e-234
Trib1	protein-coding	L4/5	0.343976	0.576	0.425	2.41236e-237	4.87031e-233
Pcgf2	protein-coding	L4/5	0.272603	0.728	0.584	7.79644e-235	1.57402e-230
Tjp2	protein-coding	L4/5	0.359744	0.52	0.383	2.36768e-234	4.7801e-230
Pogk	protein-coding	L4/5	0.332388	0.483	0.328	8.21529e-234	1.65859e-229
Zar1l	protein-coding	L4/5	0.445945	0.35	0.213	7.365e-233	1.48692e-228
Sowahb	protein-coding	L4/5	0.320238	0.649	0.493	8.75094e-233	1.76673e-228
Mid1	protein-coding	L4/5	0.312529	0.646	0.516	1.70351e-232	3.43922e-228
Rbm43	protein-coding	L4/5	0.279903	0.7	0.558	2.52119e-232	5.09002e-228
Il12a	protein-coding	L4/5	0.385458	0.515	0.379	7.80839e-232	1.57644e-227
Dpf3	protein-coding	L4/5	0.409546	0.305	0.177	9.32436e-232	1.88249e-227
Sfmbt2	protein-coding	L4/5	0.287081	0.262	0.139	1.07004e-231	2.1603e-227
B3glct	protein-coding	L4/5	0.286888	0.728	0.596	2.26362e-231	4.57001e-227
Maged2	protein-coding	L4/5	0.250575	0.758	0.637	4.59366e-231	9.27414e-227
Zbtb34	protein-coding	L4/5	0.328524	0.4	0.257	1.58457e-230	3.1991e-226
Adamts20	protein-coding	L4/5	0.310371	0.589	0.449	6.60314e-229	1.33311e-224
Zadh2	protein-coding	L4/5	0.341881	0.501	0.359	3.95914e-228	7.9931e-224
Antxr2	protein-coding	L4/5	0.419119	0.263	0.146	8.1226e-228	1.63987e-223
Il11ra1	protein-coding	L4/5	0.380024	0.604	0.446	6.00764e-225	1.21288e-220
Jade2	protein-coding	L4/5	0.270223	0.739	0.616	2.21436e-224	4.47058e-220
Cbln4	protein-coding	L4/5	0.474479	0.416	0.301	2.34503e-224	4.73439e-220
Macrod1	protein-coding	L4/5	0.253702	0.847	0.766	1.46456e-223	2.9568e-219
BC049635	protein-coding	L4/5	0.321328	0.598	0.453	3.54637e-223	7.15977e-219
Relb	protein-coding	L4/5	0.373612	0.369	0.228	3.75494e-223	7.58084e-219
Drp2	protein-coding	L4/5	0.276573	0.755	0.632	5.38402e-223	1.08698e-218
Abca7	protein-coding	L4/5	0.309239	0.447	0.3	1.20395e-222	2.43065e-218
3110052M02Rik	protein-coding	L4/5	0.251053	0.82	0.706	3.68586e-222	7.44139e-218
Tmem229a	protein-coding	L4/5	0.31543	0.448	0.294	6.77399e-222	1.3676e-217
Gng5	protein-coding	L4/5	0.429385	0.333	0.196	3.84567e-220	7.76402e-216
Gamt	protein-coding	L4/5	0.36327	0.509	0.371	1.145e-219	2.31165e-215
Appl2	protein-coding	L4/5	0.36412	0.399	0.257	9.91725e-219	2.00219e-214
Tcerg1l	protein-coding	L4/5	0.4906	0.259	0.142	3.11896e-218	6.29686e-214
Trmt2b	protein-coding	L4/5	0.38665	0.266	0.142	8.94231e-218	1.80536e-213
Slc26a8	protein-coding	L4/5	0.347723	0.459	0.319	3.90856e-217	7.891e-213
Tmcc2	protein-coding	L4/5	0.314113	0.582	0.439	3.47899e-214	7.02373e-210
Shc4	protein-coding	L4/5	0.346644	0.62	0.517	5.46617e-212	1.10357e-207
Galnt1	protein-coding	L4/5	0.270704	0.759	0.639	9.69586e-212	1.9575e-207
Cyp4x1	protein-coding	L4/5	0.382061	0.478	0.337	1.45782e-210	2.94319e-206
Ier2	protein-coding	L4/5	0.278969	0.702	0.56	9.54558e-210	1.92716e-205
St8sia1	protein-coding	L4/5	0.302498	0.593	0.467	2.35424e-208	4.75297e-204
Fam78b	protein-coding	L4/5	0.273135	0.728	0.627	4.28354e-208	8.64804e-204
Aldh1l1	protein-coding	L4/5	0.418516	0.289	0.164	7.80551e-208	1.57585e-203
Fhl1	protein-coding	L4/5	0.297099	0.738	0.557	9.08201e-207	1.83357e-202
Tns1	protein-coding	L4/5	0.275744	0.293	0.171	9.9698e-207	2.0128e-202
Zfp367	protein-coding	L4/5	0.293674	0.7	0.561	1.0081e-206	2.03525e-202
Rgag1	protein-coding	L4/5	0.297484	0.318	0.192	4.71649e-206	9.52212e-202
Shisa6	protein-coding	L4/5	0.351389	0.296	0.176	8.39637e-206	1.69514e-201
Dnah10	protein-coding	L4/5	0.275665	0.352	0.233	1.03559e-205	2.09075e-201
Efcab6	protein-coding	L4/5	0.32294	0.598	0.47	7.35108e-205	1.48411e-200
1110007C09Rik	protein-coding	L4/5	0.376969	0.45	0.305	3.4266e-204	6.91795e-200
Slc38a6	protein-coding	L4/5	0.289391	0.629	0.496	3.69947e-202	7.46886e-198
Fgf1	protein-coding	L4/5	0.355123	0.28	0.16	6.26624e-202	1.26509e-197
Ldhd	protein-coding	L4/5	0.376461	0.428	0.287	6.72357e-202	1.35742e-197
Slc6a9	protein-coding	L4/5	0.325697	0.423	0.283	1.74914e-199	3.53134e-195
Grb10	protein-coding	L4/5	0.27256	0.685	0.552	1.64024e-198	3.31148e-194
Gpr3	protein-coding	L4/5	0.33947	0.494	0.344	1.76475e-198	3.56285e-194
Cnn3	protein-coding	L4/5	0.397919	0.382	0.25	4.15494e-198	8.38841e-194
Gm21949	protein-coding	L4/5	0.33822	0.268	0.146	1.98623e-195	4.01e-191
Alms1	protein-coding	L4/5	0.272101	0.639	0.519	6.5444e-194	1.32125e-189
Nxpe4	protein-coding	L4/5	0.254752	0.73	0.641	1.01126e-193	2.04164e-189
Htr5a	protein-coding	L4/5	0.281327	0.577	0.44	4.82592e-193	9.74305e-189
Npsr1	protein-coding	L4/5	0.342751	0.309	0.192	6.18532e-193	1.24875e-188
Gpc5	protein-coding	L4/5	0.356185	0.663	0.56	4.19225e-192	8.46374e-188
Cux2	protein-coding	L4/5	0.287096	0.527	0.37	6.20292e-192	1.25231e-187
Galnt2	protein-coding	L4/5	0.250604	0.755	0.638	2.20578e-191	4.45326e-187
Relt	protein-coding	L4/5	0.306915	0.419	0.276	4.97201e-191	1.0038e-186
Dip2a	protein-coding	L4/5	0.268792	0.699	0.568	1.03529e-190	2.09015e-186
Hdac7	protein-coding	L4/5	0.281472	0.605	0.471	1.31645e-190	2.65778e-186
Net1	protein-coding	L4/5	0.290192	0.641	0.521	7.66013e-189	1.5465e-184
Fads6	protein-coding	L4/5	0.284757	0.263	0.147	8.41e-189	1.6979e-184
Itga4	protein-coding	L4/5	0.261585	0.308	0.181	9.39132e-189	1.89601e-184
Manba	protein-coding	L4/5	0.313762	0.426	0.293	1.2131e-186	2.44912e-182
Unc119	protein-coding	L4/5	0.262624	0.715	0.572	9.23076e-186	1.8636e-181
D930015E06Rik	protein-coding	L4/5	0.266811	0.655	0.518	2.42977e-185	4.90546e-181
D16Ertd472e	protein-coding	L4/5	0.309493	0.306	0.183	6.95663e-185	1.40447e-180
Herc6	protein-coding	L4/5	0.277105	0.663	0.555	2.80199e-184	5.65694e-180
Capn2	protein-coding	L4/5	0.315236	0.55	0.416	7.01939e-183	1.41715e-178
Kcnk12	protein-coding	L4/5	0.272337	0.644	0.514	2.22153e-182	4.48504e-178
C130074G19Rik	protein-coding	L4/5	0.298404	0.55	0.409	2.92637e-182	5.90806e-178
AI118078	protein-coding	L4/5	0.307647	0.308	0.186	6.52856e-182	1.31805e-177
Sap30	protein-coding	L4/5	0.297597	0.586	0.452	4.57056e-181	9.22751e-177
Hsdl2	protein-coding	L4/5	0.258767	0.663	0.535	8.2828e-181	1.67221e-176
Htra1	protein-coding	L4/5	0.360499	0.261	0.148	1.5431e-180	3.11536e-176
Jam2	protein-coding	L4/5	0.338342	0.272	0.161	1.24704e-178	2.51765e-174
4930452B06Rik	protein-coding	L4/5	0.32448	0.508	0.373	2.19003e-178	4.42145e-174
Sertad4	protein-coding	L4/5	0.288658	0.58	0.436	4.15327e-178	8.38504e-174
1700040L02Rik	protein-coding	L4/5	0.358929	0.321	0.199	1.40363e-177	2.83378e-173
Plscr3	protein-coding	L4/5	0.275034	0.562	0.432	3.58872e-177	7.24527e-173
9030617O03Rik	protein-coding	L4/5	0.342937	0.28	0.167	3.26022e-176	6.58206e-172
Sorcs2	protein-coding	L4/5	0.327243	0.615	0.517	4.43244e-176	8.94866e-172
Nrm	protein-coding	L4/5	0.391241	0.25	0.14	1.6391e-175	3.30918e-171
Pde5a	protein-coding	L4/5	0.254852	0.261	0.147	2.55488e-175	5.15804e-171
Tspan4	protein-coding	L4/5	0.338195	0.478	0.353	2.67092e-175	5.39233e-171
Mycbpap	protein-coding	L4/5	0.33561	0.263	0.153	4.99227e-175	1.00789e-170
Ano10	protein-coding	L4/5	0.271127	0.667	0.548	1.01811e-174	2.05546e-170
Irs1	protein-coding	L4/5	0.268201	0.585	0.46	1.23339e-174	2.49009e-170
Spry1	protein-coding	L4/5	0.346965	0.262	0.15	2.93364e-174	5.92272e-170
Prkab1	protein-coding	L4/5	0.311263	0.533	0.398	7.61208e-174	1.5368e-169
Ccdc129	protein-coding	L4/5	0.296968	0.422	0.291	4.87783e-173	9.84785e-169
Dmgdh	protein-coding	L4/5	0.291596	0.336	0.216	6.10101e-173	1.23173e-168
Abcc8	protein-coding	L4/5	0.27304	0.638	0.515	2.81327e-172	5.6797e-168
Vamp1	protein-coding	L4/5	0.263289	0.675	0.55	3.24491e-172	6.55114e-168
Fbxo32	protein-coding	L4/5	0.301879	0.417	0.29	4.98173e-172	1.00576e-167
Vsig2	protein-coding	L4/5	0.352364	0.409	0.289	2.94989e-170	5.95554e-166
Gpr63	protein-coding	L4/5	0.293077	0.271	0.16	2.59863e-169	5.24638e-165
Arvcf	protein-coding	L4/5	0.286023	0.597	0.477	6.39454e-169	1.29099e-164
Pawr	protein-coding	L4/5	0.400364	0.318	0.208	2.71897e-168	5.48933e-164
3632451O06Rik	protein-coding	L4/5	0.270934	0.697	0.574	5.54281e-168	1.11904e-163
Arl4c	protein-coding	L4/5	0.285793	0.348	0.226	3.37484e-167	6.81347e-163
Fstl5	protein-coding	L4/5	0.32299	0.562	0.447	1.66755e-166	3.36661e-162
Nipal2	protein-coding	L4/5	0.289323	0.528	0.398	1.67213e-165	3.37587e-161
Ilvbl	protein-coding	L4/5	0.307915	0.454	0.321	2.18094e-165	4.40311e-161
1700001O22Rik	protein-coding	L4/5	0.353088	0.3	0.187	4.26474e-165	8.61008e-161
Ccdc3	protein-coding	L4/5	0.358582	0.411	0.28	4.56377e-165	9.2138e-161
Sgcd	protein-coding	L4/5	0.285294	0.704	0.623	4.24924e-164	8.5788e-160
Rsad1	protein-coding	L4/5	0.277415	0.373	0.248	1.31187e-163	2.64854e-159
Pbx3	protein-coding	L4/5	0.391192	0.304	0.197	2.25798e-163	4.55864e-159
Chrd	protein-coding	L4/5	0.26796	0.616	0.487	5.11866e-163	1.03341e-158
Map4k2	protein-coding	L4/5	0.264982	0.638	0.523	2.70795e-162	5.46708e-158
Cep135	protein-coding	L4/5	0.279281	0.412	0.287	1.59818e-161	3.22656e-157
Echdc2	protein-coding	L4/5	0.327269	0.483	0.351	2.1732e-161	4.38747e-157
Ppfibp1	protein-coding	L4/5	0.276283	0.567	0.435	3.74471e-161	7.5602e-157
Insig1	protein-coding	L4/5	0.261042	0.639	0.495	4.30531e-161	8.69198e-157
Ninl	protein-coding	L4/5	0.294057	0.262	0.155	1.56506e-160	3.15971e-156
Trim66	protein-coding	L4/5	0.252259	0.643	0.531	4.64896e-160	9.38578e-156
Ppp1r14b	protein-coding	L4/5	0.278189	0.544	0.416	2.5751e-159	5.19887e-155
Rtn4rl1	protein-coding	L4/5	0.312167	0.823	0.576	5.92704e-159	1.19661e-154
1600002H07Rik	protein-coding	L4/5	0.288057	0.493	0.363	1.83368e-157	3.70203e-153
Sash1	protein-coding	L4/5	0.286173	0.564	0.452	4.04158e-157	8.15955e-153
Htr1f	protein-coding	L4/5	0.261434	0.724	0.569	6.381e-157	1.28826e-152
Ptpn21	protein-coding	L4/5	0.285739	0.294	0.185	8.33682e-157	1.68312e-152
Ttc21b	protein-coding	L4/5	0.258873	0.639	0.514	4.78958e-155	9.66969e-151
Oma1	protein-coding	L4/5	0.318295	0.449	0.33	6.06088e-155	1.22363e-150
Pou3f1	protein-coding	L4/5	0.353473	0.374	0.264	1.31232e-153	2.64944e-149
Dcbld2	protein-coding	L4/5	0.290043	0.499	0.382	1.09598e-152	2.21267e-148
Nfatc2	protein-coding	L4/5	0.250116	0.434	0.311	1.28669e-152	2.59771e-148
Optn	protein-coding	L4/5	0.302666	0.482	0.355	9.16841e-152	1.85101e-147
Gpr88	protein-coding	L4/5	0.327018	0.477	0.363	1.29071e-151	2.60582e-147
Mylip	protein-coding	L4/5	0.309312	0.359	0.241	1.64938e-151	3.32993e-147
Rhov	protein-coding	L4/5	0.301423	0.491	0.36	7.37792e-151	1.48953e-146
Capn5	protein-coding	L4/5	0.255955	0.534	0.409	2.41094e-150	4.86744e-146
Mapkapk2	protein-coding	L4/5	0.274478	0.566	0.438	6.42189e-149	1.29651e-144
Diexf	protein-coding	L4/5	0.258733	0.472	0.347	5.98315e-148	1.20794e-143
Smim1	protein-coding	L4/5	0.29194	0.255	0.156	1.42016e-147	2.86716e-143
Plagl1	protein-coding	L4/5	0.302959	0.365	0.251	2.56216e-147	5.17274e-143
Enkur	protein-coding	L4/5	0.328935	0.427	0.31	1.16373e-146	2.34945e-142
Phf1	protein-coding	L4/5	0.257555	0.602	0.472	8.85224e-146	1.78718e-141
1700007K13Rik	protein-coding	L4/5	0.28796	0.518	0.403	1.71051e-144	3.45335e-140
Chac1	protein-coding	L4/5	0.277022	0.564	0.445	1.98614e-141	4.00981e-137
Nudt12	protein-coding	L4/5	0.268074	0.273	0.168	2.17435e-140	4.38979e-136
Trpc4	protein-coding	L4/5	0.281678	0.52	0.407	1.92938e-138	3.89522e-134
Zfp30	protein-coding	L4/5	0.275907	0.487	0.364	3.14477e-138	6.34897e-134
Gm19410	protein-coding	L4/5	0.273558	0.457	0.337	6.93507e-138	1.40012e-133
Zfp467	protein-coding	L4/5	0.273981	0.348	0.238	2.85908e-137	5.77219e-133
Ahr	protein-coding	L4/5	0.256805	0.394	0.278	2.94757e-137	5.95084e-133
BC030499	protein-coding	L4/5	0.260998	0.585	0.463	6.37489e-136	1.28703e-131
Unc119b	protein-coding	L4/5	0.263623	0.467	0.341	1.76386e-135	3.56105e-131
Tiparp	protein-coding	L4/5	0.257481	0.526	0.4	4.13669e-133	8.35157e-129
Nek11	protein-coding	L4/5	0.274751	0.298	0.196	3.14567e-132	6.3508e-128
Cited4	protein-coding	L4/5	0.264762	0.555	0.411	4.72429e-131	9.53787e-127
Rarb	protein-coding	L4/5	0.263057	0.513	0.404	1.01564e-130	2.05048e-126
S1pr5	protein-coding	L4/5	0.291328	0.287	0.182	1.28239e-130	2.58901e-126
Pcbd1	protein-coding	L4/5	0.358226	0.309	0.207	1.47727e-130	2.98247e-126
Gpx3	protein-coding	L4/5	0.339414	0.285	0.184	3.43256e-130	6.92999e-126
Ndrg2	protein-coding	L4/5	0.333301	0.392	0.291	4.84547e-130	9.78252e-126
S100a1	protein-coding	L4/5	0.404113	0.27	0.178	7.35066e-130	1.48402e-125
Hrh2	protein-coding	L4/5	0.261821	0.4	0.287	1.07256e-129	2.16538e-125
Hunk	protein-coding	L4/5	0.251597	0.443	0.329	6.84908e-129	1.38276e-124
Piga	protein-coding	L4/5	0.280987	0.264	0.164	2.48256e-128	5.01203e-124
Gusb	protein-coding	L4/5	0.250019	0.548	0.429	7.67958e-126	1.55043e-121
Racgap1	protein-coding	L4/5	0.275234	0.439	0.328	5.04535e-123	1.01861e-118
Gm3604	protein-coding	L4/5	0.26396	0.43	0.332	2.01335e-121	4.06476e-117
Cpne7	protein-coding	L4/5	0.289921	0.418	0.295	1.33571e-119	2.69667e-115
Tuba8	protein-coding	L4/5	0.315181	0.476	0.37	4.57364e-119	9.23373e-115
Acer2	protein-coding	L4/5	0.251232	0.489	0.388	9.21315e-119	1.86004e-114
Rdh10	protein-coding	L4/5	0.268786	0.369	0.265	1.09275e-117	2.20615e-113
Reck	protein-coding	L4/5	0.262337	0.368	0.266	3.24571e-117	6.55276e-113
Ap1s3	protein-coding	L4/5	0.268668	0.267	0.176	3.59683e-115	7.26164e-111
Tbata	protein-coding	L4/5	0.286632	0.393	0.286	8.11212e-114	1.63776e-109
Tmem194b	protein-coding	L4/5	0.252316	0.494	0.396	7.32494e-109	1.47883e-104
Ccdc157	protein-coding	L4/5	0.250196	0.43	0.332	3.61426e-108	7.29682e-104
Slc5a5	protein-coding	L4/5	0.287366	0.421	0.318	5.79371e-108	1.16969e-103
Phldb2	protein-coding	L4/5	0.288261	0.302	0.22	1.23969e-104	2.50281e-100
Hs3st4	protein-coding	L4/5	0.296425	0.855	0.537	2.0863e-103	4.21203e-99
Tcf19	protein-coding	L4/5	0.274307	0.369	0.269	4.72895e-103	9.54729e-99
Gadl1	protein-coding	L4/5	0.264749	0.573	0.492	7.06195e-103	1.42574e-98
Lama4	protein-coding	L4/5	0.359781	0.72	0.7	1.21731e-95	2.45763e-91
Msc	protein-coding	L4/5	0.250247	0.327	0.231	2.60987e-95	5.26907e-91
Ern1	protein-coding	L4/5	0.254082	0.538	0.461	1.5624e-91	3.15432e-87
Rtn4rl2	protein-coding	L4/5	0.273257	0.797	0.565	2.23439e-91	4.51101e-87
Tmem53	protein-coding	L4/5	0.281076	0.266	0.185	2.85347e-89	5.76087e-85
Acrbp	protein-coding	L4/5	0.28184	0.333	0.252	1.70731e-87	3.44689e-83
Sla2	protein-coding	L4/5	0.48638	0.349	0.28	2.11283e-82	4.26559e-78
Tox2	protein-coding	L4/5	0.278709	0.33	0.26	3.36272e-79	6.78899e-75
Crym	protein-coding	L4/5	0.301473	0.687	0.527	5.81256e-79	1.1735e-74
Sulf1	protein-coding	L6	1.76282	0.792	0.208	0	0
Syt6	protein-coding	L6	1.64019	0.491	0.035	0	0
Cryab	protein-coding	L6	1.57323	0.883	0.334	0	0
Cdh9	protein-coding	L6	1.49971	0.731	0.224	0	0
Sla	protein-coding	L6	1.46628	0.359	0.021	0	0
Spsb1	protein-coding	L6	1.46471	0.701	0.16	0	0
Arhgap25	protein-coding	L6	1.45185	0.795	0.302	0	0
Prss35	protein-coding	L6	1.45103	0.502	0.082	0	0
Nnat	protein-coding	L6	1.43905	0.478	0.143	0	0
Sema5b	protein-coding	L6	1.42746	0.737	0.188	0	0
Cplx3	protein-coding	L6	1.38587	0.342	0.085	0	0
Thsd7b	protein-coding	L6	1.36819	0.8	0.337	0	0
Drd1	protein-coding	L6	1.36214	0.628	0.12	0	0
Fancd2	protein-coding	L6	1.31397	0.741	0.255	0	0
Gadd45a	protein-coding	L6	1.31017	0.858	0.36	0	0
Nfia	protein-coding	L6	1.30392	0.941	0.469	0	0
Lsp1	protein-coding	L6	1.27203	0.298	0.023	0	0
Prss23	protein-coding	L6	1.26858	0.615	0.189	0	0
Rai14	protein-coding	L6	1.25366	0.731	0.217	0	0
Col6a1	protein-coding	L6	1.2504	0.62	0.182	0	0
Sema5a	protein-coding	L6	1.23959	0.614	0.185	0	0
Nxph3	protein-coding	L6	1.20387	0.672	0.205	0	0
Pdlim1	protein-coding	L6	1.19576	0.688	0.237	0	0
Foxp2	protein-coding	L6	1.15668	0.888	0.728	0	0
Shb	protein-coding	L6	1.10503	0.477	0.106	0	0
Sema3e	protein-coding	L6	1.09114	0.804	0.442	0	0
Grik3	protein-coding	L6	1.07574	0.967	0.545	0	0
Sdk2	protein-coding	L6	1.07206	0.951	0.502	0	0
Islr	protein-coding	L6	1.07046	0.312	0.042	0	0
Cntnap4	protein-coding	L6	1.06836	0.68	0.321	0	0
Glra2	protein-coding	L6	1.05544	0.555	0.223	0	0
N4bp3	protein-coding	L6	1.04069	0.568	0.173	0	0
Zfpm2	protein-coding	L6	1.03137	0.774	0.486	0	0
Bcl11b	protein-coding	L6	1.02108	0.931	0.328	0	0
Ddah1	protein-coding	L6	1.01473	0.785	0.451	0	0
Cldn10	protein-coding	L6	1.0136	0.323	0.091	0	0
Ptpru	protein-coding	L6	1.00494	0.695	0.246	0	0
Krt80	protein-coding	L6	0.988968	0.253	0.029	0	0
Fgf10	protein-coding	L6	0.982717	0.524	0.175	0	0
Qpct	protein-coding	L6	0.980362	0.711	0.344	0	0
Cwh43	protein-coding	L6	0.979648	0.666	0.362	0	0
Ifitm2	protein-coding	L6	0.979252	0.369	0.129	0	0
Upb1	protein-coding	L6	0.976289	0.361	0.059	0	0
Bmp3	protein-coding	L6	0.972748	0.689	0.313	0	0
Igsf21	protein-coding	L6	0.963831	0.996	0.63	0	0
Gng12	protein-coding	L6	0.951144	0.843	0.512	0	0
Ctsz	protein-coding	L6	0.939579	0.801	0.377	0	0
Ctgf	protein-coding	L6	0.937405	0.382	0.174	0	0
Syt10	protein-coding	L6	0.935409	0.688	0.301	0	0
Smim3	protein-coding	L6	0.932541	0.272	0.06	0	0
Chrna5	protein-coding	L6	0.909183	0.278	0.048	0	0
Lpar1	protein-coding	L6	0.895808	0.55	0.253	0	0
Ramp3	protein-coding	L6	0.891512	0.703	0.398	0	0
Nrp1	protein-coding	L6	0.890614	0.898	0.511	0	0
Plaur	protein-coding	L6	0.88865	0.409	0.164	0	0
Rxfp1	protein-coding	L6	0.888635	0.445	0.172	0	0
Cdh13	protein-coding	L6	0.872245	0.798	0.527	0	0
Dscaml1	protein-coding	L6	0.871691	0.895	0.383	0	0
Aldh1b1	protein-coding	L6	0.852905	0.497	0.225	0	0
Myh3	protein-coding	L6	0.850535	0.572	0.269	0	0
Itm2a	protein-coding	L6	0.848194	0.5	0.233	0	0
Ifi27	protein-coding	L6	0.838037	0.759	0.408	0	0
Rab34	protein-coding	L6	0.835475	0.551	0.223	0	0
Sstr4	protein-coding	L6	0.828987	0.601	0.276	0	0
Kazald1	protein-coding	L6	0.828248	0.572	0.27	0	0
Pde9a	protein-coding	L6	0.826588	0.536	0.265	0	0
Dlc1	protein-coding	L6	0.82445	0.976	0.726	0	0
Tpbg	protein-coding	L6	0.815513	0.432	0.184	0	0
Cd7	protein-coding	L6	0.804689	0.491	0.222	0	0
Chrna4	protein-coding	L6	0.79785	0.861	0.493	0	0
Ly6g6e	protein-coding	L6	0.794558	0.325	0.133	0	0
Igfbp4	protein-coding	L6	0.793027	0.746	0.446	0	0
H2-T23	protein-coding	L6	0.790641	0.789	0.556	0	0
Rgs9	protein-coding	L6	0.787627	0.677	0.322	0	0
Plekha2	protein-coding	L6	0.782756	0.486	0.233	0	0
B3galt2	protein-coding	L6	0.782382	0.995	0.762	0	0
Rab3b	protein-coding	L6	0.781841	0.735	0.494	0	0
Pgam2	protein-coding	L6	0.778653	0.4	0.191	0	0
Hs3st2	protein-coding	L6	0.769182	0.979	0.614	0	0
Blnk	protein-coding	L6	0.76478	0.566	0.334	0	0
Hcrtr1	protein-coding	L6	0.75253	0.287	0.095	0	0
Pgf	protein-coding	L6	0.737944	0.38	0.167	0	0
Card11	protein-coding	L6	0.736241	0.327	0.055	0	0
Rprm	protein-coding	L6	0.731535	0.636	0.447	0	0
Grik4	protein-coding	L6	0.726613	0.869	0.494	0	0
Nfe2l3	protein-coding	L6	0.721225	0.337	0.145	0	0
Sstr2	protein-coding	L6	0.720569	0.733	0.411	0	0
Adra2a	protein-coding	L6	0.720536	0.397	0.149	0	0
Slc29a1	protein-coding	L6	0.71907	0.523	0.265	0	0
Rspo2	protein-coding	L6	0.692264	0.655	0.384	0	0
Rasl10a	protein-coding	L6	0.690803	0.9	0.569	0	0
Sptbn5	protein-coding	L6	0.68891	0.57	0.227	0	0
Tle4	protein-coding	L6	0.686359	0.9	0.802	0	0
Foxo6	protein-coding	L6	0.679136	0.476	0.214	0	0
Dmkn	protein-coding	L6	0.671113	0.457	0.274	0	0
Gpr21	protein-coding	L6	0.669932	0.266	0.096	0	0
Ackr3	protein-coding	L6	0.667641	0.477	0.233	0	0
Inpp4b	protein-coding	L6	0.661622	0.478	0.299	0	0
Llgl2	protein-coding	L6	0.653648	0.391	0.16	0	0
Fxyd2	protein-coding	L6	0.652059	0.681	0.406	0	0
Zfp804a	protein-coding	L6	0.64784	0.795	0.504	0	0
Spon1	protein-coding	L6	0.646739	0.777	0.531	0	0
Col5a1	protein-coding	L6	0.644447	0.481	0.305	0	0
Stk26	protein-coding	L6	0.644407	0.339	0.15	0	0
Ntsr1	protein-coding	L6	0.644213	0.356	0.118	0	0
Car12	protein-coding	L6	0.642934	0.482	0.298	0	0
Lor	protein-coding	L6	0.640125	0.81	0.49	0	0
Igfbp3	protein-coding	L6	0.634317	0.567	0.346	0	0
Lypd6b	protein-coding	L6	0.632038	0.416	0.233	0	0
Nr4a2	protein-coding	L6	0.631961	0.579	0.344	0	0
Bmpr1b	protein-coding	L6	0.631477	0.47	0.272	0	0
Islr2	protein-coding	L6	0.630865	0.876	0.521	0	0
Prss12	protein-coding	L6	0.625462	0.75	0.513	0	0
CK137956	protein-coding	L6	0.625111	0.79	0.506	0	0
Cdh18	protein-coding	L6	0.625053	0.949	0.797	0	0
Cpo	protein-coding	L6	0.615281	0.304	0.147	0	0
Thrsp	protein-coding	L6	0.614098	0.488	0.313	0	0
Podn	protein-coding	L6	0.611338	0.265	0.042	0	0
Ptk7	protein-coding	L6	0.604368	0.467	0.231	0	0
Zdhhc12	protein-coding	L6	0.602873	0.533	0.317	0	0
Myo5b	protein-coding	L6	0.601161	0.606	0.358	0	0
Cmbl	protein-coding	L6	0.596458	0.42	0.237	0	0
Pdia5	protein-coding	L6	0.594318	0.399	0.227	0	0
Tmem74	protein-coding	L6	0.589887	0.532	0.287	0	0
Atp2b4	protein-coding	L6	0.589831	0.977	0.759	0	0
Lmo3	protein-coding	L6	0.585924	0.981	0.683	0	0
Fbln2	protein-coding	L6	0.582362	0.292	0.103	0	0
Rgs12	protein-coding	L6	0.58137	0.292	0.121	0	0
Fcor	protein-coding	L6	0.579309	0.808	0.512	0	0
Serinc2	protein-coding	L6	0.577445	0.621	0.399	0	0
Atp6ap1l	protein-coding	L6	0.576017	0.732	0.454	0	0
St3gal1	protein-coding	L6	0.570107	0.479	0.238	0	0
Slc16a10	protein-coding	L6	0.562636	0.554	0.304	0	0
Col12a1	protein-coding	L6	0.561281	0.473	0.278	0	0
H2-T22	protein-coding	L6	0.559295	0.644	0.43	0	0
Ipcef1	protein-coding	L6	0.556173	0.968	0.752	0	0
Ptpre	protein-coding	L6	0.555005	0.786	0.527	0	0
Xkr7	protein-coding	L6	0.550859	0.354	0.056	0	0
Col6a2	protein-coding	L6	0.550374	0.353	0.174	0	0
1700019D03Rik	protein-coding	L6	0.547104	0.878	0.628	0	0
Rell1	protein-coding	L6	0.546788	0.582	0.386	0	0
1110032F04Rik	protein-coding	L6	0.539878	0.753	0.519	0	0
Galnt14	protein-coding	L6	0.53831	0.589	0.469	0	0
Slc6a11	protein-coding	L6	0.537234	0.458	0.223	0	0
Limk1	protein-coding	L6	0.536954	0.573	0.366	0	0
Antxr1	protein-coding	L6	0.536682	0.531	0.321	0	0
Epor	protein-coding	L6	0.53476	0.434	0.257	0	0
Pcsk5	protein-coding	L6	0.533964	0.695	0.451	0	0
Il17ra	protein-coding	L6	0.528356	0.722	0.463	0	0
Dhrs3	protein-coding	L6	0.526612	0.273	0.114	0	0
Dpysl5	protein-coding	L6	0.523039	0.477	0.246	0	0
Hs3st5	protein-coding	L6	0.519447	0.753	0.544	0	0
Tcte1	protein-coding	L6	0.514523	0.305	0.121	0	0
Mas1	protein-coding	L6	0.513533	0.649	0.416	0	0
Fam20a	protein-coding	L6	0.511634	0.317	0.134	0	0
Hs3st4	protein-coding	L6	0.505479	0.741	0.654	0	0
Htr1f	protein-coding	L6	0.504014	0.789	0.564	0	0
1810041L15Rik	protein-coding	L6	0.501199	0.69	0.435	0	0
Plcxd3	protein-coding	L6	0.500895	0.903	0.759	0	0
Neto2	protein-coding	L6	0.498982	0.908	0.619	0	0
Ryr3	protein-coding	L6	0.497717	0.926	0.759	0	0
Nfib	protein-coding	L6	0.495631	0.995	0.881	0	0
Abcc4	protein-coding	L6	0.491239	0.766	0.535	0	0
Pou6f2	protein-coding	L6	0.487344	0.631	0.414	0	0
Oprm1	protein-coding	L6	0.484184	0.624	0.411	0	0
Kcnk3	protein-coding	L6	0.482396	0.708	0.462	0	0
Sox5	protein-coding	L6	0.480227	0.984	0.728	0	0
Mctp1	protein-coding	L6	0.473226	0.987	0.89	0	0
Jup	protein-coding	L6	0.468952	0.729	0.571	0	0
Gnb4	protein-coding	L6	0.464714	0.591	0.426	0	0
Abcb1b	protein-coding	L6	0.463152	0.514	0.317	0	0
Gpd1	protein-coding	L6	0.461435	0.835	0.629	0	0
Mgat4c	protein-coding	L6	0.458093	0.835	0.712	0	0
Peli2	protein-coding	L6	0.457411	0.351	0.175	0	0
Nhsl2	protein-coding	L6	0.453477	0.929	0.752	0	0
Rab26	protein-coding	L6	0.453251	0.985	0.806	0	0
Itga5	protein-coding	L6	0.453007	0.256	0.108	0	0
Pcp4	protein-coding	L6	0.449161	0.974	0.812	0	0
Wnt2	protein-coding	L6	0.446679	0.476	0.305	0	0
Sema4a	protein-coding	L6	0.44488	0.837	0.658	0	0
Slc39a11	protein-coding	L6	0.443935	0.832	0.579	0	0
Pik3r3	protein-coding	L6	0.443479	0.866	0.682	0	0
Ano4	protein-coding	L6	0.443477	0.663	0.458	0	0
Stxbp2	protein-coding	L6	0.442933	0.821	0.582	0	0
Itga7	protein-coding	L6	0.440456	0.269	0.111	0	0
Nptx1	protein-coding	L6	0.436177	0.988	0.857	0	0
Lrrtm2	protein-coding	L6	0.434151	0.943	0.784	0	0
Ninj1	protein-coding	L6	0.433008	0.572	0.422	0	0
Vangl2	protein-coding	L6	0.425826	0.282	0.119	0	0
Syt12	protein-coding	L6	0.42192	0.769	0.601	0	0
Me3	protein-coding	L6	0.420135	0.956	0.873	0	0
3110035E14Rik	protein-coding	L6	0.417202	1	0.908	0	0
St6gal1	protein-coding	L6	0.416827	0.537	0.332	0	0
Orai2	protein-coding	L6	0.416507	0.844	0.595	0	0
Neto1	protein-coding	L6	0.412853	0.988	0.854	0	0
Necab3	protein-coding	L6	0.40826	0.978	0.824	0	0
Grm8	protein-coding	L6	0.406115	0.972	0.88	0	0
Adrbk2	protein-coding	L6	0.404716	0.795	0.606	0	0
Cat	protein-coding	L6	0.403158	0.74	0.563	0	0
Pitpnc1	protein-coding	L6	0.401794	0.873	0.816	0	0
Slc35f3	protein-coding	L6	0.400374	0.957	0.813	0	0
Gabra5	protein-coding	L6	0.397305	0.942	0.775	0	0
Slc35f1	protein-coding	L6	0.396263	0.985	0.825	0	0
Blvrb	protein-coding	L6	0.389786	0.71	0.54	0	0
Rsph9	protein-coding	L6	0.384307	0.902	0.703	0	0
Zfhx3	protein-coding	L6	0.383401	0.626	0.491	0	0
Hs6st2	protein-coding	L6	0.382114	0.769	0.595	0	0
Rnf152	protein-coding	L6	0.381669	0.386	0.184	0	0
Csgalnact1	protein-coding	L6	0.380067	0.848	0.688	0	0
H6pd	protein-coding	L6	0.375289	0.356	0.178	0	0
Tnfrsf21	protein-coding	L6	0.374268	0.943	0.796	0	0
Wasf3	protein-coding	L6	0.367781	0.706	0.543	0	0
Nos1ap	protein-coding	L6	0.367628	0.988	0.906	0	0
Fstl1	protein-coding	L6	0.367343	0.816	0.673	0	0
Chrm3	protein-coding	L6	0.36295	0.956	0.798	0	0
Maoa	protein-coding	L6	0.361949	0.73	0.57	0	0
Slc35f4	protein-coding	L6	0.360662	0.95	0.792	0	0
Prrt3	protein-coding	L6	0.359885	0.892	0.753	0	0
Kcna6	protein-coding	L6	0.359031	0.982	0.814	0	0
Nrip3	protein-coding	L6	0.35671	0.719	0.614	0	0
Ano6	protein-coding	L6	0.356099	0.821	0.631	0	0
B9d2	protein-coding	L6	0.354966	0.926	0.749	0	0
Rgma	protein-coding	L6	0.354783	0.338	0.166	0	0
Glul	protein-coding	L6	0.354747	0.91	0.832	0	0
Zyx	protein-coding	L6	0.354505	0.807	0.673	0	0
Rxra	protein-coding	L6	0.353845	0.401	0.224	0	0
Stac2	protein-coding	L6	0.351757	0.798	0.683	0	0
Mt1	protein-coding	L6	0.351021	0.909	0.713	0	0
Tenm1	protein-coding	L6	0.348455	0.985	0.845	0	0
Smurf1	protein-coding	L6	0.348254	0.884	0.727	0	0
Nov	protein-coding	L6	0.346106	0.885	0.678	0	0
Pde1a	protein-coding	L6	0.341928	0.998	0.878	0	0
Otulin	protein-coding	L6	0.341281	0.912	0.767	0	0
Dok5	protein-coding	L6	0.339576	0.966	0.86	0	0
Fam163b	protein-coding	L6	0.338381	0.975	0.879	0	0
Usp46	protein-coding	L6	0.335591	0.989	0.922	0	0
Ap1s2	protein-coding	L6	0.334853	0.802	0.669	0	0
Olfm3	protein-coding	L6	0.334847	0.834	0.651	0	0
Ctxn2	protein-coding	L6	0.331458	0.943	0.821	0	0
Sez6	protein-coding	L6	0.329392	0.996	0.961	0	0
Fxyd6	protein-coding	L6	0.327721	0.942	0.825	0	0
Gsta4	protein-coding	L6	0.326656	0.932	0.751	0	0
Dusp15	protein-coding	L6	0.322592	0.754	0.599	0	0
Cadm4	protein-coding	L6	0.3221	0.964	0.849	0	0
Stk32c	protein-coding	L6	0.320043	0.937	0.781	0	0
Prkcg	protein-coding	L6	0.315797	0.995	0.847	0	0
Rps6kl1	protein-coding	L6	0.315238	0.844	0.71	0	0
Esrrg	protein-coding	L6	0.313028	0.822	0.615	0	0
Dgkg	protein-coding	L6	0.311496	0.907	0.777	0	0
Tesc	protein-coding	L6	0.309514	0.879	0.754	0	0
Slc7a14	protein-coding	L6	0.304681	0.862	0.713	0	0
Pcdh17	protein-coding	L6	0.302284	0.902	0.763	0	0
Pts	protein-coding	L6	0.301001	0.835	0.678	0	0
A830018L16Rik	protein-coding	L6	0.299422	0.997	0.962	0	0
Tbr1	protein-coding	L6	0.298101	0.993	0.935	0	0
Etl4	protein-coding	L6	0.29654	0.998	0.951	0	0
Zdhhc9	protein-coding	L6	0.293996	0.89	0.773	0	0
Nipal3	protein-coding	L6	0.293065	0.857	0.704	0	0
Fmn1	protein-coding	L6	0.292251	0.828	0.688	0	0
Rasal1	protein-coding	L6	0.292214	0.881	0.73	0	0
Nucb2	protein-coding	L6	0.287295	0.9	0.771	0	0
Kcna1	protein-coding	L6	0.2795	0.963	0.853	0	0
Mmp17	protein-coding	L6	0.274275	0.93	0.842	0	0
Ahnak	protein-coding	L6	0.271603	0.255	0.104	0	0
Cplx2	protein-coding	L6	0.26552	0.956	0.88	0	0
Spr	protein-coding	L6	0.254963	0.944	0.825	0	0
Mmp16	protein-coding	L6	0.251198	0.994	0.956	0	0
Tgfb2	protein-coding	L6	0.407974	0.281	0.137	5.3567e-308	1.08146e-303
Rem2	protein-coding	L6	0.497956	0.421	0.255	3.11487e-301	6.28862e-297
Nt5c1a	protein-coding	L6	0.352731	0.256	0.117	2.33349e-300	4.71107e-296
Slc36a1	protein-coding	L6	0.321809	0.737	0.547	4.61289e-300	9.31297e-296
Sh3bp4	protein-coding	L6	0.440554	0.315	0.162	3.0135e-296	6.08396e-292
Col16a1	protein-coding	L6	0.467386	0.363	0.214	5.20351e-293	1.05054e-288
Jam3	protein-coding	L6	0.287617	0.801	0.678	5.50181e-292	1.11076e-287
Angpt1	protein-coding	L6	0.457017	0.296	0.147	1.49628e-291	3.02084e-287
Ldlr	protein-coding	L6	0.422669	0.435	0.269	2.65214e-286	5.35441e-282
Idh1	protein-coding	L6	0.298905	0.768	0.634	5.33203e-285	1.07648e-280
Fgfr1	protein-coding	L6	0.362331	0.457	0.284	5.71513e-285	1.15383e-280
Qk	protein-coding	L6	0.285682	0.813	0.685	9.95579e-285	2.00997e-280
Lst1	protein-coding	L6	0.490989	0.411	0.25	2.66821e-283	5.38685e-279
Hdhd3	protein-coding	L6	0.33899	0.647	0.504	8.49693e-281	1.71545e-276
Lrfn2	protein-coding	L6	0.268788	0.899	0.761	6.28923e-279	1.26973e-274
Lbh	protein-coding	L6	0.404324	0.267	0.129	2.21462e-278	4.47109e-274
Arhgef15	protein-coding	L6	0.339602	0.707	0.569	2.11273e-276	4.26539e-272
Rcl1	protein-coding	L6	0.290143	0.75	0.617	5.71507e-274	1.15381e-269
Ksr1	protein-coding	L6	0.280587	0.648	0.462	6.07532e-274	1.22655e-269
Gdpd5	protein-coding	L6	0.352734	0.669	0.5	2.09226e-273	4.22406e-269
Cidea	protein-coding	L6	0.628188	0.277	0.144	2.16383e-273	4.36857e-269
Cpa6	protein-coding	L6	0.629941	0.596	0.466	2.82439e-272	5.70217e-268
Gpr25	protein-coding	L6	0.279252	0.764	0.611	4.49864e-270	9.0823e-266
Adamts13	protein-coding	L6	0.444832	0.368	0.224	3.19359e-269	6.44754e-265
Traf5	protein-coding	L6	0.522538	0.339	0.189	3.24607e-268	6.55349e-264
Mmgt2	protein-coding	L6	0.374933	0.588	0.436	4.15539e-266	8.38931e-262
Mrap2	protein-coding	L6	0.502686	0.297	0.162	3.95886e-265	7.99255e-261
Vrk3	protein-coding	L6	0.291266	0.728	0.602	6.61783e-264	1.33607e-259
Thbd	protein-coding	L6	0.333691	0.26	0.126	7.62127e-261	1.53866e-256
Pcp4l1	protein-coding	L6	0.581956	0.293	0.157	7.17968e-260	1.44951e-255
Maob	protein-coding	L6	0.527248	0.368	0.217	1.18834e-258	2.39914e-254
Lipa	protein-coding	L6	0.351027	0.621	0.471	1.53216e-256	3.09327e-252
Abcg2	protein-coding	L6	0.33114	0.777	0.71	8.37145e-253	1.69011e-248
Cxcl12	protein-coding	L6	0.426019	0.491	0.329	1.63103e-252	3.29288e-248
Fam26e	protein-coding	L6	0.363941	0.617	0.461	2.41514e-252	4.87592e-248
Galnt16	protein-coding	L6	0.28434	0.837	0.677	2.70821e-250	5.46761e-246
Eepd1	protein-coding	L6	0.351098	0.652	0.513	3.38429e-250	6.83254e-246
Fads2	protein-coding	L6	0.439746	0.461	0.309	3.65512e-248	7.37932e-244
Gabrg3	protein-coding	L6	0.266482	0.917	0.807	1.96621e-246	3.96958e-242
Fezf2	protein-coding	L6	0.381578	0.692	0.481	6.63006e-244	1.33854e-239
Plekhb1	protein-coding	L6	0.523764	0.357	0.218	1.08587e-243	2.19226e-239
Tubb2b	protein-coding	L6	0.389121	0.491	0.334	1.06074e-236	2.14153e-232
Ifih1	protein-coding	L6	0.388494	0.261	0.134	4.58053e-233	9.24764e-229
Adra1b	protein-coding	L6	0.353953	0.588	0.432	1.97162e-229	3.9805e-225
Serpinb8	protein-coding	L6	0.387053	0.519	0.382	3.43474e-226	6.93439e-222
Rftn1	protein-coding	L6	0.430952	0.274	0.15	2.30804e-225	4.6597e-221
Rara	protein-coding	L6	0.31979	0.514	0.368	7.93423e-222	1.60184e-217
Chrna7	protein-coding	L6	0.431961	0.416	0.277	6.33551e-220	1.27908e-215
Flna	protein-coding	L6	0.330304	0.442	0.29	9.39811e-220	1.89738e-215
Nr4a3	protein-coding	L6	0.304852	0.652	0.496	5.62437e-219	1.1355e-214
Cgref1	protein-coding	L6	0.306084	0.624	0.511	2.26235e-217	4.56745e-213
Fam43a	protein-coding	L6	0.427764	0.317	0.188	1.06086e-210	2.14177e-206
BC048507	protein-coding	L6	0.273882	0.566	0.42	6.87343e-207	1.38768e-202
Vhl	protein-coding	L6	0.251623	0.748	0.636	9.69717e-205	1.95776e-200
Anxa4	protein-coding	L6	0.523303	0.264	0.152	2.68263e-203	5.41597e-199
Tmem151b	protein-coding	L6	0.255718	0.684	0.551	2.32695e-202	4.69789e-198
Sstr1	protein-coding	L6	0.327016	0.542	0.4	3.31663e-200	6.69594e-196
Slc16a1	protein-coding	L6	0.358479	0.504	0.368	3.931e-200	7.9363e-196
Mgp	protein-coding	L6	0.584167	0.257	0.146	3.04454e-198	6.14662e-194
Hist1h2bc	protein-coding	L6	0.302747	0.663	0.526	3.88951e-198	7.85254e-194
Smpdl3a	protein-coding	L6	0.321753	0.579	0.459	1.51361e-197	3.05583e-193
Igf2bp2	protein-coding	L6	0.401691	0.361	0.241	8.07551e-197	1.63036e-192
Kit	protein-coding	L6	0.463652	0.325	0.204	9.69325e-197	1.95697e-192
Rpp25	protein-coding	L6	0.388623	0.452	0.305	1.38009e-196	2.78627e-192
Dzip1	protein-coding	L6	0.304499	0.643	0.526	8.06128e-196	1.62749e-191
E2f1	protein-coding	L6	0.324894	0.544	0.406	3.24187e-193	6.54502e-189
Rras	protein-coding	L6	0.413998	0.366	0.244	1.47453e-190	2.97694e-186
Lrrc75a	protein-coding	L6	0.284352	0.684	0.57	4.18479e-190	8.44867e-186
Adam18	protein-coding	L6	0.417978	0.262	0.146	7.51292e-186	1.51678e-181
Ptgr2	protein-coding	L6	0.279422	0.665	0.545	9.80852e-184	1.98024e-179
Ptges3l	protein-coding	L6	0.329558	0.55	0.443	7.00938e-181	1.41512e-176
Klhl3	protein-coding	L6	0.292252	0.627	0.497	1.51315e-179	3.05489e-175
Sgcg	protein-coding	L6	0.27348	0.314	0.202	3.12798e-178	6.31507e-174
Cep112	protein-coding	L6	0.311925	0.586	0.448	1.49224e-172	3.01269e-168
Figf	protein-coding	L6	0.449746	0.293	0.183	1.51346e-172	3.05552e-168
Skap1	protein-coding	L6	0.392118	0.58	0.473	1.07571e-170	2.17175e-166
Cdh15	protein-coding	L6	0.358487	0.268	0.153	1.10616e-170	2.23323e-166
Chst11	protein-coding	L6	0.30946	0.613	0.516	2.2857e-170	4.61459e-166
Col23a1	protein-coding	L6	0.436523	0.352	0.243	1.46303e-168	2.95372e-164
Fkbp9	protein-coding	L6	0.384273	0.501	0.386	2.94339e-167	5.94242e-163
Ltbp1	protein-coding	L6	0.31661	0.251	0.148	9.17698e-163	1.85274e-158
Trp53i11	protein-coding	L6	0.301735	0.613	0.504	5.77188e-162	1.16528e-157
Gstm1	protein-coding	L6	0.430991	0.333	0.227	1.80604e-157	3.64622e-153
Adra1a	protein-coding	L6	0.269371	0.401	0.276	4.10102e-154	8.27955e-150
Gpr176	protein-coding	L6	0.311154	0.3	0.19	1.51044e-152	3.04943e-148
Sdr42e1	protein-coding	L6	0.347444	0.383	0.269	1.07374e-151	2.16777e-147
Efna1	protein-coding	L6	0.380126	0.352	0.233	3.05893e-151	6.17567e-147
Mtmr10	protein-coding	L6	0.310282	0.468	0.346	6.59339e-151	1.33114e-146
Nmrk1	protein-coding	L6	0.315003	0.483	0.37	1.0824e-150	2.18526e-146
Pwwp2b	protein-coding	L6	0.334466	0.32	0.207	1.46525e-149	2.9582e-145
Slc37a1	protein-coding	L6	0.348006	0.334	0.228	4.46036e-149	9.00503e-145
Sdk1	protein-coding	L6	0.271632	0.659	0.566	8.31321e-149	1.67835e-144
Grip2	protein-coding	L6	0.267425	0.426	0.305	1.07384e-146	2.16797e-142
Cmya5	protein-coding	L6	0.266682	0.511	0.403	1.73828e-146	3.50942e-142
Sec24d	protein-coding	L6	0.311649	0.436	0.32	1.18414e-143	2.39066e-139
Asah2	protein-coding	L6	0.267086	0.256	0.156	1.36394e-143	2.75366e-139
Ostf1	protein-coding	L6	0.31239	0.468	0.367	2.17453e-140	4.39017e-136
Lppr1	protein-coding	L6	0.330657	0.444	0.334	1.23478e-135	2.49291e-131
Cited1	protein-coding	L6	0.38166	0.332	0.233	1.3243e-133	2.67362e-129
P4ha2	protein-coding	L6	0.28386	0.507	0.406	7.33156e-133	1.48017e-128
Ankrd63	protein-coding	L6	0.296435	0.253	0.156	1.39363e-129	2.81359e-125
Adamts3	protein-coding	L6	0.298775	0.446	0.341	2.29249e-129	4.62831e-125
Plp2	protein-coding	L6	0.266406	0.555	0.447	8.20213e-126	1.65593e-121
Lipg	protein-coding	L6	0.281088	0.256	0.163	2.77711e-124	5.60671e-120
Tspan12	protein-coding	L6	0.30887	0.504	0.411	1.84821e-122	3.73135e-118
Decr1	protein-coding	L6	0.335828	0.26	0.167	2.24887e-121	4.54024e-117
Pomc	protein-coding	L6	0.287707	0.375	0.272	1.69654e-120	3.42515e-116
Slc38a4	protein-coding	L6	0.29314	0.321	0.224	5.8047e-120	1.17191e-115
Tpmt	protein-coding	L6	0.312843	0.289	0.195	3.18598e-119	6.43217e-115
Irak2	protein-coding	L6	0.266997	0.501	0.394	4.11323e-117	8.30419e-113
Yap1	protein-coding	L6	0.272675	0.493	0.394	8.89446e-114	1.7957e-109
Hmox1	protein-coding	L6	0.332642	0.273	0.183	1.36041e-112	2.74653e-108
Gsn	protein-coding	L6	0.302845	0.304	0.208	4.68311e-109	9.45474e-105
Clgn	protein-coding	L6	0.264301	0.428	0.327	1.26063e-107	2.54508e-103
Abcd4	protein-coding	L6	0.294711	0.382	0.287	8.55328e-107	1.72682e-102
Wisp1	protein-coding	L6	0.271862	0.346	0.244	1.58392e-106	3.19778e-102
Zcchc12	protein-coding	L6	0.331468	0.369	0.266	1.64394e-105	3.31894e-101
Slc5a5	protein-coding	L6	0.289293	0.44	0.327	6.24339e-103	1.26048e-98
Rnd2	protein-coding	L6	0.339012	0.334	0.242	6.63863e-103	1.34027e-98
Dhrs4	protein-coding	L6	0.278845	0.406	0.317	3.1712e-102	6.40234e-98
AW146154	protein-coding	L6	0.256457	0.489	0.393	1.02751e-100	2.07444e-96
Arhgap22	protein-coding	L6	0.267242	0.253	0.17	1.08833e-100	2.19722e-96
Penk	protein-coding	L6	0.424046	0.319	0.236	1.81609e-99	3.6665e-95
Galnt10	protein-coding	L6	0.340269	0.28	0.202	7.42599e-99	1.49923e-94
Gm10260	protein-coding	L6	0.305973	0.251	0.173	2.96e-98	5.97595e-94
Ccdc162	protein-coding	L6	0.251296	0.294	0.211	9.52906e-97	1.92382e-92
Itga11	protein-coding	L6	0.293352	0.349	0.265	1.47549e-95	2.97886e-91
Slc26a4	protein-coding	L6	0.368246	0.349	0.295	6.42376e-94	1.29689e-89
Cish	protein-coding	L6	0.26549	0.329	0.243	3.99131e-90	8.05806e-86
Spa17	protein-coding	L6	0.269702	0.423	0.352	2.69712e-86	5.44522e-82
Kcnu1	protein-coding	L6	0.252783	0.426	0.346	1.47237e-84	2.97257e-80
Stat6	protein-coding	L6	0.273709	0.256	0.179	1.55751e-83	3.14446e-79
Csrp2	protein-coding	L6	0.360188	0.253	0.181	2.42697e-83	4.89981e-79
Clic1	protein-coding	L6	0.526558	0.282	0.214	1.29422e-81	2.61291e-77
Ube2t	protein-coding	L6	0.280816	0.315	0.241	1.85137e-80	3.73772e-76
Wnt5b	protein-coding	L6	0.285738	0.435	0.362	1.96061e-71	3.95828e-67
Cstad	protein-coding	L6	0.261974	0.272	0.212	6.76683e-60	1.36616e-55
Lpl	protein-coding	L2/3	1.62043	0.542	0.075	0	0
Qrfpr	protein-coding	L2/3	1.46526	0.519	0.099	0	0
Evc2	protein-coding	L2/3	1.38765	0.611	0.126	0	0
Agmat	protein-coding	L2/3	1.36583	0.341	0.046	0	0
Calb1	protein-coding	L2/3	1.3198	0.852	0.453	0	0
Igsf11	protein-coding	L2/3	1.30825	0.625	0.146	0	0
Pcdh8	protein-coding	L2/3	1.30005	0.541	0.107	0	0
Plk5	protein-coding	L2/3	1.28605	0.532	0.137	0	0
Otof	protein-coding	L2/3	1.27214	0.477	0.045	0	0
Stard8	protein-coding	L2/3	1.2324	0.638	0.228	0	0
Myh7	protein-coding	L2/3	1.22766	0.737	0.421	0	0
Ngb	protein-coding	L2/3	1.19934	0.42	0.09	0	0
Rasd1	protein-coding	L2/3	1.15783	0.452	0.115	0	0
Cbr3	protein-coding	L2/3	1.15538	0.388	0.097	0	0
Fam84a	protein-coding	L2/3	1.15405	0.837	0.365	0	0
Synpr	protein-coding	L2/3	1.13972	0.809	0.423	0	0
Penk	protein-coding	L2/3	1.12928	0.511	0.205	0	0
Wfs1	protein-coding	L2/3	1.1133	0.754	0.397	0	0
Ankrd6	protein-coding	L2/3	1.08087	0.805	0.417	0	0
Ccbe1	protein-coding	L2/3	1.07867	0.493	0.118	0	0
Hspa1b	protein-coding	L2/3	1.063	0.575	0.182	0	0
Tmem215	protein-coding	L2/3	1.06235	0.579	0.206	0	0
Necab2	protein-coding	L2/3	1.05825	0.689	0.359	0	0
Rgcc	protein-coding	L2/3	1.03857	0.436	0.148	0	0
Cux2	protein-coding	L2/3	1.02791	0.896	0.332	0	0
Prkg2	protein-coding	L2/3	1.02642	0.668	0.257	0	0
Igfbp2	protein-coding	L2/3	1.00745	0.325	0.089	0	0
Pvrl3	protein-coding	L2/3	1.00252	0.828	0.515	0	0
Ephx1	protein-coding	L2/3	0.999619	0.555	0.223	0	0
Rasgrf2	protein-coding	L2/3	0.971854	0.86	0.545	0	0
Efcab1	protein-coding	L2/3	0.965031	0.618	0.222	0	0
Adcy10	protein-coding	L2/3	0.963376	0.639	0.341	0	0
Cdh7	protein-coding	L2/3	0.956912	0.726	0.358	0	0
Syt17	protein-coding	L2/3	0.954952	0.769	0.377	0	0
Glra3	protein-coding	L2/3	0.952244	0.579	0.221	0	0
Aldh3b1	protein-coding	L2/3	0.940833	0.293	0.076	0	0
Ube2l6	protein-coding	L2/3	0.935049	0.482	0.197	0	0
Fam19a1	protein-coding	L2/3	0.93397	0.921	0.541	0	0
Gpr88	protein-coding	L2/3	0.922482	0.765	0.331	0	0
D8Ertd82e	protein-coding	L2/3	0.917149	0.705	0.313	0	0
Palmd	protein-coding	L2/3	0.908326	0.8	0.435	0	0
Crispld1	protein-coding	L2/3	0.904515	0.405	0.109	0	0
Vwa1	protein-coding	L2/3	0.903407	0.603	0.283	0	0
Krt77	protein-coding	L2/3	0.900996	0.349	0.099	0	0
Reln	protein-coding	L2/3	0.897416	0.511	0.191	0	0
Ramp2	protein-coding	L2/3	0.895446	0.352	0.12	0	0
Fst	protein-coding	L2/3	0.894045	0.28	0.082	0	0
Gucy1a3	protein-coding	L2/3	0.891603	0.86	0.533	0	0
Ddit4l	protein-coding	L2/3	0.884455	0.573	0.245	0	0
Lamp5	protein-coding	L2/3	0.877976	0.947	0.643	0	0
Smoc2	protein-coding	L2/3	0.874375	0.471	0.215	0	0
Prex1	protein-coding	L2/3	0.873368	0.802	0.441	0	0
Epb4.1l2	protein-coding	L2/3	0.867401	0.679	0.337	0	0
Stc1	protein-coding	L2/3	0.853006	0.277	0.041	0	0
Trpc6	protein-coding	L2/3	0.841007	0.528	0.296	0	0
Htr7	protein-coding	L2/3	0.839932	0.461	0.175	0	0
Stxbp6	protein-coding	L2/3	0.832095	0.79	0.445	0	0
Mdga1	protein-coding	L2/3	0.82891	0.57	0.268	0	0
Fam183b	protein-coding	L2/3	0.827408	0.468	0.163	0	0
Kctd12	protein-coding	L2/3	0.827087	0.611	0.253	0	0
Lhx2	protein-coding	L2/3	0.825782	0.808	0.431	0	0
Sag	protein-coding	L2/3	0.824408	0.415	0.164	0	0
Rcn1	protein-coding	L2/3	0.82182	0.669	0.353	0	0
Adrb3	protein-coding	L2/3	0.817965	0.343	0.086	0	0
S100a6	protein-coding	L2/3	0.81787	0.585	0.315	0	0
Lppr3	protein-coding	L2/3	0.812865	0.891	0.539	0	0
Sncaip	protein-coding	L2/3	0.809749	0.266	0.048	0	0
Wnt10a	protein-coding	L2/3	0.801874	0.762	0.453	0	0
Rps6ka2	protein-coding	L2/3	0.79167	0.832	0.533	0	0
Pou3f1	protein-coding	L2/3	0.78141	0.585	0.249	0	0
Metrnl	protein-coding	L2/3	0.780425	0.764	0.423	0	0
Bcl6	protein-coding	L2/3	0.774734	0.496	0.186	0	0
Kitl	protein-coding	L2/3	0.773763	0.827	0.515	0	0
Gsg1l	protein-coding	L2/3	0.771776	0.877	0.586	0	0
Neurod1	protein-coding	L2/3	0.76725	0.837	0.462	0	0
Slc16a2	protein-coding	L2/3	0.759807	0.715	0.396	0	0
Matn2	protein-coding	L2/3	0.748141	0.668	0.436	0	0
Capn3	protein-coding	L2/3	0.747956	0.285	0.099	0	0
Frzb	protein-coding	L2/3	0.747188	0.518	0.277	0	0
Rnf207	protein-coding	L2/3	0.745235	0.528	0.218	0	0
Kcnh4	protein-coding	L2/3	0.744108	0.543	0.248	0	0
BC030499	protein-coding	L2/3	0.738842	0.805	0.45	0	0
Jsrp1	protein-coding	L2/3	0.736062	0.573	0.308	0	0
Gm11744	protein-coding	L2/3	0.734738	0.578	0.308	0	0
Myh14	protein-coding	L2/3	0.732615	0.612	0.293	0	0
Kctd4	protein-coding	L2/3	0.725087	0.876	0.563	0	0
Adam2	protein-coding	L2/3	0.725064	0.637	0.432	0	0
Adra2c	protein-coding	L2/3	0.72298	0.624	0.328	0	0
Alox12b	protein-coding	L2/3	0.721813	0.35	0.159	0	0
Gstm7	protein-coding	L2/3	0.719708	0.409	0.205	0	0
Igfbp7	protein-coding	L2/3	0.716303	0.606	0.364	0	0
Arsj	protein-coding	L2/3	0.715005	0.259	0.06	0	0
Nos1	protein-coding	L2/3	0.713014	0.441	0.198	0	0
Tmem114	protein-coding	L2/3	0.711732	0.295	0.112	0	0
Ankrd63	protein-coding	L2/3	0.711345	0.394	0.139	0	0
Strip2	protein-coding	L2/3	0.705461	0.523	0.283	0	0
Eif4ebp1	protein-coding	L2/3	0.703721	0.584	0.317	0	0
Enpp2	protein-coding	L2/3	0.702654	0.842	0.674	0	0
Arhgap6	protein-coding	L2/3	0.699915	0.391	0.163	0	0
Atp1a2	protein-coding	L2/3	0.699075	0.471	0.207	0	0
Kcnk13	protein-coding	L2/3	0.698142	0.342	0.14	0	0
Cntnap5c	protein-coding	L2/3	0.697245	0.461	0.281	0	0
Meis2	protein-coding	L2/3	0.694995	0.881	0.559	0	0
Dusp18	protein-coding	L2/3	0.692742	0.755	0.472	0	0
Clec18a	protein-coding	L2/3	0.691891	0.436	0.244	0	0
Car4	protein-coding	L2/3	0.683346	0.784	0.474	0	0
Lypd1	protein-coding	L2/3	0.681913	0.699	0.338	0	0
Slc24a4	protein-coding	L2/3	0.680356	0.714	0.409	0	0
Ism1	protein-coding	L2/3	0.677581	0.815	0.59	0	0
Kcnj2	protein-coding	L2/3	0.674429	0.536	0.244	0	0
Sertm1	protein-coding	L2/3	0.671086	0.488	0.21	0	0
Aldh3b2	protein-coding	L2/3	0.670006	0.386	0.17	0	0
Gm9925	protein-coding	L2/3	0.669532	0.413	0.151	0	0
Cited4	protein-coding	L2/3	0.666359	0.713	0.42	0	0
Tmem255a	protein-coding	L2/3	0.663079	0.358	0.172	0	0
Pdzrn3	protein-coding	L2/3	0.662013	0.956	0.63	0	0
Lifr	protein-coding	L2/3	0.661307	0.804	0.544	0	0
Pifo	protein-coding	L2/3	0.659546	0.273	0.092	0	0
Klhl4	protein-coding	L2/3	0.659363	0.482	0.286	0	0
Npnt	protein-coding	L2/3	0.6564	0.335	0.123	0	0
Slc4a4	protein-coding	L2/3	0.654615	0.617	0.354	0	0
Grm1	protein-coding	L2/3	0.653865	0.887	0.662	0	0
Etnk2	protein-coding	L2/3	0.653174	0.582	0.394	0	0
Adamts3	protein-coding	L2/3	0.651108	0.655	0.31	0	0
Pip5k1b	protein-coding	L2/3	0.650139	0.831	0.606	0	0
Anln	protein-coding	L2/3	0.64628	0.462	0.207	0	0
Hebp2	protein-coding	L2/3	0.64363	0.408	0.199	0	0
Cux1	protein-coding	L2/3	0.643257	0.937	0.73	0	0
Igfn1	protein-coding	L2/3	0.641537	0.492	0.225	0	0
Tle1	protein-coding	L2/3	0.638	0.793	0.487	0	0
Camk2d	protein-coding	L2/3	0.635252	0.938	0.703	0	0
Fam19a2	protein-coding	L2/3	0.63363	0.926	0.55	0	0
Btbd3	protein-coding	L2/3	0.62905	0.941	0.659	0	0
Bicc1	protein-coding	L2/3	0.62857	0.517	0.274	0	0
Btg3	protein-coding	L2/3	0.62824	0.861	0.656	0	0
Cntnap5a	protein-coding	L2/3	0.626366	0.904	0.737	0	0
Zfhx4	protein-coding	L2/3	0.622228	0.452	0.156	0	0
Arr3	protein-coding	L2/3	0.616765	0.285	0.099	0	0
Acvr1c	protein-coding	L2/3	0.615087	0.671	0.421	0	0
Mxra7	protein-coding	L2/3	0.61307	0.703	0.467	0	0
Adamtsl2	protein-coding	L2/3	0.611395	0.64	0.394	0	0
Robo3	protein-coding	L2/3	0.610353	0.508	0.3	0	0
Rhpn2	protein-coding	L2/3	0.608676	0.57	0.334	0	0
Grb14	protein-coding	L2/3	0.608433	0.81	0.558	0	0
Col11a1	protein-coding	L2/3	0.606057	0.329	0.118	0	0
Hspa2	protein-coding	L2/3	0.605361	0.881	0.641	0	0
Nog	protein-coding	L2/3	0.6047	0.467	0.229	0	0
Dennd2a	protein-coding	L2/3	0.603955	0.697	0.453	0	0
Rai2	protein-coding	L2/3	0.599512	0.685	0.424	0	0
Dpy19l3	protein-coding	L2/3	0.599284	0.696	0.456	0	0
Rgs8	protein-coding	L2/3	0.596145	0.691	0.421	0	0
Mapk4	protein-coding	L2/3	0.592952	0.977	0.809	0	0
Arhgef40	protein-coding	L2/3	0.590142	0.595	0.382	0	0
Spats2l	protein-coding	L2/3	0.589828	0.88	0.633	0	0
Dusp4	protein-coding	L2/3	0.589632	0.426	0.22	0	0
Camk2n2	protein-coding	L2/3	0.588858	0.984	0.698	0	0
Bhlhe22	protein-coding	L2/3	0.5864	0.799	0.516	0	0
Dgkb	protein-coding	L2/3	0.586077	0.883	0.791	0	0
Trps1	protein-coding	L2/3	0.585365	0.825	0.645	0	0
Apoh	protein-coding	L2/3	0.585054	0.269	0.115	0	0
Tox3	protein-coding	L2/3	0.577134	0.407	0.196	0	0
Filip1	protein-coding	L2/3	0.576713	0.266	0.104	0	0
Dact2	protein-coding	L2/3	0.575864	0.884	0.637	0	0
Pde7b	protein-coding	L2/3	0.569904	0.936	0.867	0	0
Itga4	protein-coding	L2/3	0.569724	0.444	0.19	0	0
Hopx	protein-coding	L2/3	0.568972	0.522	0.314	0	0
Zfp648	protein-coding	L2/3	0.565897	0.324	0.136	0	0
Homer2	protein-coding	L2/3	0.565326	0.866	0.637	0	0
Greb1l	protein-coding	L2/3	0.562866	0.741	0.6	0	0
Cdh22	protein-coding	L2/3	0.558998	0.684	0.471	0	0
Ptpn14	protein-coding	L2/3	0.556711	0.259	0.044	0	0
Col19a1	protein-coding	L2/3	0.55653	0.729	0.587	0	0
Nov	protein-coding	L2/3	0.554389	0.904	0.711	0	0
Flrt3	protein-coding	L2/3	0.553839	0.858	0.613	0	0
Tmem132e	protein-coding	L2/3	0.553253	0.314	0.104	0	0
Rtn4rl1	protein-coding	L2/3	0.553019	0.894	0.641	0	0
Gm13889	protein-coding	L2/3	0.551748	0.565	0.371	0	0
Polr3g	protein-coding	L2/3	0.546794	0.483	0.273	0	0
Ajap1	protein-coding	L2/3	0.546555	0.951	0.783	0	0
Mgat5b	protein-coding	L2/3	0.543521	0.793	0.546	0	0
Pak6	protein-coding	L2/3	0.54132	0.803	0.595	0	0
Pparg	protein-coding	L2/3	0.539342	0.724	0.465	0	0
Hspa1a	protein-coding	L2/3	0.534231	0.554	0.332	0	0
Zfp608	protein-coding	L2/3	0.533376	0.614	0.352	0	0
Ptchd2	protein-coding	L2/3	0.531604	0.534	0.277	0	0
Tdrp	protein-coding	L2/3	0.530731	0.553	0.361	0	0
Epha3	protein-coding	L2/3	0.527122	0.807	0.704	0	0
Rgs14	protein-coding	L2/3	0.524861	0.869	0.653	0	0
Cpne6	protein-coding	L2/3	0.524845	0.931	0.809	0	0
Shroom2	protein-coding	L2/3	0.522703	0.863	0.664	0	0
Nudt17	protein-coding	L2/3	0.522588	0.7	0.482	0	0
Lhfpl2	protein-coding	L2/3	0.520232	0.279	0.117	0	0
Gpc6	protein-coding	L2/3	0.519193	0.82	0.591	0	0
Rasl10a	protein-coding	L2/3	0.517423	0.862	0.638	0	0
Npy1r	protein-coding	L2/3	0.517102	0.824	0.602	0	0
Epha6	protein-coding	L2/3	0.516807	0.951	0.815	0	0
Nacc2	protein-coding	L2/3	0.514354	0.392	0.202	0	0
Lingo2	protein-coding	L2/3	0.513958	0.997	0.85	0	0
Itga8	protein-coding	L2/3	0.513096	0.735	0.525	0	0
Cdh4	protein-coding	L2/3	0.513036	0.58	0.365	0	0
Trp53i11	protein-coding	L2/3	0.512593	0.734	0.494	0	0
B3gnt2	protein-coding	L2/3	0.511314	0.746	0.561	0	0
C1ql3	protein-coding	L2/3	0.507546	0.847	0.543	0	0
Kirrel3	protein-coding	L2/3	0.505868	0.836	0.602	0	0
Drc1	protein-coding	L2/3	0.505784	0.711	0.511	0	0
Smad3	protein-coding	L2/3	0.505043	0.863	0.624	0	0
Hpcal1	protein-coding	L2/3	0.503338	0.814	0.619	0	0
Alcam	protein-coding	L2/3	0.503015	0.95	0.744	0	0
Plxdc2	protein-coding	L2/3	0.502233	0.854	0.666	0	0
45355	protein-coding	L2/3	0.500041	0.583	0.374	0	0
Dscaml1	protein-coding	L2/3	0.498661	0.769	0.507	0	0
Serinc5	protein-coding	L2/3	0.497791	0.625	0.408	0	0
Slc9a9	protein-coding	L2/3	0.497554	0.825	0.653	0	0
Ttc39c	protein-coding	L2/3	0.494304	0.671	0.457	0	0
Fhl1	protein-coding	L2/3	0.493238	0.843	0.592	0	0
Tesc	protein-coding	L2/3	0.492688	0.905	0.771	0	0
Mapk3	protein-coding	L2/3	0.492659	0.846	0.672	0	0
Ece2	protein-coding	L2/3	0.492567	0.796	0.523	0	0
Slc30a3	protein-coding	L2/3	0.49143	0.93	0.618	0	0
Ptprk	protein-coding	L2/3	0.488694	0.947	0.702	0	0
Fam19a5	protein-coding	L2/3	0.48843	0.945	0.796	0	0
Itpkb	protein-coding	L2/3	0.486877	0.3	0.087	0	0
Bag2	protein-coding	L2/3	0.481632	0.677	0.481	0	0
Limch1	protein-coding	L2/3	0.480283	0.897	0.671	0	0
Nbl1	protein-coding	L2/3	0.478758	0.763	0.571	0	0
6330403A02Rik	protein-coding	L2/3	0.477998	0.84	0.581	0	0
Kcnc2	protein-coding	L2/3	0.474749	0.842	0.598	0	0
Unc5d	protein-coding	L2/3	0.474739	0.96	0.726	0	0
Egln1	protein-coding	L2/3	0.474416	0.858	0.736	0	0
Mchr1	protein-coding	L2/3	0.474415	0.684	0.493	0	0
Rtn4rl2	protein-coding	L2/3	0.473402	0.875	0.623	0	0
Pam	protein-coding	L2/3	0.472318	0.996	0.943	0	0
Rfx3	protein-coding	L2/3	0.470241	0.924	0.865	0	0
Sec14l2	protein-coding	L2/3	0.470134	0.763	0.559	0	0
Rilpl1	protein-coding	L2/3	0.469003	0.948	0.833	0	0
Rbm24	protein-coding	L2/3	0.468971	0.841	0.657	0	0
4930455H04Rik	protein-coding	L2/3	0.465945	0.291	0.111	0	0
Nptxr	protein-coding	L2/3	0.464973	0.774	0.584	0	0
Man1c1	protein-coding	L2/3	0.463328	0.864	0.826	0	0
Gabra2	protein-coding	L2/3	0.462819	0.965	0.815	0	0
Tle3	protein-coding	L2/3	0.45967	0.529	0.304	0	0
Bhlhe40	protein-coding	L2/3	0.458414	0.901	0.684	0	0
Ppp4r4	protein-coding	L2/3	0.455944	0.708	0.527	0	0
Nr3c2	protein-coding	L2/3	0.455742	0.846	0.626	0	0
Ankrd35	protein-coding	L2/3	0.455201	0.67	0.519	0	0
Epha10	protein-coding	L2/3	0.451644	0.809	0.655	0	0
Grin2d	protein-coding	L2/3	0.448115	0.718	0.554	0	0
Zfp831	protein-coding	L2/3	0.446374	0.767	0.536	0	0
Atp2b4	protein-coding	L2/3	0.443727	0.966	0.802	0	0
Kctd1	protein-coding	L2/3	0.441591	0.953	0.825	0	0
Ntrk3	protein-coding	L2/3	0.441073	0.991	0.874	0	0
Lgi3	protein-coding	L2/3	0.440013	0.903	0.737	0	0
Cygb	protein-coding	L2/3	0.434595	0.789	0.581	0	0
Sowaha	protein-coding	L2/3	0.431978	0.875	0.741	0	0
Wipf3	protein-coding	L2/3	0.428171	0.838	0.696	0	0
Fstl4	protein-coding	L2/3	0.425624	0.919	0.726	0	0
Pvrl1	protein-coding	L2/3	0.424676	0.8	0.504	0	0
Hebp1	protein-coding	L2/3	0.422098	0.817	0.636	0	0
Rasgef1c	protein-coding	L2/3	0.420754	0.768	0.597	0	0
Gnal	protein-coding	L2/3	0.417622	0.902	0.797	0	0
Hlcs	protein-coding	L2/3	0.416113	0.732	0.583	0	0
Kcnc1	protein-coding	L2/3	0.415637	0.906	0.753	0	0
Lrrtm4	protein-coding	L2/3	0.412845	0.983	0.905	0	0
Cpne5	protein-coding	L2/3	0.411446	0.903	0.754	0	0
Igfbp6	protein-coding	L2/3	0.410933	0.843	0.696	0	0
Vldlr	protein-coding	L2/3	0.408285	0.817	0.633	0	0
Wnt4	protein-coding	L2/3	0.40579	0.766	0.565	0	0
Klf16	protein-coding	L2/3	0.402935	0.725	0.561	0	0
Chrm3	protein-coding	L2/3	0.402695	0.944	0.83	0	0
Arl15	protein-coding	L2/3	0.400495	0.988	0.917	0	0
Edil3	protein-coding	L2/3	0.39993	0.969	0.855	0	0
Slit3	protein-coding	L2/3	0.395285	0.99	0.896	0	0
Mxd4	protein-coding	L2/3	0.393679	0.832	0.684	0	0
Tiam1	protein-coding	L2/3	0.393016	0.947	0.865	0	0
Zfp462	protein-coding	L2/3	0.39272	0.744	0.491	0	0
Rragd	protein-coding	L2/3	0.391533	0.863	0.764	0	0
Kcnip2	protein-coding	L2/3	0.389691	0.834	0.716	0	0
Nek6	protein-coding	L2/3	0.389336	0.731	0.573	0	0
Kcnb2	protein-coding	L2/3	0.389173	0.992	0.847	0	0
Nwd2	protein-coding	L2/3	0.386548	0.918	0.764	0	0
9130409I23Rik	protein-coding	L2/3	0.386413	0.329	0.138	0	0
Dlk2	protein-coding	L2/3	0.384925	0.826	0.69	0	0
Syn3	protein-coding	L2/3	0.384494	0.794	0.643	0	0
Spint2	protein-coding	L2/3	0.383147	0.954	0.808	0	0
Olah	protein-coding	L2/3	0.380804	0.576	0.38	0	0
Usp25	protein-coding	L2/3	0.379311	0.867	0.735	0	0
H2-DMa	protein-coding	L2/3	0.3781	0.766	0.627	0	0
Vstm2l	protein-coding	L2/3	0.376379	0.921	0.724	0	0
Slc4a3	protein-coding	L2/3	0.375948	0.928	0.763	0	0
Sdc3	protein-coding	L2/3	0.375429	0.868	0.718	0	0
Fgf13	protein-coding	L2/3	0.369708	0.949	0.845	0	0
Fat4	protein-coding	L2/3	0.368167	0.321	0.134	0	0
Magi3	protein-coding	L2/3	0.366863	0.925	0.833	0	0
Prkca	protein-coding	L2/3	0.364526	0.97	0.896	0	0
Rgl1	protein-coding	L2/3	0.362736	0.975	0.919	0	0
Agfg2	protein-coding	L2/3	0.360317	0.875	0.772	0	0
Zdhhc14	protein-coding	L2/3	0.360086	0.916	0.825	0	0
Cacna2d3	protein-coding	L2/3	0.358112	0.979	0.793	0	0
Obfc1	protein-coding	L2/3	0.353679	0.838	0.684	0	0
Grasp	protein-coding	L2/3	0.353658	0.861	0.739	0	0
Mgat5	protein-coding	L2/3	0.352038	0.926	0.777	0	0
Tmem108	protein-coding	L2/3	0.343719	0.952	0.838	0	0
Ltk	protein-coding	L2/3	0.341424	0.84	0.687	0	0
Kcnj4	protein-coding	L2/3	0.340983	0.838	0.73	0	0
Mblac2	protein-coding	L2/3	0.337411	0.96	0.825	0	0
Akap5	protein-coding	L2/3	0.336914	0.988	0.974	0	0
Ctdspl	protein-coding	L2/3	0.335008	0.945	0.83	0	0
Dock4	protein-coding	L2/3	0.333716	0.969	0.892	0	0
Gsta4	protein-coding	L2/3	0.332009	0.897	0.792	0	0
Gabrd	protein-coding	L2/3	0.33187	0.905	0.832	0	0
Rfc5	protein-coding	L2/3	0.330364	0.776	0.653	0	0
Itgav	protein-coding	L2/3	0.328027	0.936	0.844	0	0
Dgkg	protein-coding	L2/3	0.32607	0.923	0.797	0	0
Scn3b	protein-coding	L2/3	0.325873	0.872	0.756	0	0
Cplx2	protein-coding	L2/3	0.322511	0.924	0.902	0	0
Nrip1	protein-coding	L2/3	0.322067	0.877	0.774	0	0
Mlip	protein-coding	L2/3	0.318263	0.991	0.926	0	0
C2cd2l	protein-coding	L2/3	0.312914	0.935	0.868	0	0
Rgs6	protein-coding	L2/3	0.312554	0.934	0.898	0	0
Lmo7	protein-coding	L2/3	0.308571	0.952	0.912	0	0
Lrrtm1	protein-coding	L2/3	0.303436	0.939	0.843	0	0
Klhl23	protein-coding	L2/3	0.302579	0.885	0.796	0	0
Ablim2	protein-coding	L2/3	0.30185	0.949	0.905	0	0
Dab1	protein-coding	L2/3	0.29708	0.999	0.98	0	0
Hdac9	protein-coding	L2/3	0.293841	0.998	0.988	0	0
Camkk1	protein-coding	L2/3	0.291302	0.918	0.85	0	0
Arid5b	protein-coding	L2/3	0.289088	0.964	0.9	0	0
Tubgcp2	protein-coding	L2/3	0.284134	0.901	0.821	0	0
2900055J20Rik	protein-coding	L2/3	0.282763	0.968	0.873	0	0
Mn1	protein-coding	L2/3	0.27847	0.988	0.918	0	0
Pitpnm2	protein-coding	L2/3	0.278303	0.926	0.886	0	0
Tmem198	protein-coding	L2/3	0.266209	0.909	0.843	0	0
Rasgef1b	protein-coding	L2/3	0.264352	0.906	0.807	0	0
2010300C02Rik	protein-coding	L2/3	0.261531	0.962	0.933	0	0
D630045J12Rik	protein-coding	L2/3	0.260188	0.945	0.923	0	0
Ddn	protein-coding	L2/3	0.258946	0.931	0.885	0	0
Bcar1	protein-coding	L2/3	0.257703	0.909	0.835	0	0
Ppp1r1a	protein-coding	L2/3	0.253593	0.988	0.949	0	0
Rnd1	protein-coding	L2/3	0.253438	0.857	0.811	0	0
Gal3st3	protein-coding	L2/3	0.251494	0.886	0.826	0	0
Cerkl	protein-coding	L2/3	0.519275	0.385	0.201	4.5775e-307	9.24151e-303
Fbxo10	protein-coding	L2/3	0.429032	0.708	0.505	2.61043e-305	5.27019e-301
Bmp1	protein-coding	L2/3	0.438271	0.696	0.498	1.04174e-304	2.10317e-300
Spag5	protein-coding	L2/3	0.519658	0.48	0.274	8.03277e-304	1.62174e-299
Ryr1	protein-coding	L2/3	0.425941	0.469	0.283	4.99754e-301	1.00895e-296
Zfp536	protein-coding	L2/3	0.419595	0.325	0.16	4.80412e-300	9.69904e-296
Epha4	protein-coding	L2/3	0.256758	0.967	0.865	3.12061e-299	6.30021e-295
Dyrk3	protein-coding	L2/3	0.43381	0.675	0.493	9.87984e-298	1.99464e-293
Gpr12	protein-coding	L2/3	0.373447	0.753	0.595	5.54181e-297	1.11884e-292
Itgb8	protein-coding	L2/3	0.424474	0.645	0.438	1.92992e-293	3.89632e-289
Gpr124	protein-coding	L2/3	0.404269	0.704	0.495	7.11088e-292	1.43561e-287
Fam101b	protein-coding	L2/3	0.553776	0.451	0.273	2.9334e-291	5.92223e-287
Inhba	protein-coding	L2/3	0.387493	0.826	0.646	6.00036e-291	1.21141e-286
Tnfrsf19	protein-coding	L2/3	0.387676	0.777	0.596	1.55294e-290	3.13522e-286
Lxn	protein-coding	L2/3	0.292602	0.881	0.74	1.70057e-288	3.43327e-284
Egfem1	protein-coding	L2/3	0.441795	0.794	0.679	6.87217e-288	1.38742e-283
Erbb2ip	protein-coding	L2/3	0.485759	0.303	0.143	7.62588e-286	1.53959e-281
Tmem47	protein-coding	L2/3	0.406868	0.747	0.568	4.18214e-285	8.44333e-281
Irs2	protein-coding	L2/3	0.326462	0.834	0.713	6.93938e-285	1.40099e-280
Prdm8	protein-coding	L2/3	0.422904	0.776	0.542	1.05551e-283	2.13098e-279
Gatm	protein-coding	L2/3	0.505899	0.553	0.371	3.8234e-283	7.71907e-279
Snx25	protein-coding	L2/3	0.419489	0.731	0.54	7.63268e-283	1.54096e-278
Dclk3	protein-coding	L2/3	0.41253	0.707	0.548	1.64821e-281	3.32757e-277
Ubash3b	protein-coding	L2/3	0.487366	0.497	0.305	1.1139e-280	2.24885e-276
Pcdh20	protein-coding	L2/3	0.515852	0.386	0.196	6.18021e-279	1.24772e-274
Hap1	protein-coding	L2/3	0.435466	0.683	0.541	1.06886e-278	2.15793e-274
Unc119	protein-coding	L2/3	0.344469	0.763	0.608	2.0889e-278	4.21727e-274
Plcl1	protein-coding	L2/3	0.370792	0.817	0.63	4.09711e-278	8.27166e-274
Npy5r	protein-coding	L2/3	0.507238	0.524	0.333	2.40047e-274	4.84631e-270
Sptb	protein-coding	L2/3	0.357936	0.765	0.59	5.50179e-274	1.11076e-269
Megf9	protein-coding	L2/3	0.283726	0.874	0.792	2.92872e-273	5.91279e-269
Fbxo2	protein-coding	L2/3	0.255259	0.869	0.781	3.09194e-273	6.24232e-269
Golm1	protein-coding	L2/3	0.582447	0.373	0.202	2.17206e-272	4.38517e-268
Slc2a1	protein-coding	L2/3	0.428597	0.672	0.513	4.64977e-270	9.38742e-266
Cdc42ep3	protein-coding	L2/3	0.334804	0.762	0.627	2.40429e-269	4.85401e-265
P3h2	protein-coding	L2/3	0.512047	0.297	0.136	2.09714e-268	4.23391e-264
Tmtc4	protein-coding	L2/3	0.526608	0.456	0.277	1.67553e-266	3.38272e-262
Cntfr	protein-coding	L2/3	0.466312	0.684	0.58	1.90875e-264	3.85357e-260
Rilpl2	protein-coding	L2/3	0.293648	0.785	0.668	2.4981e-263	5.04341e-259
Med16	protein-coding	L2/3	0.377776	0.728	0.593	3.87554e-263	7.82432e-259
Kiss1r	protein-coding	L2/3	0.525103	0.36	0.195	4.08057e-263	8.23825e-259
Nrp2	protein-coding	L2/3	0.442675	0.503	0.314	9.27944e-262	1.87343e-257
Hes5	protein-coding	L2/3	0.45305	0.491	0.3	5.10399e-260	1.03045e-255
Isyna1	protein-coding	L2/3	0.307893	0.787	0.657	1.20362e-259	2.43e-255
Nr2f6	protein-coding	L2/3	0.345828	0.725	0.6	9.39743e-259	1.89725e-254
Ddr1	protein-coding	L2/3	0.413087	0.63	0.45	4.65852e-258	9.40508e-254
Crim1	protein-coding	L2/3	0.366296	0.796	0.644	9.22808e-258	1.86306e-253
Myo1b	protein-coding	L2/3	0.416134	0.687	0.457	5.31203e-255	1.07245e-250
Pias3	protein-coding	L2/3	0.41518	0.62	0.45	1.05148e-254	2.12284e-250
Tmco5	protein-coding	L2/3	0.520208	0.457	0.278	4.13252e-254	8.34315e-250
Pnma2	protein-coding	L2/3	0.270726	0.837	0.738	2.02726e-252	4.09284e-248
Rhpn1	protein-coding	L2/3	0.525378	0.42	0.247	2.60995e-252	5.26923e-248
Ptgs2	protein-coding	L2/3	0.567074	0.417	0.242	7.54027e-251	1.52231e-246
Disc1	protein-coding	L2/3	0.388752	0.274	0.132	4.14678e-250	8.37193e-246
Bdnf	protein-coding	L2/3	0.320384	0.825	0.714	4.30031e-248	8.68189e-244
Gpsm1	protein-coding	L2/3	0.418566	0.617	0.444	6.37459e-248	1.28697e-243
Pou3f2	protein-coding	L2/3	0.364904	0.733	0.528	2.90467e-247	5.86423e-243
Fam118a	protein-coding	L2/3	0.379554	0.691	0.545	7.59594e-247	1.53354e-242
Ech1	protein-coding	L2/3	0.252406	0.833	0.729	8.21432e-247	1.65839e-242
Casp3	protein-coding	L2/3	0.51197	0.351	0.186	2.67368e-246	5.3979e-242
2610002J02Rik	protein-coding	L2/3	0.298141	0.77	0.648	2.69678e-245	5.44453e-241
Enkur	protein-coding	L2/3	0.488204	0.521	0.326	3.24117e-239	6.54359e-235
Spns2	protein-coding	L2/3	0.366125	0.724	0.566	5.25569e-239	1.06107e-234
Kctd8	protein-coding	L2/3	0.563855	0.31	0.156	7.01632e-238	1.41653e-233
Npl	protein-coding	L2/3	0.55675	0.464	0.305	6.02692e-237	1.21677e-232
Hs3st1	protein-coding	L2/3	0.424212	0.688	0.486	1.07434e-235	2.16899e-231
Mylk	protein-coding	L2/3	0.37853	0.394	0.231	1.48138e-233	2.99076e-229
Ntn5	protein-coding	L2/3	0.485162	0.446	0.266	7.79901e-233	1.57454e-228
Gstm1	protein-coding	L2/3	0.550495	0.402	0.23	2.32021e-232	4.68428e-228
BC048546	protein-coding	L2/3	0.342834	0.805	0.619	2.84025e-232	5.73418e-228
Stat4	protein-coding	L2/3	0.608216	0.286	0.145	3.5691e-232	7.20565e-228
Pkp2	protein-coding	L2/3	0.520783	0.308	0.161	6.74278e-228	1.3613e-223
Fbxo27	protein-coding	L2/3	0.341873	0.706	0.567	3.78663e-227	7.64483e-223
Spata13	protein-coding	L2/3	0.397328	0.328	0.192	4.6403e-224	9.3683e-220
Cbfb	protein-coding	L2/3	0.424484	0.703	0.594	1.31458e-223	2.654e-219
Chst8	protein-coding	L2/3	0.426359	0.577	0.367	1.37397e-223	2.7739e-219
Maf	protein-coding	L2/3	0.337608	0.271	0.128	2.03567e-223	4.10981e-219
Zar1l	protein-coding	L2/3	0.48899	0.418	0.242	8.11578e-221	1.63849e-216
Pdzd2	protein-coding	L2/3	0.29055	0.855	0.809	7.66506e-220	1.5475e-215
Gstt1	protein-coding	L2/3	0.358887	0.729	0.561	9.6736e-220	1.953e-215
Map6d1	protein-coding	L2/3	0.325774	0.735	0.621	2.90656e-217	5.86805e-213
Kiss1	protein-coding	L2/3	0.483924	0.254	0.123	2.22391e-216	4.48986e-212
Arhgef28	protein-coding	L2/3	0.335272	0.882	0.861	3.02772e-216	6.11267e-212
Sorcs3	protein-coding	L2/3	0.294594	0.836	0.733	3.22399e-215	6.50891e-211
Slitrk3	protein-coding	L2/3	0.297445	0.844	0.737	1.12714e-214	2.27559e-210
Ypel1	protein-coding	L2/3	0.278981	0.791	0.69	1.675e-214	3.38167e-210
Phactr2	protein-coding	L2/3	0.408794	0.512	0.346	5.63547e-214	1.13774e-209
Ecm1	protein-coding	L2/3	0.51493	0.351	0.203	8.29477e-214	1.67463e-209
Rtn4r	protein-coding	L2/3	0.251045	0.985	0.84	1.27744e-210	2.57902e-206
Srgap3	protein-coding	L2/3	0.263517	0.978	0.832	3.80053e-210	7.6729e-206
Klhdc8b	protein-coding	L2/3	0.372983	0.68	0.523	6.26964e-210	1.26578e-205
Zfp189	protein-coding	L2/3	0.497202	0.37	0.215	6.55031e-208	1.32244e-203
Atp6v1c2	protein-coding	L2/3	0.547733	0.266	0.137	8.04731e-208	1.62467e-203
Cemip	protein-coding	L2/3	0.430849	0.401	0.246	1.10492e-207	2.23073e-203
Crtac1	protein-coding	L2/3	0.30477	0.931	0.765	1.92835e-207	3.89314e-203
Tmem196	protein-coding	L2/3	0.331028	0.747	0.617	1.38302e-205	2.79219e-201
Camk1g	protein-coding	L2/3	0.340249	0.782	0.606	9.96817e-205	2.01247e-200
Slc17a6	protein-coding	L2/3	0.44135	0.527	0.326	6.51692e-204	1.3157e-199
Plch1	protein-coding	L2/3	0.534065	0.44	0.312	4.90498e-203	9.90267e-199
Npas3	protein-coding	L2/3	0.486564	0.384	0.245	1.09184e-202	2.20432e-198
Atp6ap1l	protein-coding	L2/3	0.358916	0.663	0.522	2.88524e-200	5.825e-196
Podxl	protein-coding	L2/3	0.43347	0.384	0.242	3.04446e-200	6.14646e-196
Colgalt2	protein-coding	L2/3	0.454874	0.284	0.148	5.15758e-199	1.04126e-194
Tnfaip8l1	protein-coding	L2/3	0.333146	0.669	0.529	2.9953e-197	6.04721e-193
Plxnd1	protein-coding	L2/3	0.268865	0.565	0.356	4.41942e-197	8.92237e-193
Foxn2	protein-coding	L2/3	0.361001	0.471	0.313	1.56691e-194	3.16344e-190
Hrh2	protein-coding	L2/3	0.392501	0.473	0.307	1.39927e-193	2.82498e-189
Plekha4	protein-coding	L2/3	0.473221	0.488	0.348	1.26341e-191	2.5507e-187
Glis1	protein-coding	L2/3	0.472093	0.374	0.242	1.66353e-191	3.35851e-187
Ccdc88c	protein-coding	L2/3	0.366191	0.588	0.444	2.58676e-191	5.22241e-187
Sox11	protein-coding	L2/3	0.314064	0.725	0.599	2.75544e-191	5.56295e-187
Cd302	protein-coding	L2/3	0.321253	0.801	0.652	2.94973e-191	5.95522e-187
Shroom1	protein-coding	L2/3	0.431119	0.356	0.209	4.3145e-191	8.71055e-187
Gabrg1	protein-coding	L2/3	0.437137	0.267	0.141	3.51576e-190	7.09796e-186
Tmcc2	protein-coding	L2/3	0.336777	0.648	0.471	4.26161e-189	8.60377e-185
Kif20b	protein-coding	L2/3	0.333977	0.277	0.147	7.87056e-189	1.58899e-184
Zcchc16	protein-coding	L2/3	0.337071	0.747	0.557	1.1798e-188	2.38189e-184
Gcnt2	protein-coding	L2/3	0.337449	0.663	0.512	2.50136e-188	5.04999e-184
Sox8	protein-coding	L2/3	0.415482	0.503	0.345	6.68262e-186	1.34915e-181
Epb4.1l4b	protein-coding	L2/3	0.288902	0.783	0.646	9.08054e-186	1.83327e-181
Zbed3	protein-coding	L2/3	0.366385	0.577	0.415	1.07072e-185	2.16167e-181
Meig1	protein-coding	L2/3	0.459727	0.413	0.259	1.49021e-182	3.00859e-178
Ubxn11	protein-coding	L2/3	0.278697	0.758	0.642	2.55051e-182	5.14923e-178
Mgat4b	protein-coding	L2/3	0.260446	0.758	0.657	4.22237e-182	8.52454e-178
Tmem44	protein-coding	L2/3	0.342976	0.695	0.529	6.09449e-182	1.23042e-177
Map2k6	protein-coding	L2/3	0.32264	0.698	0.562	9.27229e-182	1.87198e-177
Rccd1	protein-coding	L2/3	0.376291	0.577	0.433	1.91538e-181	3.86697e-177
Psrc1	protein-coding	L2/3	0.375951	0.598	0.446	2.2633e-180	4.56938e-176
Zfp941	protein-coding	L2/3	0.31338	0.744	0.597	3.05894e-180	6.1757e-176
Obsl1	protein-coding	L2/3	0.301133	0.663	0.518	1.09314e-178	2.20693e-174
Fam126a	protein-coding	L2/3	0.391397	0.312	0.177	6.87223e-178	1.38743e-173
Zcchc12	protein-coding	L2/3	0.492146	0.436	0.269	6.26992e-177	1.26583e-172
Atp1b2	protein-coding	L2/3	0.30198	0.885	0.706	2.22639e-175	4.49486e-171
Pygo1	protein-coding	L2/3	0.447632	0.288	0.157	5.31108e-175	1.07225e-170
Plxnc1	protein-coding	L2/3	0.281993	0.793	0.672	2.9719e-174	5.99996e-170
Mas1	protein-coding	L2/3	0.415343	0.603	0.469	3.86363e-174	7.80029e-170
Incenp	protein-coding	L2/3	0.330276	0.658	0.537	6.30802e-174	1.27353e-169
Sh3bp1	protein-coding	L2/3	0.3958	0.533	0.394	6.74146e-173	1.36103e-168
Gpr27	protein-coding	L2/3	0.291774	0.685	0.573	9.90743e-173	2.00021e-168
Angpt1	protein-coding	L2/3	0.544031	0.297	0.174	1.87416e-172	3.78373e-168
Rin1	protein-coding	L2/3	0.315521	0.716	0.575	2.18676e-172	4.41485e-168
Golt1a	protein-coding	L2/3	0.4379	0.338	0.202	6.16613e-171	1.24488e-166
Dbp	protein-coding	L2/3	0.254523	0.794	0.69	2.15058e-170	4.3418e-166
Sstr1	protein-coding	L2/3	0.336156	0.584	0.416	7.06532e-170	1.42642e-165
Snx9	protein-coding	L2/3	0.398443	0.522	0.375	6.89594e-169	1.39222e-164
Fam184b	protein-coding	L2/3	0.433466	0.406	0.266	1.54984e-168	3.12897e-164
Hipk4	protein-coding	L2/3	0.329448	0.682	0.532	2.10297e-168	4.24569e-164
Stk3	protein-coding	L2/3	0.299169	0.73	0.615	4.70485e-168	9.49863e-164
Rnf144a	protein-coding	L2/3	0.314289	0.647	0.474	8.144e-166	1.64419e-161
Amacr	protein-coding	L2/3	0.273423	0.714	0.607	2.99152e-165	6.03959e-161
Man1a	protein-coding	L2/3	0.378279	0.63	0.493	1.06307e-162	2.14623e-158
Rhoq	protein-coding	L2/3	0.430753	0.509	0.386	2.98895e-162	6.03439e-158
Kcnh6	protein-coding	L2/3	0.256441	0.608	0.452	3.19584e-161	6.45207e-157
Mylk3	protein-coding	L2/3	0.487248	0.352	0.227	1.16439e-160	2.3508e-156
Serpine2	protein-coding	L2/3	0.351788	0.738	0.542	4.76466e-160	9.61937e-156
Slc30a10	protein-coding	L2/3	0.39573	0.267	0.148	1.03016e-159	2.07979e-155
Gadd45b	protein-coding	L2/3	0.286112	0.743	0.625	3.83767e-159	7.74788e-155
Celf6	protein-coding	L2/3	0.300202	0.711	0.586	1.32733e-158	2.67974e-154
Ust	protein-coding	L2/3	0.447899	0.465	0.334	1.39168e-158	2.80967e-154
Btg2	protein-coding	L2/3	0.390817	0.536	0.395	3.06522e-158	6.18837e-154
Sh2b2	protein-coding	L2/3	0.398033	0.276	0.155	1.04637e-157	2.11252e-153
Cfap74	protein-coding	L2/3	0.270655	0.719	0.606	1.04645e-156	2.11267e-152
Heg1	protein-coding	L2/3	0.341995	0.372	0.24	3.23783e-156	6.53686e-152
Actn2	protein-coding	L2/3	0.402064	0.45	0.31	5.15021e-156	1.03978e-151
Gm765	protein-coding	L2/3	0.69891	0.306	0.197	6.21517e-156	1.25478e-151
Gpsm2	protein-coding	L2/3	0.329846	0.641	0.488	2.34181e-155	4.72788e-151
Ccne1	protein-coding	L2/3	0.267584	0.703	0.595	3.13124e-155	6.32167e-151
Apaf1	protein-coding	L2/3	0.547536	0.365	0.254	3.18417e-154	6.42853e-150
Agpat9	protein-coding	L2/3	0.457338	0.324	0.203	1.00525e-153	2.02951e-149
Pemt	protein-coding	L2/3	0.457376	0.397	0.271	1.63793e-153	3.30682e-149
Napepld	protein-coding	L2/3	0.284474	0.753	0.641	6.81754e-153	1.37639e-148
1700016K19Rik	protein-coding	L2/3	0.41616	0.412	0.275	2.02693e-152	4.09216e-148
Tmem145	protein-coding	L2/3	0.276971	0.871	0.682	1.31599e-151	2.65685e-147
Tbc1d22a	protein-coding	L2/3	0.283351	0.767	0.676	3.02794e-151	6.1131e-147
Lipg	protein-coding	L2/3	0.288299	0.299	0.17	1.53883e-148	3.10675e-144
D930015E06Rik	protein-coding	L2/3	0.29858	0.681	0.557	1.11919e-147	2.25953e-143
Rpp25	protein-coding	L2/3	0.40638	0.471	0.328	2.09104e-147	4.2216e-143
Trip10	protein-coding	L2/3	0.433122	0.294	0.173	2.39662e-147	4.83853e-143
Aard	protein-coding	L2/3	0.439843	0.285	0.166	8.56476e-147	1.72914e-142
Rsph1	protein-coding	L2/3	0.427507	0.408	0.275	1.25193e-146	2.52752e-142
Lingo3	protein-coding	L2/3	0.308022	0.663	0.545	2.14991e-146	4.34046e-142
Mok	protein-coding	L2/3	0.262065	0.728	0.633	1.03739e-145	2.09439e-141
Mcur1	protein-coding	L2/3	0.349309	0.498	0.362	3.80567e-145	7.68326e-141
Phka2	protein-coding	L2/3	0.276397	0.729	0.612	1.50776e-144	3.04401e-140
Dock10	protein-coding	L2/3	0.456398	0.461	0.36	2.37283e-144	4.79051e-140
Prtn3	protein-coding	L2/3	0.431729	0.257	0.142	8.23966e-144	1.66351e-139
Ptpro	protein-coding	L2/3	0.398563	0.378	0.25	1.85212e-143	3.73924e-139
Tnks1bp1	protein-coding	L2/3	0.259977	0.61	0.476	5.11356e-142	1.03238e-137
Pdzrn4	protein-coding	L2/3	0.263149	0.837	0.714	2.57153e-140	5.19165e-136
Zbtb1	protein-coding	L2/3	0.357836	0.525	0.405	1.07512e-139	2.17056e-135
Slc38a10	protein-coding	L2/3	0.279925	0.692	0.59	4.31363e-139	8.70879e-135
1700024P16Rik	protein-coding	L2/3	0.472952	0.472	0.38	7.00606e-139	1.41445e-134
Snta1	protein-coding	L2/3	0.266361	0.722	0.618	4.88687e-138	9.8661e-134
Lhfpl3	protein-coding	L2/3	0.318735	0.71	0.595	9.80649e-138	1.97983e-133
Cd59b	protein-coding	L2/3	0.361372	0.325	0.203	2.09789e-137	4.23544e-133
Cdh8	protein-coding	L2/3	0.268794	0.909	0.745	9.88837e-137	1.99636e-132
Mpzl1	protein-coding	L2/3	0.402942	0.423	0.295	1.20814e-136	2.43912e-132
Tcerg1l	protein-coding	L2/3	0.431584	0.294	0.172	1.733e-136	3.49875e-132
Bhlha9	protein-coding	L2/3	0.398912	0.355	0.229	3.41282e-136	6.89013e-132
Ptch1	protein-coding	L2/3	0.257624	0.542	0.399	8.98212e-136	1.8134e-131
Rimklb	protein-coding	L2/3	0.292619	0.651	0.525	1.04598e-135	2.11174e-131
BC022687	protein-coding	L2/3	0.282339	0.639	0.526	2.01857e-135	4.07529e-131
Tm7sf3	protein-coding	L2/3	0.278908	0.668	0.569	2.83043e-135	5.71436e-131
Clmn	protein-coding	L2/3	0.327765	0.361	0.241	3.56753e-135	7.20249e-131
Tppp3	protein-coding	L2/3	0.298425	0.651	0.537	9.50195e-135	1.91835e-130
Col4a2	protein-coding	L2/3	0.280637	0.678	0.575	6.45159e-134	1.30251e-129
Cxcl12	protein-coding	L2/3	0.342351	0.505	0.355	6.8711e-134	1.38721e-129
Tmem164	protein-coding	L2/3	0.336675	0.528	0.404	4.9517e-133	9.997e-129
Rasa3	protein-coding	L2/3	0.261828	0.745	0.621	1.53637e-132	3.10179e-128
Kcng1	protein-coding	L2/3	0.313577	0.444	0.296	9.13461e-132	1.84419e-127
Gpr83	protein-coding	L2/3	0.377939	0.485	0.352	2.64825e-131	5.34655e-127
Pttg1ip	protein-coding	L2/3	0.297047	0.643	0.533	1.67052e-128	3.37262e-124
Rasl11a	protein-coding	L2/3	0.421262	0.384	0.26	5.67337e-128	1.1454e-123
Twsg1	protein-coding	L2/3	0.258746	0.702	0.606	4.50779e-127	9.10079e-123
Tmem116	protein-coding	L2/3	0.358748	0.507	0.385	6.48674e-127	1.30961e-122
Cdh20	protein-coding	L2/3	0.400603	0.441	0.314	8.67012e-127	1.75041e-122
Ndst3	protein-coding	L2/3	0.270513	0.754	0.593	1.12949e-126	2.28034e-122
Tmem39b	protein-coding	L2/3	0.305976	0.594	0.479	2.84625e-126	5.7463e-122
Pxylp1	protein-coding	L2/3	0.341079	0.542	0.421	6.0458e-126	1.22059e-121
Zfp367	protein-coding	L2/3	0.292193	0.698	0.608	2.14123e-125	4.32294e-121
Gkap1	protein-coding	L2/3	0.283475	0.67	0.55	2.69938e-125	5.44977e-121
St3gal6	protein-coding	L2/3	0.310554	0.426	0.288	2.1278e-124	4.29582e-120
Samd3	protein-coding	L2/3	0.599256	0.288	0.196	4.33535e-124	8.75265e-120
S1pr5	protein-coding	L2/3	0.387027	0.324	0.208	1.62751e-122	3.28578e-118
Reep6	protein-coding	L2/3	0.345767	0.426	0.3	2.83547e-122	5.72453e-118
Otud3	protein-coding	L2/3	0.257472	0.63	0.518	4.25904e-121	8.59857e-117
Ccdc148	protein-coding	L2/3	0.267362	0.704	0.588	1.1756e-120	2.37343e-116
Slc9a5	protein-coding	L2/3	0.292611	0.553	0.424	2.07983e-120	4.19897e-116
Itga11	protein-coding	L2/3	0.346434	0.388	0.271	2.57158e-120	5.19176e-116
Derl3	protein-coding	L2/3	0.386848	0.267	0.161	1.13541e-119	2.29227e-115
Abi3bp	protein-coding	L2/3	0.325951	0.424	0.296	2.29583e-119	4.63505e-115
Klhl1	protein-coding	L2/3	0.519324	0.448	0.37	1.47145e-118	2.9707e-114
Flt3	protein-coding	L2/3	0.332288	0.397	0.282	1.44528e-117	2.91788e-113
Plat	protein-coding	L2/3	0.26153	0.659	0.568	8.34627e-117	1.68503e-112
Cd68	protein-coding	L2/3	0.417383	0.321	0.211	1.51946e-116	3.06764e-112
Slc4a7	protein-coding	L2/3	0.270933	0.608	0.489	2.47077e-114	4.98824e-110
Ascl1	protein-coding	L2/3	0.364044	0.327	0.21	1.51358e-113	3.05578e-109
Pdgfc	protein-coding	L2/3	0.308742	0.514	0.38	2.61509e-113	5.27961e-109
Hist1h2bc	protein-coding	L2/3	0.265527	0.679	0.547	6.29525e-113	1.27095e-108
Ano10	protein-coding	L2/3	0.269315	0.691	0.582	3.94891e-112	7.97246e-108
Myo6	protein-coding	L2/3	0.293277	0.537	0.418	2.1965e-110	4.4345e-106
Bhlhe41	protein-coding	L2/3	0.258089	0.701	0.611	2.65592e-110	5.36203e-106
Abca8b	protein-coding	L2/3	0.278367	0.585	0.46	2.76012e-110	5.57241e-106
Ehd1	protein-coding	L2/3	0.282083	0.581	0.481	5.28654e-110	1.0673e-105
Acy1	protein-coding	L2/3	0.360198	0.403	0.29	5.32233e-110	1.07453e-105
Zhx2	protein-coding	L2/3	0.278377	0.494	0.379	4.85313e-108	9.79798e-104
Rab31	protein-coding	L2/3	0.256871	0.73	0.646	6.56212e-107	1.32483e-102
Hhatl	protein-coding	L2/3	0.390548	0.251	0.157	1.03865e-106	2.09693e-102
Lrrc27	protein-coding	L2/3	0.30139	0.505	0.389	1.82854e-106	3.69164e-102
Yes1	protein-coding	L2/3	0.351976	0.276	0.179	6.60724e-106	1.33394e-101
Gltp	protein-coding	L2/3	0.383012	0.285	0.182	7.42347e-106	1.49872e-101
Slc25a37	protein-coding	L2/3	0.260905	0.619	0.494	9.02584e-106	1.82223e-101
Myh7b	protein-coding	L2/3	0.282525	0.362	0.246	1.23065e-105	2.48456e-101
Iqgap2	protein-coding	L2/3	0.274834	0.667	0.534	5.09575e-105	1.02878e-100
Kcnj12	protein-coding	L2/3	0.286709	0.568	0.47	8.26046e-105	1.6677e-100
Cbln4	protein-coding	L2/3	0.355819	0.468	0.326	9.04161e-105	1.82541e-100
Xaf1	protein-coding	L2/3	0.322227	0.353	0.238	1.80089e-104	3.63581e-100
Cry1	protein-coding	L2/3	0.255482	0.666	0.572	1.98272e-103	4.00291e-99
Efna1	protein-coding	L2/3	0.362408	0.367	0.251	4.27685e-102	8.63454e-98
Spats1	protein-coding	L2/3	0.318257	0.306	0.202	1.36786e-101	2.76157e-97
Usp27x	protein-coding	L2/3	0.303178	0.374	0.262	1.74909e-101	3.53123e-97
Klf5	protein-coding	L2/3	0.315876	0.544	0.473	5.10859e-101	1.03137e-96
Mgp	protein-coding	L2/3	0.364924	0.271	0.163	1.65909e-98	3.34954e-94
Sh3pxd2b	protein-coding	L2/3	0.252723	0.481	0.363	7.58982e-96	1.53231e-91
D16Ertd472e	protein-coding	L2/3	0.310913	0.322	0.22	8.01752e-96	1.61866e-91
Dhrs11	protein-coding	L2/3	0.367528	0.311	0.212	5.71696e-95	1.1542e-90
Dmrtc1a	protein-coding	L2/3	0.258461	0.566	0.47	9.60162e-95	1.93847e-90
Kdelc2	protein-coding	L2/3	0.331094	0.309	0.211	1.11625e-93	2.2536e-89
Igfbp4	protein-coding	L2/3	0.298102	0.649	0.524	6.15853e-93	1.24335e-88
1110017D15Rik	protein-coding	L2/3	0.300039	0.381	0.27	2.26787e-92	4.57861e-88
Prkd1	protein-coding	L2/3	0.300219	0.512	0.405	5.6214e-92	1.1349e-87
Gpc4	protein-coding	L2/3	0.32858	0.454	0.354	9.55754e-92	1.92957e-87
Gpr135	protein-coding	L2/3	0.281075	0.504	0.403	4.67562e-91	9.4396e-87
Acot3	protein-coding	L2/3	0.261422	0.587	0.484	6.13828e-90	1.23926e-85
Ccdc113	protein-coding	L2/3	0.30722	0.438	0.331	7.54806e-90	1.52388e-85
Glis3	protein-coding	L2/3	0.480191	0.647	0.671	3.32478e-89	6.7124e-85
Ppm1m	protein-coding	L2/3	0.271847	0.563	0.461	1.05973e-88	2.13949e-84
Ggact	protein-coding	L2/3	0.263402	0.581	0.471	2.66435e-88	5.37906e-84
Ccnjl	protein-coding	L2/3	0.4272	0.361	0.279	7.64715e-88	1.54388e-83
Golim4	protein-coding	L2/3	0.281982	0.278	0.182	2.72577e-87	5.50306e-83
Egr2	protein-coding	L2/3	0.369705	0.351	0.257	1.89368e-86	3.82314e-82
Pls1	protein-coding	L2/3	0.267866	0.533	0.422	4.87698e-86	9.84614e-82
Gpc5	protein-coding	L2/3	0.374376	0.624	0.604	3.50108e-84	7.06832e-80
Kcnu1	protein-coding	L2/3	0.30254	0.449	0.355	7.2668e-84	1.46709e-79
Spag17	protein-coding	L2/3	0.263183	0.302	0.219	9.41679e-84	1.90116e-79
Cacna1h	protein-coding	L2/3	0.28627	0.402	0.319	2.49206e-83	5.03122e-79
Aloxe3	protein-coding	L2/3	0.320391	0.361	0.265	3.09638e-83	6.25128e-79
Parva	protein-coding	L2/3	0.268598	0.609	0.535	9.21294e-83	1.86e-78
Elovl2	protein-coding	L2/3	0.349925	0.29	0.204	1.12681e-82	2.27492e-78
Efnb1	protein-coding	L2/3	0.271521	0.469	0.369	1.96229e-82	3.96166e-78
Plcd1	protein-coding	L2/3	0.307255	0.397	0.3	1.74252e-81	3.51798e-77
Tuba8	protein-coding	L2/3	0.344842	0.49	0.402	6.05183e-81	1.2218e-76
Luzp2	protein-coding	L2/3	0.393863	0.504	0.435	9.41379e-81	1.90055e-76
Vat1l	protein-coding	L2/3	0.251756	0.489	0.38	3.53912e-80	7.14513e-76
Dctd	protein-coding	L2/3	0.330409	0.374	0.285	8.84042e-80	1.78479e-75
Ar	protein-coding	L2/3	0.263558	0.592	0.513	3.86774e-79	7.80858e-75
Acot5	protein-coding	L2/3	0.253451	0.527	0.432	6.62463e-79	1.33745e-74
Col23a1	protein-coding	L2/3	0.311114	0.349	0.263	1.5685e-78	3.16664e-74
Cks1b	protein-coding	L2/3	0.341515	0.287	0.2	1.51778e-77	3.06425e-73
Baz1a	protein-coding	L2/3	0.585374	0.424	0.398	2.10845e-75	4.25675e-71
Nsun7	protein-coding	L2/3	0.25265	0.504	0.425	3.11711e-75	6.29313e-71
Msc	protein-coding	L2/3	0.284191	0.356	0.256	3.40772e-75	6.87985e-71
Pde5a	protein-coding	L2/3	0.26284	0.268	0.183	5.03303e-75	1.01612e-70
Eda	protein-coding	L2/3	0.306089	0.3	0.217	4.03448e-74	8.14521e-70
Ccdc3	protein-coding	L2/3	0.339502	0.413	0.323	2.54997e-72	5.14814e-68
Gstm4	protein-coding	L2/3	0.260371	0.473	0.377	4.21573e-72	8.51114e-68
Ctso	protein-coding	L2/3	0.287372	0.348	0.256	5.07397e-72	1.02438e-67
1810024B03Rik	protein-coding	L2/3	0.264127	0.332	0.24	1.0641e-71	2.1483e-67
Mfap2	protein-coding	L2/3	0.271778	0.392	0.299	2.34194e-69	4.72815e-65
Gng7	protein-coding	L2/3	0.298782	0.397	0.311	7.69055e-69	1.55265e-64
S100a1	protein-coding	L2/3	0.319475	0.296	0.202	1.03554e-68	2.09066e-64
Il10rb	protein-coding	L2/3	0.310343	0.266	0.185	4.5762e-68	9.23889e-64
Sntg2	protein-coding	L2/3	0.25094	0.43	0.318	2.63133e-67	5.3124e-63
Zfyve21	protein-coding	L2/3	0.264022	0.441	0.352	1.98819e-65	4.01396e-61
Tgfbr3	protein-coding	L2/3	0.274199	0.362	0.283	3.00904e-65	6.07494e-61
Cpa2	protein-coding	L2/3	0.268894	0.355	0.26	3.86605e-64	7.80517e-60
Cdc14b	protein-coding	L2/3	0.253107	0.679	0.625	6.82214e-63	1.37732e-58
Gal3st1	protein-coding	L2/3	0.292482	0.271	0.193	2.36381e-62	4.7723e-58
Abhd4	protein-coding	L2/3	0.282631	0.348	0.265	1.98483e-61	4.00717e-57
Vasn	protein-coding	L2/3	0.273578	0.332	0.254	5.83467e-58	1.17796e-53
Car12	protein-coding	L2/3	0.315401	0.416	0.347	9.28829e-57	1.87521e-52
Dbt	protein-coding	L2/3	0.251135	0.431	0.351	1.20152e-56	2.42575e-52
Gbe1	protein-coding	L2/3	0.255301	0.497	0.426	4.27362e-55	8.62801e-51
Serpina3n	protein-coding	L2/3	0.281339	0.263	0.186	6.23399e-55	1.25858e-50
Mycn	protein-coding	L2/3	0.266035	0.322	0.25	1.49809e-52	3.0245e-48
Slc23a3	protein-coding	L2/3	0.280311	0.252	0.185	1.36665e-49	2.75913e-45
Zbtb7c	protein-coding	L2/3	0.272263	0.37	0.306	1.82142e-48	3.67726e-44
Hmox1	protein-coding	L2/3	0.252755	0.267	0.201	2.2766e-43	4.59622e-39
1700003M02Rik	protein-coding	L2/3	0.27908	0.259	0.208	2.56597e-35	5.18043e-31
Apbb1ip	protein-coding	L2/3	0.298952	0.285	0.256	1.15629e-28	2.33444e-24
Dmkn	protein-coding	L2/3	0.287606	0.346	0.334	5.90315e-14	1.19179e-09
Srgn	protein-coding	L2/3	0.280337	0.316	0.318	1.07757e-06	0.0217551
