# Supplementary material for: Expression characteristics and potential function of non-coding RNA in mouse cortical cells
Source: Front Mol Neurosci. 2024 Apr 10;17:1365978. doi: 10.3389/fnmol.2024.1365978 (PMC11040102; doi:10.3389/fnmol.2024.1365978)
Supplement: Supplementary table s4 — Differentially expressed genes among different mouse cortical areas. [file Table_4.XLSX]

## Sheet: ncRNA
gene	gene type	cluster	avg_log2FC	pct.1	pct.2	p_val	p_val_adj
Rps4l	pseudogenes	VISp	0.493436	0.678	0.463	1.68224e-290	1.95073e-286
Spr-ps1	pseudogenes	VISp	0.350582	0.231	0.081	1.43278e-251	1.66146e-247
Sox2ot	long non-coding	VISp	0.581067	0.451	0.27	5.38008e-237	6.23874e-233
Gm7859	pseudogenes	VISp	0.316834	0.67	0.599	1.40023e-225	1.62371e-221
Dlx1as	long non-coding	VISp	0.553788	0.38	0.213	1.05187e-211	1.21975e-207
Dlx6os1	long non-coding	VISp	0.542457	0.422	0.252	1.44262e-197	1.67286e-193
Cd63-ps	pseudogenes	VISp	0.370006	0.245	0.107	4.31617e-195	5.00503e-191
A530058N18Rik	long non-coding	VISp	0.526651	0.43	0.259	6.24661e-191	7.24357e-187
Gm19744	long non-coding	VISp	0.505412	0.167	0.057	8.70045e-182	1.0089e-177
Gm14204	long non-coding	VISp	0.433879	0.38	0.228	6.15055e-162	7.13218e-158
4930547E14Rik	long non-coding	VISp	0.38423	0.605	0.48	4.14395e-157	4.80533e-153
5330434G04Rik	long non-coding	VISp	0.256494	0.773	0.691	1.86654e-141	2.16444e-137
A330093E20Rik	long non-coding	VISp	0.353395	0.548	0.452	1.14677e-131	1.32979e-127
2610203C20Rik	long non-coding	VISp	0.284696	0.53	0.442	5.71152e-81	6.62308e-77
Gm31218	long non-coding	VISp	0.430991	0.248	0.169	6.63031e-81	7.68851e-77
Gm5607	long non-coding	VISp	0.251238	0.179	0.104	2.26724e-70	2.62909e-66
Gm5087	long non-coding	VISp	0.294558	0.231	0.161	1.9178e-51	2.22389e-47
Gm32647	long non-coding	VISp	0.264013	0.662	0.641	3.9954e-49	4.63307e-45
Gad1os	long non-coding	VISp	0.267504	0.192	0.128	1.16092e-48	1.34621e-44
Rps13-ps1	pseudogenes	VISp	0.263785	0.473	0.435	1.43627e-48	1.6655e-44
Airn	long non-coding	VISp	0.278793	0.253	0.187	1.75649e-47	2.03683e-43
6530411M01Rik	long non-coding	VISp	0.25911	0.149	0.094	2.90003e-43	3.36288e-39
Gm5441	long non-coding	VISp	0.260809	0.284	0.22	7.75191e-39	8.98912e-35
9630002D21Rik	long non-coding	VISp	0.296001	0.187	0.136	3.6877e-38	4.27626e-34
Pantr2	long non-coding	VISp	0.288639	0.281	0.227	5.91526e-35	6.85933e-31
Gm17750	long non-coding	VISp	0.254281	0.284	0.224	5.76595e-34	6.6862e-30
Mir344f	small non-coding	VISp	0.281367	0.102	0.062	5.98613e-34	6.94151e-30
Mir384	small non-coding	VISp	0.264719	0.146	0.098	9.43275e-34	1.09382e-29
9130024F11Rik	long non-coding	SSp	0.484486	0.814	0.525	0	0
2610203C22Rik	long non-coding	SSp	0.463283	0.839	0.605	0	0
Gm2163	pseudogenes	SSp	0.29358	0.888	0.731	1.14677e-224	1.3298e-220
Gm35405	pseudogenes	SSp	0.356431	0.853	0.675	4.28165e-206	4.965e-202
2810032G03Rik	long non-coding	SSp	0.516035	0.485	0.288	1.76023e-177	2.04116e-173
8030453O22Rik	long non-coding	SSp	0.409065	0.333	0.176	1.84123e-153	2.13509e-149
Gm3948	long non-coding	SSp	0.449366	0.451	0.277	4.50046e-147	5.21874e-143
4933428C19Rik	long non-coding	SSp	0.441767	0.123	0.039	8.25296e-136	9.57013e-132
Gm29674	long non-coding	SSp	0.515055	0.224	0.106	4.77071e-125	5.53212e-121
1110018N20Rik	long non-coding	SSp	0.302	0.745	0.581	6.40616e-122	7.42859e-118
Gm35248	long non-coding	SSp	0.303938	0.704	0.516	1.4724e-121	1.7074e-117
H2-M6-ps	pseudogenes	SSp	0.416236	0.254	0.13	9.40828e-119	1.09098e-114
2310075C17Rik	long non-coding	SSp	0.323193	0.624	0.452	2.76382e-110	3.20493e-106
Gm29514	long non-coding	SSp	0.353486	0.634	0.487	4.46943e-109	5.18275e-105
A330009N23Rik	long non-coding	SSp	0.331445	0.644	0.488	2.37569e-107	2.75485e-103
4930447N08Rik	long non-coding	SSp	0.287934	0.157	0.068	9.37176e-103	1.08675e-98
C730002L08Rik	long non-coding	SSp	0.356428	0.544	0.394	4.95389e-99	5.74453e-95
Gm35161	long non-coding	SSp	0.313403	0.439	0.29	7.30294e-98	8.46849e-94
Gm12371	long non-coding	SSp	0.440362	0.305	0.182	4.23817e-94	4.91459e-90
Gm17322	long non-coding	SSp	0.374019	0.471	0.337	1.67397e-89	1.94114e-85
4833412C05Rik	long non-coding	SSp	0.414386	0.279	0.167	1.75191e-85	2.03151e-81
Gm14285	long non-coding	SSp	0.343522	0.322	0.204	1.51281e-82	1.75425e-78
Gm20063	long non-coding	SSp	0.378267	0.453	0.327	1.21668e-81	1.41086e-77
Gm15738	long non-coding	SSp	0.286034	0.632	0.492	8.32355e-81	9.65199e-77
Gm34583	pseudogenes	SSp	0.340973	0.353	0.23	8.63931e-78	1.00181e-73
Gm12300	long non-coding	SSp	0.365111	0.192	0.102	6.27363e-77	7.2749e-73
4933412E12Rik	long non-coding	SSp	0.32298	0.417	0.295	1.06019e-71	1.2294e-67
A830009L08Rik	long non-coding	SSp	0.320082	0.461	0.353	1.47224e-68	1.70721e-64
Gm31946	long non-coding	SSp	0.372245	0.211	0.125	1.14625e-64	1.32919e-60
Gm10421	long non-coding	SSp	0.358523	0.101	0.045	5.04955e-64	5.85546e-60
Gm13601	long non-coding	SSp	0.315266	0.293	0.19	5.61859e-62	6.51531e-58
Gm30092	long non-coding	SSp	0.313224	0.411	0.302	5.92394e-60	6.8694e-56
9430085M18Rik	long non-coding	SSp	0.30885	0.2	0.121	1.80612e-55	2.09437e-51
Gm35823	long non-coding	SSp	0.256782	0.216	0.134	3.71827e-53	4.31171e-49
Gm6277	long non-coding	SSp	0.289585	0.349	0.248	2.79385e-52	3.23975e-48
2010320O07Rik	long non-coding	SSp	0.275422	0.201	0.125	5.37162e-50	6.22894e-46
Gm13561	long non-coding	SSp	0.277684	0.181	0.11	8.10408e-50	9.39749e-46
Ptgs2os	long non-coding	SSp	0.286903	0.241	0.159	8.67936e-48	1.00646e-43
AW495222	long non-coding	SSp	0.305048	0.31	0.222	1.52857e-47	1.77253e-43
Gm8213	pseudogenes	SSp	0.267729	0.437	0.335	3.31275e-47	3.84146e-43
Gm13446	long non-coding	SSp	0.261995	0.371	0.275	5.38024e-47	6.23892e-43
Gm28836	long non-coding	SSp	0.259627	0.194	0.122	2.86824e-45	3.32602e-41
C030013G03Rik	long non-coding	SSp	0.357172	0.177	0.11	5.98035e-45	6.93482e-41
4930471L23Rik	long non-coding	SSp	0.264275	0.136	0.081	1.47358e-38	1.70876e-34
Gm2694	long non-coding	SSp	0.256754	0.327	0.238	4.26548e-38	4.94625e-34
Mir7055	small non-coding	SSp	0.255799	0.24	0.161	3.98322e-37	4.61894e-33
6530403H02Rik	long non-coding	SSp	0.29469	0.531	0.437	7.18952e-37	8.33697e-33
Gm20752	long non-coding	SSp	0.292196	0.275	0.219	1.81606e-22	2.10591e-18
Gm27243	long non-coding	SSp	0.292574	0.453	0.39	2.44011e-22	2.82955e-18
2810032G03Rik	long non-coding	MOp	0.550106	0.475	0.283	1.00994e-209	1.17112e-205
C730002L08Rik	long non-coding	MOp	0.424567	0.548	0.386	2.97098e-145	3.44515e-141
4930447N08Rik	long non-coding	MOp	0.308857	0.162	0.062	9.85975e-140	1.14334e-135
D030068K23Rik	long non-coding	MOp	0.374382	0.368	0.234	2.17734e-115	2.52484e-111
1110046J04Rik	long non-coding	MOp	0.398273	0.453	0.315	5.51227e-105	6.39203e-101
Gm30092	long non-coding	MOp	0.403492	0.427	0.292	5.64038e-105	6.54059e-101
Gm35161	long non-coding	MOp	0.29817	0.422	0.288	1.60054e-91	1.85599e-87
8030453O22Rik	long non-coding	MOp	0.288713	0.295	0.18	1.44135e-89	1.67139e-85
Gm10635	long non-coding	MOp	0.429183	0.126	0.055	4.33078e-89	5.02197e-85
5033430I15Rik	long non-coding	MOp	0.352674	0.344	0.23	2.48662e-79	2.88348e-75
A930012L18Rik	long non-coding	MOp	0.263086	0.356	0.233	5.67583e-79	6.58169e-75
4933412E12Rik	long non-coding	MOp	0.327639	0.41	0.292	1.72493e-75	2.00023e-71
Kcnmb4os2	long non-coding	MOp	0.27572	0.57	0.459	4.63661e-72	5.37661e-68
Gm5468	long non-coding	MOp	0.253546	0.622	0.505	3.60923e-65	4.18527e-61
1600029O15Rik	pseudogenes	MOp	0.254398	0.142	0.078	3.88478e-54	4.50479e-50
Gm13446	long non-coding	MOp	0.277634	0.366	0.272	4.296e-53	4.98165e-49
Gm4544	long non-coding	MOp	0.319602	0.196	0.124	7.20933e-53	8.35994e-49
Gm34583	pseudogenes	MOp	0.282258	0.326	0.232	1.06037e-52	1.22961e-48
Gm13530	long non-coding	MOp	0.260106	0.259	0.174	1.3033e-51	1.5113e-47
3110045C21Rik	long non-coding	MOp	0.286746	0.239	0.156	1.01665e-50	1.1789e-46
Mir344i	small non-coding	MOp	0.333089	0.171	0.105	5.90599e-47	6.84859e-43
Gm12963	long non-coding	MOp	0.277189	0.22	0.15	1.6093e-40	1.86614e-36
Abhd11os	pseudogenes	MOp	0.275905	0.142	0.091	4.67127e-35	5.41681e-31
Gm27243	long non-coding	MOp	0.25341	0.413	0.4	3.81882e-06	0.0442831

## Sheet: pcG
Table S4 Differentially expressed genes among different mouse cortical areas
gene	gene type	cluster	avg_log2FC	pct.1	pct.2	p_val	p_val_adj
Egfem1	protein-coding	VISp	0.65891	0.734	0.605	0	0
Tox2	protein-coding	VISp	0.635155	0.49	0.293	0	0
Marcksl1	protein-coding	VISp	0.614281	0.662	0.404	0	0
Banf2	protein-coding	VISp	0.611111	0.548	0.301	0	0
Grik1	protein-coding	VISp	0.59909	0.597	0.389	0	0
Utrn	protein-coding	VISp	0.554855	0.817	0.717	0	0
Spock3	protein-coding	VISp	0.513099	0.898	0.718	0	0
Tenm3	protein-coding	VISp	0.509931	0.834	0.717	0	0
Rab3b	protein-coding	VISp	0.490093	0.801	0.611	0	0
Dgkg	protein-coding	VISp	0.487542	0.88	0.75	0	0
Wif1	protein-coding	VISp	0.44738	0.689	0.549	0	0
Tiam1	protein-coding	VISp	0.415748	0.929	0.847	0	0
Rhd	protein-coding	VISp	0.407782	0.67	0.505	0	0
Tmem47	protein-coding	VISp	0.396085	0.729	0.594	0	0
Tenm2	protein-coding	VISp	0.361538	0.957	0.952	0	0
Timp2	protein-coding	VISp	0.359447	0.884	0.734	0	0
Sorbs1	protein-coding	VISp	0.305643	0.986	0.968	0	0
Peak1	protein-coding	VISp	0.301154	0.996	0.992	0	0
Ppargc1a	protein-coding	VISp	0.283389	0.95	0.925	0	0
Cd44	protein-coding	VISp	0.282243	0.956	0.94	0	0
Chl1	protein-coding	VISp	0.25048	0.967	0.936	0	0
Ank1	protein-coding	VISp	0.43728	0.576	0.371	5.52872e-308	1.11619e-303
Adcy8	protein-coding	VISp	0.417132	0.765	0.601	7.56055e-307	1.5264e-302
Gm13889	protein-coding	VISp	0.521645	0.635	0.441	5.56454e-306	1.12342e-301
Tox3	protein-coding	VISp	0.557283	0.44	0.238	4.87272e-284	9.83754e-280
Kcnn2	protein-coding	VISp	0.294945	0.876	0.832	4.37972e-280	8.84221e-276
Abat	protein-coding	VISp	0.373513	0.798	0.697	1.80755e-273	3.64927e-269
Gad1	protein-coding	VISp	0.657446	0.52	0.346	4.5482e-273	9.18236e-269
Slc6a1	protein-coding	VISp	0.628342	0.517	0.31	1.62957e-268	3.28993e-264
Mtss1	protein-coding	VISp	0.442629	0.62	0.429	3.62754e-268	7.32364e-264
Cort	protein-coding	VISp	0.796827	0.341	0.164	2.46991e-267	4.9865e-263
Rimklb	protein-coding	VISp	0.42479	0.679	0.522	3.98547e-258	8.04626e-254
Cpne7	protein-coding	VISp	0.60408	0.474	0.292	2.89821e-251	5.85119e-247
Epha6	protein-coding	VISp	0.368234	0.897	0.862	4.89777e-251	9.8881e-247
Camk2d	protein-coding	VISp	0.327332	0.863	0.76	6.03788e-251	1.21899e-246
Cenpa	protein-coding	VISp	0.675007	0.348	0.175	7.94561e-251	1.60414e-246
Afap1	protein-coding	VISp	0.519808	0.465	0.28	7.8809e-247	1.59107e-242
Cd63	protein-coding	VISp	0.687592	0.399	0.224	3.31279e-244	6.68819e-240
Pak6	protein-coding	VISp	0.407291	0.666	0.518	1.50255e-237	3.03349e-233
Sox2	protein-coding	VISp	0.564221	0.354	0.178	5.59253e-235	1.12908e-230
Arl4c	protein-coding	VISp	0.458098	0.586	0.398	1.54448e-232	3.11815e-228
Slc32a1	protein-coding	VISp	0.545754	0.41	0.233	4.47621e-231	9.03702e-227
Rasgrp2	protein-coding	VISp	0.479049	0.462	0.281	5.01545e-231	1.01257e-226
Tubb2b	protein-coding	VISp	0.556307	0.596	0.47	9.37152e-231	1.89202e-226
Lbh	protein-coding	VISp	0.443603	0.476	0.292	6.88332e-228	1.38967e-223
Slc5a5	protein-coding	VISp	0.518099	0.482	0.316	1.70701e-225	3.44628e-221
Qk	protein-coding	VISp	0.334447	0.846	0.764	2.47056e-217	4.98782e-213
Arhgap12	protein-coding	VISp	0.42676	0.697	0.583	4.86661e-215	9.82521e-211
Gad2	protein-coding	VISp	0.586113	0.469	0.301	2.21258e-213	4.46697e-209
Arx	protein-coding	VISp	0.550103	0.371	0.201	1.7287e-207	3.49007e-203
Klf5	protein-coding	VISp	0.464247	0.526	0.371	4.72639e-204	9.54211e-200
Gprc5b	protein-coding	VISp	0.433606	0.197	0.068	4.89794e-204	9.88845e-200
Npas3	protein-coding	VISp	0.518269	0.552	0.394	9.13316e-204	1.84389e-199
Fosl2	protein-coding	VISp	0.472653	0.484	0.33	9.70102e-201	1.95854e-196
Kcnmb2	protein-coding	VISp	0.487278	0.438	0.269	1.59493e-200	3.22001e-196
Tcerg1l	protein-coding	VISp	0.547338	0.36	0.202	6.5257e-199	1.31747e-194
Efnb3	protein-coding	VISp	0.464997	0.323	0.168	1.81329e-196	3.66085e-192
Pacsin2	protein-coding	VISp	0.327925	0.726	0.656	2.77974e-194	5.61201e-190
Zeb1	protein-coding	VISp	0.31892	0.776	0.695	2.68974e-193	5.43031e-189
Lppr1	protein-coding	VISp	0.442681	0.557	0.409	1.41266e-192	2.85202e-188
Gng7	protein-coding	VISp	0.500614	0.518	0.382	7.57147e-192	1.5286e-187
A330050F15Rik	protein-coding	VISp	0.520285	0.364	0.211	2.23363e-187	4.50948e-183
Galntl6	protein-coding	VISp	0.34419	0.796	0.733	8.11795e-187	1.63893e-182
Snx25	protein-coding	VISp	0.317594	0.729	0.608	7.81961e-185	1.5787e-180
Sema6d	protein-coding	VISp	0.313838	0.775	0.682	3.79665e-183	7.66507e-179
Dner	protein-coding	VISp	0.267453	0.866	0.842	4.05751e-181	8.19172e-177
Erbb4	protein-coding	VISp	0.530239	0.558	0.433	4.81872e-176	9.72851e-172
Dlx5	protein-coding	VISp	0.496848	0.375	0.208	8.0739e-175	1.63004e-170
Rnaset2a	protein-coding	VISp	0.320358	0.668	0.578	1.17385e-171	2.36988e-167
Lgals1	protein-coding	VISp	0.625503	0.255	0.124	1.18161e-169	2.38555e-165
Ptprm	protein-coding	VISp	0.459522	0.55	0.421	3.24916e-169	6.55972e-165
Sox6	protein-coding	VISp	0.504637	0.335	0.203	1.97199e-168	3.98125e-164
Pcp4l1	protein-coding	VISp	0.474803	0.542	0.412	2.54953e-168	5.14724e-164
Dlx1	protein-coding	VISp	0.431737	0.391	0.225	2.69005e-166	5.43094e-162
Celf6	protein-coding	VISp	0.310804	0.695	0.598	1.15158e-165	2.32492e-161
Btbd11	protein-coding	VISp	0.484513	0.426	0.282	1.52941e-165	3.08772e-161
C530008M17Rik	protein-coding	VISp	0.291285	0.777	0.687	5.41083e-163	1.09239e-158
Sst	protein-coding	VISp	0.64582	0.344	0.201	2.32504e-159	4.69402e-155
Parm1	protein-coding	VISp	0.493866	0.467	0.335	1.82181e-158	3.67805e-154
Etv6	protein-coding	VISp	0.359422	0.648	0.563	1.01887e-154	2.05699e-150
Limch1	protein-coding	VISp	0.251854	0.836	0.779	5.0409e-153	1.01771e-148
Chn2	protein-coding	VISp	0.3338	0.649	0.563	1.06212e-151	2.14432e-147
Rnaset2b	protein-coding	VISp	0.356985	0.48	0.337	8.51665e-151	1.71943e-146
Lhx6	protein-coding	VISp	0.500776	0.223	0.106	1.66625e-148	3.364e-144
Plxdc2	protein-coding	VISp	0.329917	0.73	0.642	1.60585e-147	3.24205e-143
Synpr	protein-coding	VISp	0.440232	0.635	0.528	1.46183e-145	2.95128e-141
Hdac5	protein-coding	VISp	0.267082	0.758	0.683	1.98364e-144	4.00477e-140
Mafb	protein-coding	VISp	0.471133	0.307	0.177	2.39905e-144	4.84345e-140
Ubash3b	protein-coding	VISp	0.344047	0.634	0.517	3.51931e-144	7.10514e-140
Lgi2	protein-coding	VISp	0.286264	0.692	0.572	8.6617e-142	1.74871e-137
Ndrg2	protein-coding	VISp	0.393998	0.555	0.437	1.31214e-141	2.64908e-137
Ankrd55	protein-coding	VISp	0.42842	0.354	0.225	2.01495e-138	4.06798e-134
Dusp10	protein-coding	VISp	0.446718	0.283	0.158	9.71942e-137	1.96225e-132
2510009E07Rik	protein-coding	VISp	0.33134	0.638	0.536	6.112e-135	1.23395e-130
Dchs1	protein-coding	VISp	0.303933	0.314	0.188	8.17703e-135	1.65086e-130
Pthlh	protein-coding	VISp	0.584557	0.216	0.106	1.23901e-134	2.50144e-130
Dock11	protein-coding	VISp	0.416018	0.342	0.221	1.77453e-134	3.5826e-130
Reln	protein-coding	VISp	0.469443	0.459	0.339	2.5396e-134	5.12719e-130
Elovl5	protein-coding	VISp	0.360466	0.567	0.449	8.4545e-134	1.70688e-129
Sema3e	protein-coding	VISp	0.403657	0.678	0.644	2.54035e-133	5.12872e-129
Dlx6	protein-coding	VISp	0.348165	0.294	0.164	3.05196e-133	6.16159e-129
Zcchc12	protein-coding	VISp	0.414624	0.521	0.426	3.25393e-133	6.56936e-129
Rapgef3	protein-coding	VISp	0.426833	0.171	0.074	9.62233e-133	1.94265e-128
Acadl	protein-coding	VISp	0.471512	0.301	0.179	1.38404e-132	2.79423e-128
Crhbp	protein-coding	VISp	0.613686	0.204	0.1	5.89662e-132	1.19047e-127
Fam46a	protein-coding	VISp	0.457284	0.268	0.152	1.53458e-130	3.09816e-126
Adra1a	protein-coding	VISp	0.356075	0.544	0.425	9.24302e-130	1.86607e-125
Gpsm1	protein-coding	VISp	0.292838	0.577	0.442	3.79592e-127	7.66358e-123
Nt5dc3	protein-coding	VISp	0.252373	0.735	0.668	1.2389e-126	2.50122e-122
Yes1	protein-coding	VISp	0.412895	0.376	0.259	1.31264e-125	2.65008e-121
Swap70	protein-coding	VISp	0.281329	0.23	0.125	6.41408e-125	1.29494e-120
St8sia4	protein-coding	VISp	0.437501	0.312	0.197	9.3566e-125	1.889e-120
Sytl5	protein-coding	VISp	0.392964	0.258	0.15	6.09067e-124	1.22965e-119
Sema6a	protein-coding	VISp	0.372675	0.634	0.558	2.98439e-123	6.02519e-119
Rnf144b	protein-coding	VISp	0.352921	0.47	0.35	1.33483e-122	2.69489e-118
Pvrl2	protein-coding	VISp	0.391968	0.34	0.22	5.73657e-122	1.15816e-117
BC030500	protein-coding	VISp	0.346441	0.501	0.391	1.85703e-121	3.74917e-117
Tunar	protein-coding	VISp	0.383881	0.264	0.154	2.98581e-120	6.02806e-116
Lppr3	protein-coding	VISp	0.270187	0.706	0.616	3.87672e-120	7.8267e-116
Slc7a5	protein-coding	VISp	0.327663	0.511	0.393	1.31259e-119	2.64999e-115
Nrip2	protein-coding	VISp	0.341882	0.53	0.42	3.66856e-118	7.40645e-114
Igf1	protein-coding	VISp	0.431591	0.396	0.275	8.98685e-118	1.81435e-113
Dpysl5	protein-coding	VISp	0.321382	0.516	0.394	1.5015e-117	3.03139e-113
Ttc28	protein-coding	VISp	0.333263	0.637	0.57	3.73142e-117	7.53337e-113
Vat1l	protein-coding	VISp	0.397167	0.448	0.342	8.58477e-117	1.73318e-112
Sh3d19	protein-coding	VISp	0.321012	0.607	0.517	2.73608e-116	5.52387e-112
Tspan2	protein-coding	VISp	0.426653	0.332	0.218	1.37023e-115	2.76635e-111
Klhl13	protein-coding	VISp	0.43275	0.407	0.298	9.40883e-114	1.89955e-109
Dlx2	protein-coding	VISp	0.355168	0.301	0.178	1.08489e-113	2.19028e-109
Mtss1l	protein-coding	VISp	0.270509	0.725	0.661	1.26615e-113	2.55623e-109
Arhgap6	protein-coding	VISp	0.33595	0.336	0.231	1.63968e-111	3.31034e-107
Arhgap18	protein-coding	VISp	0.358935	0.551	0.455	2.20278e-111	4.44719e-107
Rbp4	protein-coding	VISp	0.329305	0.594	0.525	3.25192e-111	6.56531e-107
Pnoc	protein-coding	VISp	0.472057	0.264	0.154	8.63737e-111	1.7438e-106
Nacc2	protein-coding	VISp	0.32475	0.456	0.335	2.80953e-110	5.67215e-106
Scara3	protein-coding	VISp	0.427015	0.155	0.071	5.62833e-110	1.1363e-105
Dock10	protein-coding	VISp	0.356804	0.55	0.457	1.85114e-109	3.73727e-105
Arid5a	protein-coding	VISp	0.42057	0.296	0.198	1.99005e-109	4.01772e-105
Hunk	protein-coding	VISp	0.357041	0.484	0.382	1.16495e-108	2.35191e-104
Tmem164	protein-coding	VISp	0.338892	0.522	0.418	4.32396e-108	8.72964e-104
Frmd4b	protein-coding	VISp	0.382405	0.41	0.304	7.21475e-108	1.45659e-103
Nxph1	protein-coding	VISp	0.4512	0.436	0.335	1.75265e-107	3.53843e-103
Rbms3	protein-coding	VISp	0.257859	0.824	0.802	1.96567e-107	3.9685e-103
Pcdh8	protein-coding	VISp	0.412614	0.323	0.212	3.96886e-107	8.01273e-103
Zfp536	protein-coding	VISp	0.355497	0.473	0.362	4.17175e-107	8.42234e-103
Lpp	protein-coding	VISp	0.34464	0.5	0.403	4.45774e-107	8.99973e-103
Tox	protein-coding	VISp	0.354137	0.553	0.478	1.37615e-106	2.7783e-102
Gkap1	protein-coding	VISp	0.255904	0.7	0.607	1.26608e-105	2.55608e-101
Ptchd4	protein-coding	VISp	0.250155	0.724	0.663	2.07463e-105	4.18846e-101
Kcnip1	protein-coding	VISp	0.430421	0.485	0.362	2.16368e-105	4.36825e-101
Ifit2	protein-coding	VISp	0.379584	0.255	0.152	3.46738e-105	7.00029e-101
Igsf3	protein-coding	VISp	0.276077	0.519	0.397	3.50734e-105	7.08096e-101
Krt1	protein-coding	VISp	0.330716	0.391	0.264	1.14523e-103	2.3121e-99
Gfpt2	protein-coding	VISp	0.397487	0.293	0.185	4.60063e-103	9.28822e-99
Eya1	protein-coding	VISp	0.378621	0.152	0.071	5.5419e-103	1.11885e-98
Pard3	protein-coding	VISp	0.290285	0.574	0.469	6.89152e-102	1.39133e-97
Oxtr	protein-coding	VISp	0.354545	0.133	0.057	1.86256e-101	3.76032e-97
Gjd2	protein-coding	VISp	0.312435	0.189	0.097	8.62375e-101	1.74105e-96
Sash1	protein-coding	VISp	0.350756	0.556	0.472	5.11032e-100	1.03172e-95
Ptprz1	protein-coding	VISp	0.433173	0.341	0.237	3.1824e-99	6.42494e-95
Pygb	protein-coding	VISp	0.274369	0.639	0.559	1.7192e-98	3.4709e-94
Cntnap4	protein-coding	VISp	0.33914	0.512	0.415	1.87367e-98	3.78274e-94
Alk	protein-coding	VISp	0.358827	0.46	0.361	4.06444e-98	8.20569e-94
Nnat	protein-coding	VISp	0.450671	0.304	0.2	8.26113e-98	1.66784e-93
Pcdhgc4	protein-coding	VISp	0.319906	0.223	0.127	2.36743e-97	4.7796e-93
Fosb	protein-coding	VISp	0.371879	0.283	0.187	2.72094e-96	5.49331e-92
Calca	protein-coding	VISp	0.356211	0.101	0.036	3.09276e-96	6.24398e-92
Ptpre	protein-coding	VISp	0.251746	0.637	0.552	4.64088e-96	9.36947e-92
Sema4b	protein-coding	VISp	0.287599	0.425	0.322	1.09903e-95	2.21883e-91
Sox1	protein-coding	VISp	0.299586	0.201	0.109	3.75447e-95	7.5799e-91
Tmem44	protein-coding	VISp	0.28786	0.588	0.516	4.50648e-94	9.09814e-90
Idh2	protein-coding	VISp	0.29561	0.534	0.435	1.8268e-93	3.68812e-89
Gpr176	protein-coding	VISp	0.330245	0.422	0.313	2.31249e-93	4.66869e-89
Cldn1	protein-coding	VISp	0.320595	0.1	0.036	1.63016e-92	3.29112e-88
Pbx3	protein-coding	VISp	0.443791	0.331	0.239	1.85005e-92	3.73506e-88
Ankrd34b	protein-coding	VISp	0.328443	0.436	0.341	2.31406e-91	4.67186e-87
Trpc4	protein-coding	VISp	0.300271	0.551	0.468	3.97502e-91	8.02516e-87
Pcdh11x	protein-coding	VISp	0.258032	0.709	0.639	4.45153e-91	8.9872e-87
Nupr1	protein-coding	VISp	0.423093	0.222	0.127	1.00966e-90	2.03841e-86
Fgf11	protein-coding	VISp	0.296087	0.381	0.265	1.61606e-90	3.26266e-86
Zfp467	protein-coding	VISp	0.280325	0.475	0.361	6.05998e-90	1.22345e-85
Timp3	protein-coding	VISp	0.402053	0.187	0.104	1.28282e-89	2.58989e-85
Npr3	protein-coding	VISp	0.335179	0.197	0.114	1.33343e-89	2.69205e-85
Stard13	protein-coding	VISp	0.264099	0.754	0.703	1.70094e-89	3.43403e-85
Cntnap3	protein-coding	VISp	0.386365	0.28	0.188	1.70841e-89	3.44911e-85
Smco3	protein-coding	VISp	0.362261	0.185	0.101	3.24475e-89	6.55083e-85
Bcl6	protein-coding	VISp	0.334581	0.394	0.297	1.21571e-88	2.4544e-84
Cacna2d2	protein-coding	VISp	0.311838	0.306	0.211	2.74489e-88	5.54167e-84
Ppfia4	protein-coding	VISp	0.270367	0.505	0.405	7.03172e-88	1.41963e-83
Hes7	protein-coding	VISp	0.296874	0.246	0.152	2.16244e-87	4.36575e-83
Pla2g7	protein-coding	VISp	0.473943	0.212	0.127	5.76604e-87	1.16411e-82
Ammecr1	protein-coding	VISp	0.258762	0.517	0.403	6.15309e-87	1.24225e-82
Rerg	protein-coding	VISp	0.391041	0.19	0.105	6.53734e-87	1.31982e-82
Sp9	protein-coding	VISp	0.274253	0.205	0.114	8.30112e-87	1.67591e-82
Sox9	protein-coding	VISp	0.382278	0.259	0.171	4.033e-85	8.14223e-81
Klf15	protein-coding	VISp	0.320275	0.339	0.241	5.1888e-85	1.04757e-80
Filip1	protein-coding	VISp	0.398581	0.273	0.187	1.01127e-84	2.04166e-80
Capn2	protein-coding	VISp	0.253641	0.595	0.514	1.0597e-84	2.13943e-80
Kit	protein-coding	VISp	0.435053	0.383	0.294	1.20192e-84	2.42655e-80
Samd5	protein-coding	VISp	0.299449	0.508	0.41	3.58447e-84	7.23668e-80
Samd14	protein-coding	VISp	0.287366	0.35	0.248	5.52769e-84	1.11598e-79
Slc27a2	protein-coding	VISp	0.368662	0.236	0.147	5.69941e-84	1.15065e-79
Tiparp	protein-coding	VISp	0.294268	0.541	0.462	6.71695e-84	1.35609e-79
C130030K03Rik	protein-coding	VISp	0.32219	0.231	0.141	1.97887e-83	3.99515e-79
Fam126a	protein-coding	VISp	0.304618	0.283	0.191	3.30671e-83	6.67593e-79
Fam84b	protein-coding	VISp	0.284814	0.12	0.054	7.02914e-83	1.41911e-78
Id3	protein-coding	VISp	0.476482	0.139	0.068	1.16508e-82	2.35217e-78
St3gal4	protein-coding	VISp	0.320869	0.335	0.242	5.30795e-82	1.07162e-77
Kcns3	protein-coding	VISp	0.345311	0.362	0.272	5.49132e-82	1.10864e-77
Atg9b	protein-coding	VISp	0.258119	0.286	0.189	1.1128e-81	2.24663e-77
Ust	protein-coding	VISp	0.34762	0.495	0.418	1.60354e-80	3.23739e-76
Arhgef6	protein-coding	VISp	0.329646	0.246	0.159	2.51941e-80	5.08645e-76
Npy2r	protein-coding	VISp	0.371346	0.118	0.053	2.59736e-80	5.24381e-76
Zfp804b	protein-coding	VISp	0.34516	0.647	0.606	3.52791e-80	7.12251e-76
Ppapdc1a	protein-coding	VISp	0.493885	0.227	0.145	3.98448e-80	8.04427e-76
Galnt7	protein-coding	VISp	0.265244	0.606	0.524	5.14007e-80	1.03773e-75
Nhs	protein-coding	VISp	0.26653	0.414	0.318	1.2194e-79	2.46185e-75
Nkain3	protein-coding	VISp	0.284617	0.455	0.362	4.49084e-78	9.06655e-74
Gpr161	protein-coding	VISp	0.27133	0.26	0.177	7.34556e-78	1.483e-73
Prorsd1	protein-coding	VISp	0.316527	0.334	0.237	2.75117e-77	5.55434e-73
Rassf8	protein-coding	VISp	0.265114	0.37	0.275	4.13479e-77	8.34772e-73
Chst8	protein-coding	VISp	0.401709	0.318	0.242	2.651e-76	5.35211e-72
Bag3	protein-coding	VISp	0.2788	0.103	0.044	4.04762e-76	8.17175e-72
Aifm2	protein-coding	VISp	0.283962	0.208	0.128	1.05483e-75	2.12959e-71
Gpsm2	protein-coding	VISp	0.258862	0.523	0.43	1.29261e-75	2.60964e-71
Zdbf2	protein-coding	VISp	0.278127	0.681	0.67	1.45062e-75	2.92866e-71
Eif4ebp1	protein-coding	VISp	0.329721	0.357	0.268	3.0282e-75	6.11363e-71
Gstm1	protein-coding	VISp	0.430988	0.305	0.219	3.79749e-75	7.66675e-71
Nr2f2	protein-coding	VISp	0.315991	0.268	0.175	7.88163e-75	1.59122e-70
Sorcs2	protein-coding	VISp	0.273354	0.618	0.552	1.40691e-74	2.84041e-70
Eps8	protein-coding	VISp	0.342477	0.262	0.177	1.49196e-73	3.01213e-69
Stat5b	protein-coding	VISp	0.254693	0.534	0.45	4.2929e-73	8.66694e-69
Apoe	protein-coding	VISp	0.53172	0.34	0.266	7.69282e-73	1.5531e-68
Ch25h	protein-coding	VISp	0.268566	0.103	0.045	9.05878e-73	1.82888e-68
Vip	protein-coding	VISp	0.328674	0.381	0.275	1.10094e-72	2.22269e-68
Cdh20	protein-coding	VISp	0.348506	0.449	0.368	3.15528e-72	6.37018e-68
Sncaip	protein-coding	VISp	0.300699	0.239	0.155	3.92618e-72	7.92656e-68
Amy1	protein-coding	VISp	0.258565	0.513	0.422	4.69916e-72	9.48713e-68
Morc4	protein-coding	VISp	0.276378	0.248	0.163	7.1357e-72	1.44063e-67
Cntnap5c	protein-coding	VISp	0.341816	0.522	0.452	8.78621e-72	1.77385e-67
Rcn1	protein-coding	VISp	0.284555	0.413	0.325	2.12895e-71	4.29813e-67
Clic4	protein-coding	VISp	0.395258	0.281	0.203	2.75478e-71	5.56162e-67
Prr5	protein-coding	VISp	0.265004	0.169	0.096	4.95847e-71	1.00106e-66
Nos1	protein-coding	VISp	0.311371	0.3	0.222	2.01168e-70	4.06137e-66
Pdyn	protein-coding	VISp	0.405493	0.121	0.059	3.88605e-70	7.84554e-66
Tsc22d4	protein-coding	VISp	0.367628	0.33	0.248	4.02999e-70	8.13614e-66
AW551984	protein-coding	VISp	0.32022	0.108	0.051	5.10242e-70	1.03013e-65
Npnt	protein-coding	VISp	0.335147	0.229	0.151	7.95528e-70	1.60609e-65
Npy	protein-coding	VISp	0.327389	0.441	0.334	5.38037e-69	1.08624e-64
Il1rapl2	protein-coding	VISp	0.295154	0.574	0.506	8.29764e-69	1.67521e-64
Siah3	protein-coding	VISp	0.346212	0.293	0.208	1.55847e-68	3.1464e-64
Mfge8	protein-coding	VISp	0.461349	0.11	0.053	7.54139e-68	1.52253e-63
Gm1604b	protein-coding	VISp	0.251819	0.133	0.069	9.14463e-68	1.84621e-63
Snx8	protein-coding	VISp	0.280868	0.335	0.251	4.40931e-67	8.90196e-63
Flna	protein-coding	VISp	0.258829	0.416	0.327	2.36594e-66	4.7766e-62
Cd68	protein-coding	VISp	0.366956	0.227	0.153	2.78179e-66	5.61615e-62
Pcdh18	protein-coding	VISp	0.308524	0.195	0.121	3.02449e-66	6.10614e-62
Cxcl14	protein-coding	VISp	0.403889	0.235	0.155	1.3718e-65	2.76952e-61
Wwtr1	protein-coding	VISp	0.308818	0.156	0.091	1.84587e-65	3.72663e-61
Fam181b	protein-coding	VISp	0.314304	0.143	0.077	3.20709e-65	6.4748e-61
Itga4	protein-coding	VISp	0.294819	0.197	0.126	5.80524e-65	1.17202e-60
Pde9a	protein-coding	VISp	0.269011	0.478	0.393	8.22784e-65	1.66112e-60
Efna1	protein-coding	VISp	0.328172	0.259	0.182	1.73083e-63	3.49438e-59
Ramp2	protein-coding	VISp	0.303968	0.358	0.267	1.78743e-63	3.60864e-59
Gng5	protein-coding	VISp	0.326764	0.381	0.303	2.22385e-63	4.48972e-59
Grin3a	protein-coding	VISp	0.372874	0.364	0.291	7.18016e-63	1.4496e-58
Pola1	protein-coding	VISp	0.259961	0.526	0.456	1.45784e-62	2.94324e-58
Slc23a3	protein-coding	VISp	0.361142	0.17	0.106	2.66965e-62	5.38976e-58
Tmem176b	protein-coding	VISp	0.396971	0.119	0.062	2.8543e-62	5.76254e-58
Fam107b	protein-coding	VISp	0.343047	0.146	0.085	4.307e-62	8.6954e-58
Tmem132c	protein-coding	VISp	0.340196	0.245	0.172	4.68011e-62	9.44868e-58
Fam131c	protein-coding	VISp	0.30708	0.213	0.138	4.94839e-62	9.99031e-58
Phgdh	protein-coding	VISp	0.359635	0.16	0.094	5.51294e-62	1.11301e-57
Amn	protein-coding	VISp	0.283228	0.394	0.32	6.73171e-62	1.35907e-57
Cntfr	protein-coding	VISp	0.265049	0.673	0.685	1.35585e-61	2.73732e-57
Slc15a2	protein-coding	VISp	0.255054	0.294	0.213	6.57121e-61	1.32666e-56
Sparc	protein-coding	VISp	0.362407	0.111	0.057	1.05338e-60	2.12668e-56
Tph2	protein-coding	VISp	0.292814	0.16	0.095	2.187e-60	4.41533e-56
Car2	protein-coding	VISp	0.394317	0.261	0.187	2.37286e-60	4.79057e-56
Erbb2ip	protein-coding	VISp	0.278605	0.433	0.356	2.81183e-60	5.67681e-56
Tac1	protein-coding	VISp	0.372115	0.138	0.076	1.0863e-59	2.19314e-55
Erg	protein-coding	VISp	0.311305	0.125	0.07	2.95332e-59	5.96246e-55
Tmem2	protein-coding	VISp	0.251672	0.445	0.37	4.12082e-59	8.31952e-55
Dab2	protein-coding	VISp	0.321409	0.158	0.098	8.28153e-59	1.67196e-54
Rcan3	protein-coding	VISp	0.252602	0.403	0.321	1.03233e-58	2.08417e-54
Rxfp1	protein-coding	VISp	0.298116	0.291	0.212	3.98867e-58	8.05273e-54
Rhbdl3	protein-coding	VISp	0.292757	0.303	0.23	4.46632e-58	9.01705e-54
Phactr4	protein-coding	VISp	0.262424	0.368	0.305	3.34247e-57	6.74812e-53
Slc1a3	protein-coding	VISp	0.488747	0.144	0.088	1.7927e-56	3.61929e-52
Myo3b	protein-coding	VISp	0.253241	0.284	0.216	3.91773e-56	7.9095e-52
Nnmt	protein-coding	VISp	0.285992	0.135	0.078	2.63116e-55	5.31204e-51
Nrtn	protein-coding	VISp	0.266657	0.238	0.156	3.65408e-55	7.37722e-51
Elfn1	protein-coding	VISp	0.345964	0.35	0.284	3.8867e-55	7.84685e-51
Jam2	protein-coding	VISp	0.324077	0.297	0.225	6.45613e-55	1.30343e-50
Plin2	protein-coding	VISp	0.276957	0.133	0.077	1.25022e-54	2.52408e-50
Prdm5	protein-coding	VISp	0.25549	0.177	0.112	3.97341e-54	8.02193e-50
Arhgap31	protein-coding	VISp	0.373946	0.453	0.418	7.52806e-54	1.51984e-49
Egfr	protein-coding	VISp	0.326617	0.189	0.125	2.87953e-53	5.81348e-49
Rhbdf1	protein-coding	VISp	0.25736	0.175	0.111	5.7411e-53	1.15907e-48
Prox1	protein-coding	VISp	0.283879	0.198	0.132	4.69952e-52	9.48787e-48
6430573F11Rik	protein-coding	VISp	0.262749	0.333	0.258	1.75092e-51	3.53493e-47
Rhoq	protein-coding	VISp	0.253473	0.548	0.495	5.8376e-51	1.17855e-46
Acss1	protein-coding	VISp	0.301945	0.224	0.158	8.3506e-51	1.6859e-46
Casp3	protein-coding	VISp	0.251091	0.289	0.214	9.08075e-51	1.83331e-46
Cald1	protein-coding	VISp	0.287447	0.221	0.157	4.58413e-49	9.25489e-45
Crlf1	protein-coding	VISp	0.285604	0.194	0.13	5.19626e-49	1.04907e-44
Prex2	protein-coding	VISp	0.310643	0.415	0.358	9.22189e-49	1.86181e-44
Col26a1	protein-coding	VISp	0.298804	0.457	0.402	2.02621e-48	4.09072e-44
Ngf	protein-coding	VISp	0.31925	0.216	0.153	9.74342e-47	1.9671e-42
Phka1	protein-coding	VISp	0.289063	0.284	0.22	6.24859e-46	1.26153e-41
Crh	protein-coding	VISp	0.345974	0.235	0.169	1.1221e-45	2.26541e-41
Trmt2b	protein-coding	VISp	0.250131	0.301	0.233	3.09264e-45	6.24373e-41
Kctd8	protein-coding	VISp	0.288172	0.35	0.289	5.57942e-45	1.12643e-40
Ntn4	protein-coding	VISp	0.290802	0.279	0.216	1.59891e-44	3.22805e-40
Pltp	protein-coding	VISp	0.265298	0.164	0.108	1.13484e-43	2.29113e-39
Hbegf	protein-coding	VISp	0.257412	0.313	0.244	1.91054e-43	3.85718e-39
Fam150b	protein-coding	VISp	0.320005	0.13	0.081	3.37775e-43	6.81935e-39
Fgfr2	protein-coding	VISp	0.286427	0.212	0.157	1.59499e-42	3.22012e-38
Gpx3	protein-coding	VISp	0.326309	0.266	0.208	1.75097e-42	3.53503e-38
Zar1l	protein-coding	VISp	0.277322	0.226	0.168	1.83574e-41	3.70618e-37
Pdlim5	protein-coding	VISp	0.275429	0.142	0.093	3.11291e-41	6.28466e-37
F3	protein-coding	VISp	0.345717	0.15	0.098	5.92715e-41	1.19663e-36
Prkg2	protein-coding	VISp	0.285987	0.313	0.257	2.09306e-40	4.22568e-36
Spsb2	protein-coding	VISp	0.299276	0.189	0.137	5.8889e-40	1.18891e-35
Vwc2l	protein-coding	VISp	0.265675	0.334	0.272	6.55584e-40	1.32356e-35
Fam160a1	protein-coding	VISp	0.275938	0.244	0.19	7.08635e-39	1.43066e-34
Mt2	protein-coding	VISp	0.348556	0.239	0.183	8.73289e-39	1.76308e-34
Npas1	protein-coding	VISp	0.279611	0.291	0.228	1.3766e-37	2.77921e-33
Asic4	protein-coding	VISp	0.264057	0.213	0.156	1.37686e-37	2.77974e-33
Nr2e1	protein-coding	VISp	0.256328	0.186	0.134	6.01846e-37	1.21507e-32
Pllp	protein-coding	VISp	0.263478	0.179	0.126	2.11191e-36	4.26373e-32
Hapln1	protein-coding	VISp	0.371054	0.466	0.438	7.03867e-36	1.42104e-31
Pard3b	protein-coding	VISp	0.250651	0.339	0.298	5.85003e-35	1.18106e-30
Kat2b	protein-coding	VISp	0.250772	0.471	0.435	9.2505e-35	1.86758e-30
Lypd6	protein-coding	VISp	0.348686	0.266	0.219	3.3076e-33	6.67771e-29
Tmcc3	protein-coding	VISp	0.352377	0.461	0.447	8.08336e-33	1.63195e-28
Sema3c	protein-coding	VISp	0.250207	0.315	0.258	6.74e-32	1.36074e-27
Nek7	protein-coding	VISp	0.376316	0.597	0.624	4.02775e-31	8.13162e-27
Cartpt	protein-coding	VISp	0.31413	0.194	0.147	1.84151e-30	3.71783e-26
Acaa2	protein-coding	VISp	0.253912	0.162	0.117	1.23423e-29	2.49178e-25
Adarb2	protein-coding	VISp	0.295049	0.411	0.364	1.2893e-29	2.60297e-25
Timp4	protein-coding	VISp	0.281287	0.195	0.15	4.97086e-29	1.00357e-24
Mertk	protein-coding	VISp	0.314716	0.176	0.136	9.93696e-27	2.00617e-22
Pvalb	protein-coding	VISp	0.297197	0.197	0.154	5.71063e-24	1.15292e-19
Slc25a18	protein-coding	VISp	0.250654	0.131	0.095	3.07879e-23	6.21577e-19
Bcan	protein-coding	VISp	0.277562	0.213	0.175	9.36812e-23	1.89133e-18
As3mt	protein-coding	VISp	0.264653	0.222	0.19	4.41908e-19	8.92167e-15
Ptgds	protein-coding	VISp	0.426777	0.202	0.176	1.40856e-17	2.84374e-13
Atp1a2	protein-coding	VISp	0.301644	0.236	0.204	1.57949e-16	3.18884e-12
Arhgef26	protein-coding	VISp	0.25423	0.196	0.169	7.5199e-16	1.51819e-11
Calb2	protein-coding	VISp	0.368673	0.348	0.333	2.22318e-14	4.48838e-10
S100a13	protein-coding	VISp	0.252046	0.105	0.083	1.71275e-12	3.45787e-08
Ppap2b	protein-coding	VISp	0.307019	0.163	0.14	8.36273e-12	1.68835e-07
Csrp2	protein-coding	VISp	0.260408	0.241	0.227	9.9693e-10	2.0127e-05
Tmem215	protein-coding	SSp	0.982382	0.451	0.169	0	0
Cpne9	protein-coding	SSp	0.732038	0.692	0.408	0	0
Ppp1r1b	protein-coding	SSp	0.616843	0.819	0.536	0	0
Rasl10a	protein-coding	SSp	0.610446	0.708	0.454	0	0
BC048546	protein-coding	SSp	0.569505	0.682	0.443	0	0
Exph5	protein-coding	SSp	0.533986	0.678	0.387	0	0
Lphn2	protein-coding	SSp	0.524888	0.909	0.717	0	0
Fhl2	protein-coding	SSp	0.393018	0.906	0.719	0	0
Nrgn	protein-coding	SSp	0.364933	0.963	0.859	0	0
Klhl29	protein-coding	SSp	0.348046	0.966	0.847	0	0
C1ra	protein-coding	SSp	0.655047	0.345	0.134	2.65927e-307	5.3688e-303
Neurod2	protein-coding	SSp	0.466847	0.857	0.581	1.04693e-298	2.11365e-294
Nptx1	protein-coding	SSp	0.483869	0.86	0.587	1.0046e-293	2.02819e-289
Tbr1	protein-coding	SSp	0.482521	0.853	0.57	6.30883e-288	1.27369e-283
Igfbp6	protein-coding	SSp	0.523618	0.723	0.49	6.13609e-287	1.23881e-282
Fxyd7	protein-coding	SSp	0.2967	0.949	0.797	1.65219e-283	3.3356e-279
Neurod6	protein-coding	SSp	0.537845	0.866	0.563	1.18194e-279	2.38622e-275
Arhgap15	protein-coding	SSp	0.388766	0.869	0.73	3.3399e-276	6.74293e-272
Ptn	protein-coding	SSp	0.392351	0.911	0.765	1.11161e-274	2.24424e-270
Lrrc57	protein-coding	SSp	0.270596	0.932	0.821	2.18071e-273	4.40264e-269
Acot5	protein-coding	SSp	0.632884	0.508	0.281	5.79665e-273	1.17029e-268
Inf2	protein-coding	SSp	0.470146	0.792	0.529	1.53912e-272	3.10732e-268
Krt12	protein-coding	SSp	0.566101	0.65	0.435	6.86538e-270	1.38605e-265
Medag	protein-coding	SSp	0.586559	0.58	0.349	3.11652e-260	6.29194e-256
Dclk3	protein-coding	SSp	0.564988	0.579	0.342	4.30689e-258	8.69518e-254
Robo3	protein-coding	SSp	0.505114	0.484	0.255	3.49687e-256	7.05984e-252
Gm11549	protein-coding	SSp	0.478587	0.867	0.595	6.58398e-256	1.32924e-251
Kazald1	protein-coding	SSp	0.5854	0.567	0.341	2.56982e-254	5.1882e-250
Dusp14	protein-coding	SSp	0.260267	0.938	0.823	1.3045e-251	2.63365e-247
Gpr88	protein-coding	SSp	0.639046	0.46	0.242	3.17599e-245	6.412e-241
Il12a	protein-coding	SSp	0.646663	0.481	0.267	1.55511e-243	3.13961e-239
Stx1a	protein-coding	SSp	0.25913	0.968	0.879	1.829e-241	3.69258e-237
Kctd1	protein-coding	SSp	0.379062	0.866	0.689	6.10939e-241	1.23342e-236
Cck	protein-coding	SSp	0.350691	0.948	0.79	7.30093e-240	1.47398e-235
Satb2	protein-coding	SSp	0.454178	0.88	0.624	7.58561e-239	1.53146e-234
Emx1	protein-coding	SSp	0.483641	0.715	0.463	1.21749e-238	2.45798e-234
Snn	protein-coding	SSp	0.29635	0.902	0.775	3.59748e-236	7.26295e-232
Necab3	protein-coding	SSp	0.317589	0.894	0.744	1.81173e-232	3.6577e-228
Ptk2b	protein-coding	SSp	0.383285	0.96	0.818	3.96172e-229	7.99831e-225
Rprml	protein-coding	SSp	0.424918	0.901	0.656	1.32725e-225	2.67959e-221
Kcnv1	protein-coding	SSp	0.447075	0.857	0.596	5.13861e-223	1.03743e-218
Wnt10a	protein-coding	SSp	0.588349	0.498	0.288	8.06871e-223	1.62899e-218
E130012A19Rik	protein-coding	SSp	0.411256	0.77	0.572	1.24972e-221	2.52306e-217
3110035E14Rik	protein-coding	SSp	0.441614	0.873	0.638	1.08255e-215	2.18556e-211
Slc17a7	protein-coding	SSp	0.470951	0.899	0.633	5.21065e-212	1.05198e-207
Rasgef1b	protein-coding	SSp	0.449283	0.745	0.51	5.68628e-210	1.148e-205
Igfbp7	protein-coding	SSp	0.575374	0.526	0.328	1.33548e-209	2.6962e-205
Frzb	protein-coding	SSp	0.605923	0.383	0.199	2.32702e-203	4.69803e-199
Nrn1	protein-coding	SSp	0.462403	0.859	0.607	1.68913e-202	3.41018e-198
Xaf1	protein-coding	SSp	0.537313	0.34	0.164	4.0593e-201	8.19532e-197
Cobl	protein-coding	SSp	0.393145	0.863	0.632	1.83226e-200	3.69916e-196
Ptprk	protein-coding	SSp	0.450249	0.744	0.576	2.65721e-200	5.36464e-196
Abcc4	protein-coding	SSp	0.424724	0.621	0.419	3.9542e-199	7.98313e-195
Kcnk4	protein-coding	SSp	0.407373	0.724	0.526	4.71795e-198	9.52508e-194
Limd2	protein-coding	SSp	0.270415	0.906	0.772	7.34945e-198	1.48378e-193
Ovol2	protein-coding	SSp	0.461307	0.688	0.462	2.01602e-196	4.07014e-192
Tmem132d	protein-coding	SSp	0.29626	0.992	0.953	1.97447e-195	3.98625e-191
Tesc	protein-coding	SSp	0.407189	0.755	0.595	6.67563e-194	1.34774e-189
Ctxn1	protein-coding	SSp	0.262398	0.969	0.85	8.80588e-194	1.77782e-189
Sytl2	protein-coding	SSp	0.276824	0.906	0.776	3.1337e-193	6.32663e-189
Serpinb8	protein-coding	SSp	0.500338	0.504	0.291	1.16574e-192	2.35351e-188
Itpka	protein-coding	SSp	0.414335	0.848	0.616	2.78254e-191	5.61768e-187
Ngef	protein-coding	SSp	0.251565	0.961	0.863	5.29305e-191	1.06861e-186
Crip2	protein-coding	SSp	0.253898	0.933	0.806	6.4283e-191	1.29781e-186
Adam33	protein-coding	SSp	0.561254	0.277	0.123	1.54667e-190	3.12256e-186
BC030499	protein-coding	SSp	0.518952	0.537	0.338	3.03243e-190	6.12217e-186
Pou6f2	protein-coding	SSp	0.534887	0.552	0.357	2.00039e-189	4.03859e-185
Tmem158	protein-coding	SSp	0.286991	0.936	0.784	3.72047e-185	7.51126e-181
Rasgrp1	protein-coding	SSp	0.344583	0.906	0.735	4.07402e-183	8.22503e-179
Ankrd35	protein-coding	SSp	0.45303	0.605	0.418	1.11475e-182	2.25057e-178
Cadps2	protein-coding	SSp	0.392501	0.874	0.716	4.05288e-182	8.18236e-178
Mlip	protein-coding	SSp	0.321918	0.925	0.767	3.01156e-181	6.08003e-177
Mapk11	protein-coding	SSp	0.351117	0.845	0.65	5.22907e-181	1.0557e-176
Lzts1	protein-coding	SSp	0.332635	0.886	0.668	9.14153e-175	1.84558e-170
Bmpr1b	protein-coding	SSp	0.449515	0.525	0.331	3.1932e-174	6.44675e-170
Ano3	protein-coding	SSp	0.345554	0.912	0.736	1.01991e-173	2.0591e-169
Rtn4r	protein-coding	SSp	0.378223	0.745	0.568	1.43403e-170	2.89516e-166
Islr2	protein-coding	SSp	0.329004	0.615	0.398	3.91821e-170	7.91048e-166
Sv2b	protein-coding	SSp	0.424651	0.901	0.652	3.58687e-169	7.24153e-165
Sema7a	protein-coding	SSp	0.327274	0.828	0.641	7.12404e-168	1.43827e-163
Cldn22	protein-coding	SSp	0.538291	0.137	0.041	1.50008e-167	3.02852e-163
Mast3	protein-coding	SSp	0.308598	0.896	0.73	3.13762e-167	6.33454e-163
Pex5l	protein-coding	SSp	0.271871	0.96	0.849	5.14711e-167	1.03915e-162
Them6	protein-coding	SSp	0.28354	0.885	0.733	1.14156e-164	2.30469e-160
Cd38	protein-coding	SSp	0.369518	0.108	0.026	5.59763e-164	1.13011e-159
Sulf1	protein-coding	SSp	0.474153	0.53	0.343	2.76811e-162	5.58854e-158
Fmnl1	protein-coding	SSp	0.281286	0.917	0.794	7.31209e-162	1.47624e-157
Gcnt2	protein-coding	SSp	0.401348	0.602	0.428	8.9414e-162	1.80518e-157
Zbtb18	protein-coding	SSp	0.311028	0.94	0.762	6.24575e-161	1.26095e-156
Cdh6	protein-coding	SSp	0.347009	0.814	0.608	9.88544e-161	1.99577e-156
C130074G19Rik	protein-coding	SSp	0.427965	0.506	0.312	2.28802e-159	4.61929e-155
Gsg1l	protein-coding	SSp	0.433616	0.614	0.439	8.16235e-159	1.6479e-154
Arpp21	protein-coding	SSp	0.314566	0.969	0.809	9.0841e-159	1.83399e-154
Cd200r1	protein-coding	SSp	0.530709	0.166	0.059	5.54102e-157	1.11868e-152
Hgf	protein-coding	SSp	0.454448	0.324	0.169	1.91816e-156	3.87257e-152
St6gal2	protein-coding	SSp	0.296863	0.902	0.773	4.56018e-156	9.20655e-152
Ramp1	protein-coding	SSp	0.287695	0.877	0.726	5.67674e-156	1.14608e-151
Baiap2	protein-coding	SSp	0.30486	0.934	0.779	7.81865e-156	1.57851e-151
Gsta4	protein-coding	SSp	0.35174	0.755	0.592	1.25168e-155	2.52701e-151
Cdsn	protein-coding	SSp	0.486725	0.214	0.09	5.36047e-155	1.08222e-150
Vmn2r85	protein-coding	SSp	0.46823	0.412	0.241	2.78621e-153	5.62509e-149
Slc1a2	protein-coding	SSp	0.269366	0.959	0.828	7.39015e-153	1.492e-148
Fam212b	protein-coding	SSp	0.352461	0.819	0.589	1.83959e-152	3.71394e-148
Cecr6	protein-coding	SSp	0.335964	0.757	0.554	2.15193e-152	4.34453e-148
Abracl	protein-coding	SSp	0.262304	0.818	0.7	2.87365e-151	5.8016e-147
Fbxo27	protein-coding	SSp	0.394935	0.622	0.45	4.47125e-150	9.02701e-146
Tpd52l1	protein-coding	SSp	0.288535	0.964	0.864	1.7037e-149	3.4396e-145
Antxr1	protein-coding	SSp	0.470694	0.526	0.363	6.25091e-149	1.262e-144
Rgs14	protein-coding	SSp	0.432631	0.591	0.396	3.14499e-148	6.34943e-144
Nrg1	protein-coding	SSp	0.278758	0.958	0.866	5.6219e-148	1.13501e-143
Pde7b	protein-coding	SSp	0.311432	0.974	0.915	7.20476e-148	1.45457e-143
Anxa11	protein-coding	SSp	0.378672	0.606	0.411	1.56746e-146	3.16454e-142
Ipcef1	protein-coding	SSp	0.336147	0.816	0.591	2.77956e-145	5.61165e-141
Lmo7	protein-coding	SSp	0.297129	0.947	0.831	7.35375e-144	1.48465e-139
Ptpn3	protein-coding	SSp	0.303697	0.88	0.74	2.11693e-142	4.27387e-138
Pou3f2	protein-coding	SSp	0.371176	0.589	0.402	3.01588e-142	6.08876e-138
Kcnh3	protein-coding	SSp	0.322671	0.82	0.631	1.12098e-141	2.26315e-137
Lamp5	protein-coding	SSp	0.43401	0.716	0.522	2.31365e-141	4.67103e-137
Enpp2	protein-coding	SSp	0.352267	0.77	0.62	6.56636e-141	1.32568e-136
Dapk2	protein-coding	SSp	0.53071	0.413	0.258	7.43291e-139	1.50063e-134
Enc1	protein-coding	SSp	0.277435	0.918	0.766	1.05001e-138	2.11986e-134
Cst6	protein-coding	SSp	0.285659	0.806	0.645	1.18354e-137	2.38944e-133
Cd302	protein-coding	SSp	0.343474	0.723	0.583	4.42099e-137	8.92554e-133
Kcns1	protein-coding	SSp	0.430284	0.492	0.323	6.88384e-137	1.38978e-132
Rab40b	protein-coding	SSp	0.293598	0.835	0.68	1.50795e-136	3.04441e-132
Tmod1	protein-coding	SSp	0.303301	0.807	0.639	3.0278e-135	6.11282e-131
Tmem37	protein-coding	SSp	0.54481	0.166	0.064	4.0616e-135	8.19997e-131
Rasl11b	protein-coding	SSp	0.33909	0.771	0.593	1.91599e-133	3.8682e-129
Lxn	protein-coding	SSp	0.33953	0.702	0.538	3.34521e-133	6.75365e-129
Prdm8	protein-coding	SSp	0.390065	0.583	0.408	9.42146e-133	1.9021e-128
Lingo1	protein-coding	SSp	0.31959	0.893	0.705	1.0447e-131	2.10915e-127
Dmkn	protein-coding	SSp	0.428828	0.456	0.285	9.18146e-131	1.85365e-126
Pradc1	protein-coding	SSp	0.274661	0.799	0.66	1.28429e-130	2.59286e-126
Psrc1	protein-coding	SSp	0.458129	0.436	0.277	2.1697e-130	4.3804e-126
Sema4a	protein-coding	SSp	0.338256	0.687	0.508	5.67809e-130	1.14635e-125
Fam53b	protein-coding	SSp	0.312184	0.733	0.56	5.19593e-128	1.04901e-123
Cited4	protein-coding	SSp	0.433705	0.468	0.313	2.15245e-127	4.34559e-123
Slc8a2	protein-coding	SSp	0.273434	0.82	0.646	3.77015e-127	7.61155e-123
Arc	protein-coding	SSp	0.35501	0.753	0.545	8.03215e-127	1.62161e-122
Pamr1	protein-coding	SSp	0.409435	0.63	0.419	4.43467e-126	8.95315e-122
Tspan17	protein-coding	SSp	0.263831	0.785	0.666	6.27934e-126	1.26774e-121
Bmp1	protein-coding	SSp	0.387807	0.545	0.387	6.41251e-126	1.29462e-121
Adora1	protein-coding	SSp	0.299497	0.856	0.667	4.59681e-125	9.28049e-121
Myh7b	protein-coding	SSp	0.402594	0.383	0.237	5.4436e-124	1.09901e-119
Ntn5	protein-coding	SSp	0.434696	0.393	0.239	1.46291e-123	2.95347e-119
Stard8	protein-coding	SSp	0.41479	0.355	0.21	4.02116e-123	8.11833e-119
Cacna2d1	protein-coding	SSp	0.279261	0.962	0.804	1.40028e-122	2.82703e-118
Zfhx4	protein-coding	SSp	0.304219	0.253	0.129	1.51387e-122	3.05634e-118
Hspb3	protein-coding	SSp	0.483902	0.397	0.245	1.30413e-121	2.63292e-117
Slitrk1	protein-coding	SSp	0.266747	0.817	0.655	2.12572e-121	4.29161e-117
Ccnd1	protein-coding	SSp	0.400824	0.402	0.25	1.55522e-120	3.13984e-116
Tcf19	protein-coding	SSp	0.462992	0.345	0.203	5.3112e-120	1.07228e-115
Rasgef1c	protein-coding	SSp	0.384501	0.58	0.417	2.02127e-119	4.08074e-115
Epor	protein-coding	SSp	0.458515	0.327	0.189	6.48506e-119	1.30927e-114
Ier5	protein-coding	SSp	0.302208	0.891	0.713	7.77795e-119	1.57029e-114
Dact2	protein-coding	SSp	0.304137	0.7	0.533	1.0882e-118	2.19697e-114
Spata2l	protein-coding	SSp	0.29616	0.792	0.63	5.16034e-118	1.04182e-113
Wnt4	protein-coding	SSp	0.387794	0.523	0.364	8.59579e-118	1.7354e-113
Per3	protein-coding	SSp	0.273186	0.832	0.658	1.03344e-117	2.08641e-113
Rspo3	protein-coding	SSp	0.344272	0.676	0.498	1.99112e-117	4.01988e-113
4930447C04Rik	protein-coding	SSp	0.360562	0.642	0.468	2.71097e-117	5.47317e-113
Hr	protein-coding	SSp	0.321192	0.431	0.273	9.40554e-117	1.89888e-112
Tiam2	protein-coding	SSp	0.282312	0.88	0.741	7.13779e-116	1.44105e-111
Arhgef37	protein-coding	SSp	0.265697	0.875	0.707	1.59669e-115	3.22356e-111
Klf10	protein-coding	SSp	0.323077	0.769	0.548	4.22314e-112	8.52609e-108
Mettl7a1	protein-coding	SSp	0.294006	0.734	0.587	9.37672e-112	1.89307e-107
Cdh18	protein-coding	SSp	0.288247	0.913	0.835	3.05683e-111	6.17144e-107
Plaur	protein-coding	SSp	0.444204	0.339	0.205	2.09914e-109	4.23794e-105
Cbln4	protein-coding	SSp	0.433403	0.452	0.295	5.0572e-109	1.021e-104
Tspan11	protein-coding	SSp	0.410033	0.239	0.125	9.22798e-109	1.86304e-104
Rnf39	protein-coding	SSp	0.370166	0.595	0.423	2.26141e-108	4.56556e-104
Acvr1c	protein-coding	SSp	0.334186	0.471	0.321	5.22883e-108	1.05565e-103
Fam132a	protein-coding	SSp	0.385028	0.515	0.36	6.05216e-108	1.22187e-103
Llgl2	protein-coding	SSp	0.362634	0.327	0.196	6.16753e-108	1.24516e-103
Lpar1	protein-coding	SSp	0.369167	0.468	0.317	1.05478e-106	2.12949e-102
Patl2	protein-coding	SSp	0.252949	0.537	0.377	2.01661e-106	4.07134e-102
Gpr124	protein-coding	SSp	0.307446	0.52	0.357	4.08301e-106	8.2432e-102
Orai2	protein-coding	SSp	0.282807	0.711	0.55	1.34219e-105	2.70974e-101
Ankrd33b	protein-coding	SSp	0.263371	0.811	0.641	8.15563e-105	1.64654e-100
Theg	protein-coding	SSp	0.394483	0.203	0.099	2.76323e-104	5.57868e-100
2010300C02Rik	protein-coding	SSp	0.267932	0.86	0.686	9.67377e-104	1.95304e-99
Tmtc1	protein-coding	SSp	0.272229	0.827	0.73	2.01645e-103	4.07102e-99
Dtl	protein-coding	SSp	0.3449	0.584	0.417	4.90445e-103	9.90159e-99
CK137956	protein-coding	SSp	0.261288	0.66	0.501	2.19031e-102	4.42202e-98
Neu2	protein-coding	SSp	0.396223	0.419	0.27	6.7226e-102	1.35723e-97
Cckbr	protein-coding	SSp	0.294462	0.78	0.612	1.58695e-100	3.2039e-96
Ints7	protein-coding	SSp	0.251461	0.824	0.684	1.73497e-100	3.50272e-96
3110082I17Rik	protein-coding	SSp	0.253955	0.825	0.693	3.054e-100	6.16571e-96
Tyro3	protein-coding	SSp	0.271801	0.834	0.647	2.11399e-99	4.26794e-95
Mobp	protein-coding	SSp	0.35435	0.377	0.242	9.73996e-99	1.9664e-94
Extl1	protein-coding	SSp	0.2589	0.834	0.671	1.04937e-97	2.11856e-93
Fam105a	protein-coding	SSp	0.258691	0.779	0.649	1.98023e-97	3.99788e-93
Emx2	protein-coding	SSp	0.283057	0.119	0.045	4.62918e-97	9.34585e-93
Otud1	protein-coding	SSp	0.314444	0.643	0.495	6.67554e-97	1.34772e-92
Cd200r4	protein-coding	SSp	0.265717	0.1	0.034	5.97494e-96	1.20628e-91
Acot1	protein-coding	SSp	0.40446	0.347	0.218	1.49091e-95	3.01e-91
Bhlhe22	protein-coding	SSp	0.341834	0.499	0.345	2.05779e-95	4.15447e-91
Aifm3	protein-coding	SSp	0.290061	0.706	0.561	4.85722e-95	9.80623e-91
Itm2a	protein-coding	SSp	0.400688	0.439	0.3	1.14133e-94	2.30423e-90
Map6d1	protein-coding	SSp	0.294129	0.678	0.541	1.73846e-94	3.50977e-90
Krt20	protein-coding	SSp	0.385766	0.362	0.226	2.69246e-94	5.4358e-90
Ocm	protein-coding	SSp	0.400118	0.389	0.255	6.89515e-94	1.39206e-89
Bhlhe40	protein-coding	SSp	0.303152	0.712	0.561	1.5434e-93	3.11598e-89
Tmem200b	protein-coding	SSp	0.361348	0.166	0.077	1.70671e-93	3.44567e-89
Cyp39a1	protein-coding	SSp	0.410377	0.272	0.157	1.81554e-93	3.6654e-89
Kcnip2	protein-coding	SSp	0.278967	0.771	0.653	5.04004e-93	1.01753e-88
Adra1d	protein-coding	SSp	0.290833	0.442	0.307	1.1738e-91	2.36979e-87
Kcnh4	protein-coding	SSp	0.351931	0.327	0.203	3.27922e-91	6.62042e-87
Neurod1	protein-coding	SSp	0.374483	0.428	0.29	2.16001e-90	4.36085e-86
Fap	protein-coding	SSp	0.362646	0.365	0.232	3.34688e-90	6.75701e-86
Aldh1a1	protein-coding	SSp	0.394071	0.315	0.192	4.26427e-90	8.60914e-86
Blnk	protein-coding	SSp	0.421542	0.4	0.27	1.43793e-89	2.90303e-85
1700001L19Rik	protein-coding	SSp	0.27231	0.767	0.611	3.34806e-89	6.7594e-85
Rasd2	protein-coding	SSp	0.29489	0.66	0.529	3.4904e-89	7.04677e-85
Id2	protein-coding	SSp	0.263512	0.943	0.801	1.6383e-88	3.30757e-84
Thrsp	protein-coding	SSp	0.392761	0.491	0.351	4.09899e-88	8.27545e-84
Cenpw	protein-coding	SSp	0.285194	0.688	0.541	4.99665e-88	1.00877e-83
2410137M14Rik	protein-coding	SSp	0.268348	0.182	0.089	6.00231e-88	1.21181e-83
Mylk3	protein-coding	SSp	0.364503	0.282	0.171	3.41966e-87	6.90396e-83
Lrrc75a	protein-coding	SSp	0.303932	0.633	0.487	3.42213e-87	6.90893e-83
Jph1	protein-coding	SSp	0.261839	0.739	0.601	4.02877e-87	8.13368e-83
Car7	protein-coding	SSp	0.2509	0.774	0.631	7.34793e-87	1.48347e-82
Rhoc	protein-coding	SSp	0.404835	0.253	0.145	1.35524e-86	2.73609e-82
Bdnf	protein-coding	SSp	0.293746	0.658	0.492	4.10785e-86	8.29335e-82
Lrrc48	protein-coding	SSp	0.287233	0.665	0.529	1.4727e-85	2.97323e-81
Ccdc155	protein-coding	SSp	0.322643	0.492	0.348	1.95288e-85	3.94266e-81
Serinc2	protein-coding	SSp	0.336322	0.486	0.34	1.56045e-83	3.15038e-79
Tmem114	protein-coding	SSp	0.37866	0.189	0.098	6.19537e-83	1.25078e-78
Vipr1	protein-coding	SSp	0.276881	0.551	0.403	8.69729e-83	1.7559e-78
Dkkl1	protein-coding	SSp	0.354136	0.503	0.356	6.29051e-82	1.26999e-77
Pparg	protein-coding	SSp	0.3139	0.585	0.456	7.60906e-82	1.53619e-77
Fxyd5	protein-coding	SSp	0.277748	0.619	0.448	1.01116e-81	2.04143e-77
Scn4b	protein-coding	SSp	0.312417	0.303	0.188	2.48143e-81	5.00975e-77
Ctsk	protein-coding	SSp	0.39156	0.24	0.139	2.55944e-81	5.16726e-77
Kcnh5	protein-coding	SSp	0.307574	0.626	0.485	4.39006e-81	8.8631e-77
Dcdc2a	protein-coding	SSp	0.344672	0.559	0.442	5.10356e-81	1.03036e-76
Vmn2r84	protein-coding	SSp	0.303794	0.187	0.096	6.04574e-81	1.22057e-76
Golt1a	protein-coding	SSp	0.363492	0.228	0.13	1.89656e-80	3.82896e-76
Wisp1	protein-coding	SSp	0.317852	0.342	0.221	1.51919e-79	3.06709e-75
S100a6	protein-coding	SSp	0.440504	0.365	0.244	1.7586e-79	3.55044e-75
Pdzrn3	protein-coding	SSp	0.298776	0.681	0.581	4.79093e-79	9.67241e-75
Samd9l	protein-coding	SSp	0.297843	0.178	0.091	2.37817e-78	4.8013e-74
Plxnd1	protein-coding	SSp	0.261749	0.365	0.241	2.4779e-78	5.00264e-74
Tbc1d2	protein-coding	SSp	0.302115	0.354	0.236	2.53703e-78	5.12201e-74
Fancd2	protein-coding	SSp	0.335025	0.412	0.286	2.69609e-78	5.44313e-74
Fam26e	protein-coding	SSp	0.323835	0.516	0.383	2.82173e-78	5.69679e-74
Siae	protein-coding	SSp	0.258016	0.692	0.551	2.84484e-78	5.74345e-74
Rorb	protein-coding	SSp	0.34118	0.506	0.37	2.97804e-77	6.01237e-73
Poc1a	protein-coding	SSp	0.253979	0.721	0.587	3.09748e-77	6.2535e-73
Herc6	protein-coding	SSp	0.286719	0.581	0.438	5.53616e-77	1.1177e-72
Ifi27	protein-coding	SSp	0.306739	0.69	0.522	5.90402e-77	1.19196e-72
Asb11	protein-coding	SSp	0.367651	0.388	0.268	7.27717e-77	1.46919e-72
Esam	protein-coding	SSp	0.302323	0.358	0.238	2.16598e-76	4.3729e-72
Tnfaip8l1	protein-coding	SSp	0.318679	0.476	0.344	6.53431e-76	1.31921e-71
Lrrc55	protein-coding	SSp	0.263513	0.533	0.392	1.33957e-75	2.70445e-71
Hpgd	protein-coding	SSp	0.35121	0.11	0.046	3.7733e-75	7.61791e-71
Ppfibp1	protein-coding	SSp	0.295949	0.513	0.387	9.60801e-75	1.93976e-70
Net1	protein-coding	SSp	0.27304	0.549	0.41	1.34468e-74	2.71478e-70
Obfc1	protein-coding	SSp	0.252829	0.704	0.566	1.3873e-74	2.80082e-70
Cd34	protein-coding	SSp	0.286348	0.712	0.552	6.13282e-74	1.23816e-69
Strip2	protein-coding	SSp	0.280668	0.403	0.281	2.28245e-73	4.60804e-69
Syt12	protein-coding	SSp	0.251567	0.688	0.557	2.74145e-73	5.53472e-69
5730508B09Rik	protein-coding	SSp	0.307793	0.456	0.325	3.14443e-73	6.3483e-69
Myl4	protein-coding	SSp	0.307661	0.622	0.481	3.14692e-73	6.35332e-69
Rbm24	protein-coding	SSp	0.254239	0.653	0.504	4.03211e-73	8.14042e-69
Hipk4	protein-coding	SSp	0.259631	0.655	0.522	5.97514e-73	1.20632e-68
Ly6g6e	protein-coding	SSp	0.45908	0.204	0.117	4.28789e-72	8.65681e-68
S100a10	protein-coding	SSp	0.307657	0.702	0.534	1.54062e-71	3.11037e-67
Prss22	protein-coding	SSp	0.353707	0.293	0.186	2.11666e-71	4.27331e-67
Myh14	protein-coding	SSp	0.262984	0.407	0.289	9.83901e-71	1.9864e-66
Lhfp	protein-coding	SSp	0.253995	0.726	0.597	1.15626e-70	2.33438e-66
Nxph4	protein-coding	SSp	0.438558	0.121	0.056	1.81557e-70	3.66545e-66
Col12a1	protein-coding	SSp	0.285004	0.362	0.248	3.19833e-70	6.4571e-66
Cpo	protein-coding	SSp	0.356151	0.208	0.119	4.11028e-69	8.29825e-65
Mapk12	protein-coding	SSp	0.310345	0.357	0.244	1.19179e-68	2.4061e-64
Atad2	protein-coding	SSp	0.260181	0.54	0.416	2.76084e-68	5.57386e-64
Tex40	protein-coding	SSp	0.334441	0.403	0.286	1.92457e-67	3.88552e-63
Ptges3l	protein-coding	SSp	0.296196	0.496	0.375	1.93845e-67	3.91355e-63
Cmpk2	protein-coding	SSp	0.263376	0.605	0.47	1.07279e-66	2.16586e-62
Pkib	protein-coding	SSp	0.250929	0.621	0.475	2.79491e-66	5.64264e-62
Cyp11a1	protein-coding	SSp	0.309126	0.368	0.253	3.32776e-66	6.71842e-62
Slc17a6	protein-coding	SSp	0.287713	0.332	0.213	1.27397e-65	2.57202e-61
Arhgap25	protein-coding	SSp	0.289142	0.531	0.402	1.54367e-65	3.11651e-61
Nxf7	protein-coding	SSp	0.303224	0.14	0.07	1.58998e-64	3.21e-60
Vmn2r87	protein-coding	SSp	0.264314	0.32	0.213	1.97464e-64	3.9866e-60
H2-T23	protein-coding	SSp	0.27211	0.643	0.517	5.98091e-64	1.20749e-59
Zbtb8a	protein-coding	SSp	0.278366	0.603	0.49	9.762e-64	1.97085e-59
Slc13a5	protein-coding	SSp	0.300592	0.233	0.141	1.33473e-63	2.69468e-59
1700016K19Rik	protein-coding	SSp	0.340302	0.277	0.178	3.18885e-63	6.43797e-59
Mei1	protein-coding	SSp	0.259245	0.437	0.319	1.77669e-62	3.58696e-58
Glt8d2	protein-coding	SSp	0.282596	0.509	0.383	2.78792e-62	5.62853e-58
Pdia5	protein-coding	SSp	0.347926	0.336	0.234	2.92179e-61	5.89881e-57
Kiss1	protein-coding	SSp	0.269882	0.158	0.085	3.16349e-61	6.38677e-57
Chrm2	protein-coding	SSp	0.25542	0.538	0.405	4.19586e-61	8.47102e-57
Igtp	protein-coding	SSp	0.354788	0.222	0.137	3.34738e-60	6.75803e-56
Crhr1	protein-coding	SSp	0.26896	0.465	0.343	8.23702e-60	1.66297e-55
Clic5	protein-coding	SSp	0.344883	0.182	0.107	1.87152e-59	3.77841e-55
Vsig2	protein-coding	SSp	0.27946	0.342	0.236	4.47517e-59	9.03493e-55
Kitl	protein-coding	SSp	0.252371	0.553	0.436	7.81831e-59	1.57844e-54
Gpr153	protein-coding	SSp	0.289123	0.246	0.158	8.09915e-59	1.63514e-54
Adam2	protein-coding	SSp	0.263135	0.548	0.442	8.76074e-59	1.76871e-54
Rspo1	protein-coding	SSp	0.381226	0.247	0.157	9.61123e-59	1.94041e-54
Rtn4rl2	protein-coding	SSp	0.272375	0.549	0.421	1.36395e-58	2.75368e-54
Ccnb1	protein-coding	SSp	0.255759	0.177	0.1	2.55916e-58	5.16669e-54
Myh3	protein-coding	SSp	0.277807	0.305	0.209	5.08708e-57	1.02703e-52
Lrg1	protein-coding	SSp	0.332634	0.122	0.061	5.36098e-57	1.08233e-52
Vasn	protein-coding	SSp	0.273885	0.299	0.201	1.46838e-56	2.96451e-52
Spag5	protein-coding	SSp	0.291116	0.338	0.239	1.94482e-56	3.92639e-52
Tle6	protein-coding	SSp	0.310495	0.234	0.148	3.81192e-56	7.69588e-52
Grm2	protein-coding	SSp	0.261151	0.496	0.376	1.09055e-55	2.2017e-51
Evc2	protein-coding	SSp	0.266904	0.24	0.153	1.44537e-55	2.91806e-51
Cd59b	protein-coding	SSp	0.278852	0.248	0.162	3.25976e-55	6.58113e-51
Tuba8	protein-coding	SSp	0.262153	0.606	0.505	4.07822e-55	8.23352e-51
Fgf5	protein-coding	SSp	0.28817	0.299	0.201	5.12581e-55	1.03485e-50
Smpdl3a	protein-coding	SSp	0.258104	0.502	0.39	5.6339e-54	1.13743e-49
Ube2t	protein-coding	SSp	0.320623	0.253	0.164	6.8548e-54	1.38392e-49
Afap1l1	protein-coding	SSp	0.297548	0.73	0.672	1.26188e-53	2.54761e-49
Wnt2	protein-coding	SSp	0.25664	0.38	0.277	2.00857e-52	4.0551e-48
Ccdc113	protein-coding	SSp	0.297225	0.313	0.218	2.24293e-52	4.52825e-48
Lhx2	protein-coding	SSp	0.252017	0.424	0.318	3.54384e-51	7.15466e-47
Rxfp2	protein-coding	SSp	0.275223	0.157	0.091	4.07353e-51	8.22404e-47
Cd6	protein-coding	SSp	0.321844	0.237	0.157	3.51533e-50	7.0971e-46
Alox12b	protein-coding	SSp	0.30406	0.214	0.136	4.85087e-50	9.79341e-46
Ppp1r36	protein-coding	SSp	0.295235	0.112	0.058	1.52207e-49	3.07291e-45
Atp6ap1l	protein-coding	SSp	0.270089	0.534	0.414	5.32952e-49	1.07598e-44
Plk5	protein-coding	SSp	0.333506	0.215	0.139	5.89181e-49	1.1895e-44
Tnfrsf9	protein-coding	SSp	0.268288	0.238	0.157	6.21956e-49	1.25567e-44
Plekha2	protein-coding	SSp	0.277725	0.393	0.298	6.50331e-49	1.31295e-44
Plb1	protein-coding	SSp	0.2678	0.176	0.107	3.02476e-48	6.10669e-44
Grb14	protein-coding	SSp	0.25118	0.518	0.417	1.74607e-47	3.52515e-43
Coch	protein-coding	SSp	0.251373	0.495	0.39	1.22576e-45	2.47468e-41
Adamtsl2	protein-coding	SSp	0.253023	0.369	0.273	1.31508e-45	2.65502e-41
Spc24	protein-coding	SSp	0.293602	0.216	0.142	2.64204e-45	5.33401e-41
Hbq1a	protein-coding	SSp	0.310313	0.153	0.09	3.99997e-45	8.07553e-41
Tbata	protein-coding	SSp	0.267026	0.264	0.18	4.5945e-44	9.27584e-40
Ddit4l	protein-coding	SSp	0.306233	0.293	0.208	7.46351e-44	1.50681e-39
Cd52	protein-coding	SSp	0.327958	0.116	0.063	1.71382e-43	3.46003e-39
Ptgis	protein-coding	SSp	0.267441	0.261	0.181	1.88619e-43	3.80803e-39
Stat4	protein-coding	SSp	0.304492	0.221	0.148	2.21577e-43	4.47342e-39
Enkur	protein-coding	SSp	0.280675	0.278	0.194	2.36542e-43	4.77555e-39
1700007K13Rik	protein-coding	SSp	0.264981	0.366	0.271	2.88879e-43	5.83218e-39
Calb1	protein-coding	SSp	0.251558	0.605	0.498	5.15666e-43	1.04108e-38
Dhrs3	protein-coding	SSp	0.250432	0.279	0.196	1.10214e-42	2.22511e-38
Zdhhc12	protein-coding	SSp	0.258275	0.348	0.26	3.7919e-41	7.65546e-37
Tmem40	protein-coding	SSp	0.29678	0.169	0.107	5.83718e-40	1.17847e-35
Jsrp1	protein-coding	SSp	0.260386	0.293	0.216	6.89506e-38	1.39204e-33
Agmat	protein-coding	SSp	0.309499	0.159	0.101	1.44216e-37	2.91157e-33
Klhl1	protein-coding	SSp	0.255381	0.563	0.476	5.70724e-37	1.15223e-32
Vav3	protein-coding	SSp	0.290842	0.38	0.305	7.2763e-37	1.46901e-32
Cd7	protein-coding	SSp	0.268456	0.295	0.214	1.00295e-36	2.02485e-32
Wfdc18	protein-coding	SSp	0.274519	0.109	0.061	3.23925e-36	6.53971e-32
Twist2	protein-coding	SSp	0.252972	0.16	0.102	1.56303e-35	3.15561e-31
Smoc2	protein-coding	SSp	0.27952	0.204	0.14	9.33848e-35	1.88535e-30
4933407L21Rik	protein-coding	SSp	0.250235	0.209	0.144	2.48396e-33	5.01486e-29
Tmc1	protein-coding	SSp	0.270918	0.178	0.128	6.00352e-25	1.21205e-20
4930447C04Rik	protein-coding	MOp	0.571792	0.691	0.446	0	0
Crym	protein-coding	MOp	0.724753	0.471	0.253	3.44916e-250	6.96351e-246
Col12a1	protein-coding	MOp	0.587624	0.413	0.228	1.97699e-243	3.99135e-239
Gabra5	protein-coding	MOp	0.400862	0.803	0.644	1.04267e-236	2.10504e-232
Prss35	protein-coding	MOp	0.593009	0.251	0.109	1.07822e-198	2.17683e-194
Ccnb1	protein-coding	MOp	0.477245	0.216	0.085	4.76973e-190	9.62961e-186
Ly6g6e	protein-coding	MOp	0.616981	0.24	0.102	1.22023e-179	2.46352e-175
Neurod6	protein-coding	MOp	0.281317	0.687	0.603	3.62953e-175	7.32766e-171
Tmem159	protein-coding	MOp	0.440898	0.585	0.414	7.69573e-168	1.55369e-163
Col25a1	protein-coding	MOp	0.416673	0.623	0.456	3.30347e-163	6.66938e-159
Wnt7b	protein-coding	MOp	0.373544	0.202	0.083	3.34771e-161	6.75869e-157
5031414D18Rik	protein-coding	MOp	0.42539	0.144	0.047	9.61642e-161	1.94146e-156
Tbata	protein-coding	MOp	0.484074	0.313	0.162	8.568e-157	1.72979e-152
Rab26	protein-coding	MOp	0.252255	0.767	0.682	4.97874e-146	1.00516e-141
Prss23	protein-coding	MOp	0.513037	0.435	0.29	2.10456e-145	4.2489e-141
Urah	protein-coding	MOp	0.450048	0.139	0.048	1.37066e-140	2.76722e-136
Trabd2b	protein-coding	MOp	0.31679	0.351	0.199	1.66506e-140	3.36158e-136
Sebox	protein-coding	MOp	0.587384	0.152	0.058	6.1191e-140	1.23539e-135
Mgat4c	protein-coding	MOp	0.323819	0.869	0.747	4.95407e-135	1.00018e-130
4933427G17Rik	protein-coding	MOp	0.332957	0.102	0.03	1.41623e-134	2.85923e-130
Lsp1	protein-coding	MOp	0.492853	0.187	0.084	3.17016e-127	6.40024e-123
Twist2	protein-coding	MOp	0.423242	0.195	0.09	1.06509e-124	2.15031e-120
Adra1b	protein-coding	MOp	0.327903	0.658	0.481	3.84617e-122	7.76503e-118
Myl4	protein-coding	MOp	0.463256	0.602	0.481	3.96669e-121	8.00835e-117
Maob	protein-coding	MOp	0.522492	0.256	0.139	2.06813e-119	4.17535e-115
Drd5	protein-coding	MOp	0.314136	0.123	0.044	1.47251e-117	2.97285e-113
Theg	protein-coding	MOp	0.3653	0.201	0.095	4.66211e-117	9.41234e-113
Fign	protein-coding	MOp	0.259991	0.194	0.094	5.90699e-117	1.19256e-112
Islr2	protein-coding	MOp	0.25047	0.571	0.402	3.61788e-114	7.30414e-110
Fhad1	protein-coding	MOp	0.372846	0.532	0.406	2.51355e-112	5.07461e-108
Lor	protein-coding	MOp	0.299351	0.655	0.507	4.82626e-112	9.74373e-108
Wisp1	protein-coding	MOp	0.37434	0.349	0.213	9.90598e-112	1.99992e-107
Lmo3	protein-coding	MOp	0.271486	0.872	0.728	1.9159e-111	3.86801e-107
Prss22	protein-coding	MOp	0.406446	0.307	0.177	2.51503e-110	5.0776e-106
Chrna5	protein-coding	MOp	0.426861	0.22	0.115	6.80214e-109	1.37328e-104
Myh3	protein-coding	MOp	0.295504	0.33	0.197	1.1096e-105	2.24017e-101
Aif1	protein-coding	MOp	0.41659	0.148	0.065	1.99145e-102	4.02053e-98
Smim1	protein-coding	MOp	0.289743	0.229	0.12	3.86582e-102	7.80471e-98
Krt80	protein-coding	MOp	0.406094	0.143	0.063	1.2211e-98	2.46528e-94
Zfpm2	protein-coding	MOp	0.401285	0.652	0.551	8.51163e-98	1.71841e-93
Wfdc18	protein-coding	MOp	0.45642	0.127	0.053	8.73926e-98	1.76437e-93
Medag	protein-coding	MOp	0.361748	0.491	0.365	3.60209e-97	7.27226e-93
Ccnd1	protein-coding	MOp	0.349086	0.381	0.249	3.06705e-96	6.19206e-92
Tmem40	protein-coding	MOp	0.402659	0.19	0.098	1.39568e-93	2.81774e-89
Serpinb8	protein-coding	MOp	0.343052	0.439	0.301	4.50962e-92	9.10448e-88
Pdzrn4	protein-coding	MOp	0.294683	0.739	0.643	4.34276e-91	8.7676e-87
Htr1f	protein-coding	MOp	0.316284	0.701	0.582	5.54756e-91	1.12e-86
Susd2	protein-coding	MOp	0.363461	0.207	0.111	1.42468e-90	2.87629e-86
Gm21949	protein-coding	MOp	0.252127	0.155	0.072	2.30533e-89	4.65423e-85
Hcrtr1	protein-coding	MOp	0.35858	0.186	0.096	5.7766e-89	1.16624e-84
Scn4b	protein-coding	MOp	0.274376	0.302	0.183	2.06733e-88	4.17373e-84
Sgcd	protein-coding	MOp	0.305257	0.666	0.568	3.37531e-88	6.81441e-84
Zfhx4	protein-coding	MOp	0.284747	0.228	0.131	4.33773e-88	8.75744e-84
Slc22a4	protein-coding	MOp	0.40103	0.341	0.231	1.16066e-86	2.34326e-82
Lmo1	protein-coding	MOp	0.351384	0.45	0.32	3.88162e-86	7.8366e-82
Sema5a	protein-coding	MOp	0.363343	0.497	0.387	2.17501e-85	4.39112e-81
Ppp1r1b	protein-coding	MOp	0.271417	0.664	0.57	4.06586e-85	8.20857e-81
Ackr3	protein-coding	MOp	0.339454	0.336	0.217	3.59837e-84	7.26475e-80
Serpina3n	protein-coding	MOp	0.376595	0.306	0.193	6.17316e-82	1.2463e-77
Ovol2	protein-coding	MOp	0.285524	0.586	0.482	2.39696e-80	4.83921e-76
Sla	protein-coding	MOp	0.368905	0.165	0.084	3.14891e-80	6.35734e-76
Pou6f2	protein-coding	MOp	0.309265	0.501	0.363	5.18305e-79	1.04641e-74
Pmaip1	protein-coding	MOp	0.322555	0.167	0.086	5.75713e-79	1.16231e-74
Tnnt2	protein-coding	MOp	0.347826	0.346	0.227	4.71589e-77	9.52091e-73
Gm19410	protein-coding	MOp	0.27916	0.354	0.237	1.75889e-76	3.55101e-72
Hs3st2	protein-coding	MOp	0.264987	0.664	0.539	2.61813e-76	5.28575e-72
Kcnk4	protein-coding	MOp	0.250117	0.63	0.545	3.40171e-75	6.86772e-71
S100a10	protein-coding	MOp	0.266571	0.646	0.543	2.61015e-74	5.26963e-70
Pgam2	protein-coding	MOp	0.409126	0.287	0.189	4.20733e-74	8.49418e-70
Cpo	protein-coding	MOp	0.33599	0.204	0.116	1.10922e-73	2.2394e-69
Pkib	protein-coding	MOp	0.256767	0.605	0.473	1.5679e-72	3.16544e-68
Htr2a	protein-coding	MOp	0.293601	0.485	0.363	3.59211e-70	7.25212e-66
C2cd4b	protein-coding	MOp	0.293248	0.492	0.394	1.64305e-69	3.31716e-65
Amigo2	protein-coding	MOp	0.318216	0.238	0.145	9.36986e-69	1.89168e-64
Cep112	protein-coding	MOp	0.314306	0.529	0.428	1.06223e-67	2.14453e-63
Ccdc109b	protein-coding	MOp	0.359115	0.216	0.13	1.17049e-67	2.36309e-63
D630023F18Rik	protein-coding	MOp	0.297458	0.39	0.279	1.52201e-65	3.07278e-61
Pgf	protein-coding	MOp	0.337521	0.254	0.166	4.31555e-64	8.71266e-60
Rxfp2	protein-coding	MOp	0.324433	0.156	0.088	1.4473e-62	2.92196e-58
Tppp3	protein-coding	MOp	0.279638	0.495	0.389	1.51052e-62	3.0496e-58
Grb14	protein-coding	MOp	0.265181	0.526	0.41	4.42577e-61	8.93519e-57
Pde5a	protein-coding	MOp	0.251473	0.347	0.244	6.17798e-61	1.24727e-56
Fancd2	protein-coding	MOp	0.339641	0.383	0.289	1.73079e-60	3.4943e-56
Rspo2	protein-coding	MOp	0.292217	0.453	0.343	6.61123e-60	1.33474e-55
Fam132a	protein-coding	MOp	0.287207	0.473	0.366	8.07701e-60	1.63067e-55
Sulf1	protein-coding	MOp	0.340782	0.452	0.358	1.44547e-59	2.91827e-55
Dynlrb2	protein-coding	MOp	0.328693	0.177	0.101	2.3232e-58	4.69031e-54
Catip	protein-coding	MOp	0.260404	0.149	0.082	2.54146e-57	5.13095e-53
Adssl1	protein-coding	MOp	0.26405	0.537	0.43	5.97963e-56	1.20723e-51
Zdhhc12	protein-coding	MOp	0.287995	0.355	0.255	1.70114e-55	3.43444e-51
Tcap	protein-coding	MOp	0.356671	0.25	0.168	7.587e-54	1.53174e-49
Ramp3	protein-coding	MOp	0.294432	0.439	0.351	1.96855e-53	3.97431e-49
Egln3	protein-coding	MOp	0.287865	0.209	0.131	5.8047e-53	1.17191e-48
Scx	protein-coding	MOp	0.265402	0.237	0.156	1.28366e-52	2.59159e-48
Tnnc1	protein-coding	MOp	0.389236	0.343	0.257	1.6865e-52	3.40487e-48
Lst1	protein-coding	MOp	0.277599	0.262	0.174	6.66823e-52	1.34625e-47
Smpdl3a	protein-coding	MOp	0.255229	0.497	0.386	8.18838e-52	1.65315e-47
AA467197	protein-coding	MOp	0.27994	0.155	0.089	8.80586e-52	1.77782e-47
Ctsk	protein-coding	MOp	0.275553	0.22	0.141	1.12843e-51	2.27819e-47
Samd9l	protein-coding	MOp	0.260346	0.158	0.094	5.54058e-51	1.11859e-46
Nxph3	protein-coding	MOp	0.301712	0.333	0.25	4.35114e-50	8.78451e-46
Fezf2	protein-coding	MOp	0.272326	0.448	0.312	7.87964e-50	1.59082e-45
Efemp1	protein-coding	MOp	0.303572	0.167	0.101	8.68125e-50	1.75266e-45
Syt6	protein-coding	MOp	0.318162	0.258	0.179	1.87634e-49	3.78815e-45
Itm2a	protein-coding	MOp	0.281961	0.399	0.306	2.12209e-49	4.28428e-45
Cd83	protein-coding	MOp	0.292124	0.348	0.252	2.69708e-49	5.44514e-45
Zfp296	protein-coding	MOp	0.28649	0.199	0.128	1.03879e-48	2.09721e-44
Spink8	protein-coding	MOp	0.329005	0.165	0.101	2.10115e-48	4.242e-44
Frzb	protein-coding	MOp	0.29287	0.3	0.215	2.11261e-48	4.26516e-44
1700007K13Rik	protein-coding	MOp	0.273771	0.363	0.268	2.55658e-48	5.16148e-44
Arhgap25	protein-coding	MOp	0.30773	0.489	0.409	8.87552e-47	1.79188e-42
Plch1	protein-coding	MOp	0.253227	0.414	0.34	2.60159e-46	5.25235e-42
H2-M3	protein-coding	MOp	0.285566	0.233	0.155	2.66713e-46	5.38467e-42
Rprm	protein-coding	MOp	0.28396	0.422	0.332	2.86248e-45	5.77906e-41
Echdc2	protein-coding	MOp	0.271172	0.35	0.258	3.65347e-45	7.37599e-41
Nppc	protein-coding	MOp	0.254936	0.452	0.356	9.49419e-45	1.91678e-40
Bank1	protein-coding	MOp	0.304328	0.224	0.16	3.97856e-41	8.03232e-37
Ctgf	protein-coding	MOp	0.312414	0.301	0.224	4.41119e-41	8.90575e-37
Cstad	protein-coding	MOp	0.253497	0.222	0.156	7.36978e-35	1.48788e-30
Hgf	protein-coding	MOp	0.280427	0.246	0.186	1.02914e-33	2.07772e-29
Blnk	protein-coding	MOp	0.252472	0.35	0.279	3.92071e-30	7.91552e-26
Ccdc3	protein-coding	MOp	0.25581	0.292	0.229	5.67319e-29	1.14536e-24
S100a6	protein-coding	MOp	0.256251	0.31	0.255	3.45852e-24	6.98241e-20
Cpa6	protein-coding	MOp	0.456553	0.599	0.604	2.5034e-13	5.05411e-09
