# Supplementary material for: Expression characteristics and potential function of non-coding RNA in mouse cortical cells
Source: Front Mol Neurosci. 2024 Apr 10;17:1365978. doi: 10.3389/fnmol.2024.1365978 (PMC11040102; doi:10.3389/fnmol.2024.1365978)
Supplement: Supplementary table s5 — Differentially expressed genes among different mouse cortical areas within same cell type. [file Table_5.XLSX]

## Sheet: L45 IT CTX
Table S5 Differentially expressed genes among different mouse cortical areas within same cell type
gene	gene type	cluster	avg_log2FC	pct.1	pct.2	p_val	p_val_adj
AI854517	long non-coding	VISp	0.277832	0.985	0.937	1.08134e-158	1.25392e-154
Gm26871	long non-coding	VISp	0.685441	0.85	0.604	3.50799e-157	4.06786e-153
Gm3764	long non-coding	VISp	0.263214	0.99	0.986	2.27373e-140	2.63662e-136
Gm28905	long non-coding	VISp	0.687337	0.842	0.665	2.8297e-140	3.28132e-136
Gm31445	long non-coding	VISp	0.472521	0.944	0.763	4.69817e-137	5.44799e-133
Dleu2	long non-coding	VISp	0.28418	0.976	0.939	6.53925e-136	7.58292e-132
A230006K03Rik	long non-coding	VISp	0.429092	0.965	0.819	1.67932e-131	1.94734e-127
Kcnq1ot1	long non-coding	VISp	0.373194	0.978	0.969	3.67186e-127	4.25789e-123
Gm32629	long non-coding	VISp	0.716084	0.782	0.606	2.21637e-122	2.5701e-118
Lincpint	long non-coding	VISp	0.257746	0.982	0.982	1.91665e-110	2.22255e-106
9230102K24Rik	long non-coding	VISp	0.266206	0.92	0.923	8.55054e-86	9.9152e-82
Gm5	long non-coding	VISp	0.865119	0.356	0.126	3.52396e-84	4.08638e-80
Rps4l	pseudogenes	VISp	0.774552	0.53	0.272	3.05053e-80	3.53739e-76
Gm20754	long non-coding	VISp	0.415576	0.84	0.747	2.2732e-79	2.636e-75
Gm30340	long non-coding	VISp	0.470693	0.867	0.764	3.68863e-77	4.27734e-73
B930095G15Rik	long non-coding	VISp	0.394644	0.896	0.772	5.33433e-74	6.18569e-70
Mir6240	small non-coding	VISp	0.547452	0.609	0.437	1.28995e-72	1.49582e-68
Zmiz1os1	long non-coding	VISp	0.565901	0.602	0.401	3.32244e-72	3.8527e-68
Gm6087	pseudogenes	VISp	0.517006	0.603	0.422	1.84041e-57	2.13414e-53
Pantr2	long non-coding	VISp	0.666819	0.483	0.289	8.04726e-54	9.33161e-50
D130009I18Rik	long non-coding	VISp	0.281071	0.819	0.786	1.18483e-51	1.37393e-47
Gm26868	long non-coding	VISp	0.437669	0.689	0.526	1.01923e-50	1.1819e-46
C230062I16Rik	pseudogenes	VISp	0.386757	0.738	0.644	1.15935e-50	1.34439e-46
Gm30018	long non-coding	VISp	0.596288	0.324	0.155	1.21165e-48	1.40503e-44
Gm15355	pseudogenes	VISp	0.306495	0.354	0.197	9.27187e-45	1.07517e-40
A330102I10Rik	long non-coding	VISp	0.337738	0.767	0.64	5.83406e-43	6.76518e-39
Gm31107	long non-coding	VISp	0.257007	0.484	0.324	2.81739e-41	3.26704e-37
Gm15520	long non-coding	VISp	0.42055	0.386	0.228	2.68448e-40	3.11293e-36
Mirg	long non-coding	VISp	0.280413	0.841	0.775	2.74243e-40	3.18012e-36
Gm14377	long non-coding	VISp	0.439582	0.367	0.21	1.44401e-39	1.67447e-35
BC006965	long non-coding	VISp	0.56035	0.415	0.277	8.07766e-39	9.36686e-35
Gm2164	long non-coding	VISp	0.540871	0.557	0.469	4.12818e-34	4.78704e-30
2900060B14Rik	long non-coding	VISp	0.305087	0.695	0.6	2.73667e-32	3.17344e-28
Gm28175	long non-coding	VISp	0.32131	0.73	0.623	3.53315e-32	4.09704e-28
Tmem181b-ps	pseudogenes	VISp	0.325559	0.718	0.651	5.01903e-32	5.82006e-28
A330093E20Rik	long non-coding	VISp	0.344038	0.53	0.442	9.66599e-32	1.12087e-27
Gm9866	long non-coding	VISp	0.276566	0.742	0.62	1.50115e-31	1.74073e-27
Gm5441	long non-coding	VISp	0.538323	0.378	0.239	4.51904e-30	5.24028e-26
Snhg14	long non-coding	VISp	0.274054	0.75	0.687	7.77356e-30	9.01422e-26
Gm10125	long non-coding	VISp	0.527201	0.352	0.219	1.15537e-29	1.33977e-25
4930480K15Rik	long non-coding	VISp	0.461312	0.412	0.283	5.2112e-29	6.0429e-25
Gm14532	long non-coding	VISp	0.4538	0.39	0.258	2.2659e-28	2.62753e-24
4933406I18Rik	long non-coding	VISp	0.304811	0.737	0.673	9.93985e-28	1.15263e-23
Gm31305	long non-coding	VISp	0.283907	0.748	0.68	1.98701e-27	2.30414e-23
1700001L05Rik	long non-coding	VISp	0.370593	0.395	0.269	1.43972e-25	1.6695e-21
Gm11242	pseudogenes	VISp	0.458141	0.316	0.2	3.11074e-24	3.60722e-20
Zrsr1	pseudogenes	VISp	0.258229	0.702	0.632	8.82412e-23	1.02325e-18
Gm3510	long non-coding	VISp	0.338266	0.567	0.464	1.40219e-22	1.62597e-18
Gm30648	long non-coding	VISp	0.404197	0.294	0.186	8.73077e-22	1.01242e-17
Gm32250	long non-coding	VISp	0.336657	0.494	0.389	1.05135e-21	1.21915e-17
Gm32200	long non-coding	VISp	0.370604	0.28	0.172	1.14069e-21	1.32274e-17
Gm26911	long non-coding	VISp	0.316949	0.535	0.432	1.4154e-21	1.6413e-17
Gm15997	long non-coding	VISp	0.426219	0.334	0.228	5.60983e-21	6.50516e-17
Gm15577	long non-coding	VISp	0.42496	0.251	0.152	1.11326e-20	1.29094e-16
Arhgap20os	long non-coding	VISp	0.405743	0.478	0.381	1.22047e-20	1.41526e-16
Gm5778	pseudogenes	VISp	0.492699	0.519	0.483	1.64429e-20	1.90672e-16
5730422E09Rik	long non-coding	VISp	0.263949	0.754	0.746	5.45446e-20	6.32499e-16
Rps13-ps1	pseudogenes	VISp	0.522003	0.449	0.411	8.80276e-20	1.02077e-15
Gm30177	long non-coding	VISp	0.333268	0.435	0.347	2.62028e-19	3.03848e-15
Mir6236	small non-coding	VISp	0.295414	0.413	0.347	1.38309e-18	1.60384e-14
Gm5815	pseudogenes	VISp	0.271332	0.401	0.311	8.60015e-18	9.97274e-14
Gm5898	pseudogenes	VISp	0.31756	0.434	0.348	1.09392e-17	1.26851e-13
Gm33228	long non-coding	VISp	0.254112	0.718	0.68	3.59538e-17	4.1692e-13
Mkln1os	long non-coding	VISp	0.279464	0.592	0.524	6.30221e-17	7.30804e-13
Gm26691	long non-coding	VISp	0.34089	0.378	0.283	7.28914e-17	8.45249e-13
Gm15679	long non-coding	VISp	0.364255	0.281	0.187	2.0245e-16	2.34761e-12
3632454L22Rik	long non-coding	VISp	0.300247	0.271	0.181	7.0302e-16	8.15222e-12
Gm15411	long non-coding	VISp	0.263837	0.638	0.606	7.43361e-16	8.62001e-12
Dnm3os	long non-coding	VISp	0.303601	0.385	0.289	1.42144e-15	1.6483e-11
Tsix	long non-coding	VISp	0.312968	0.356	0.28	2.88545e-15	3.34597e-11
Gm26944	long non-coding	VISp	0.335001	0.429	0.344	3.01865e-15	3.50042e-11
Gm14051	long non-coding	VISp	0.274452	0.628	0.58	7.9198e-15	9.1838e-11
1700123M08Rik	long non-coding	VISp	0.368852	0.32	0.232	2.15277e-14	2.49635e-10
Firre	long non-coding	VISp	0.263763	0.594	0.527	5.48891e-14	6.36494e-10
Xist	long non-coding	VISp	0.346668	0.334	0.259	4.95031e-13	5.74038e-09
Gm20319	long non-coding	VISp	0.370382	0.255	0.176	1.08868e-12	1.26243e-08
Gm17171	long non-coding	VISp	0.311833	0.426	0.357	1.25584e-12	1.45627e-08
2610203C20Rik	long non-coding	VISp	0.312481	0.411	0.336	2.33187e-12	2.70403e-08
Zscan30	pseudogenes	VISp	0.275513	0.517	0.453	4.31554e-12	5.0043e-08
Gm16070	long non-coding	VISp	0.291877	0.403	0.333	4.33861e-12	5.03106e-08
Gm12925	long non-coding	VISp	0.299077	0.297	0.227	2.49485e-11	2.89303e-07
Gm15764	long non-coding	VISp	0.275184	0.307	0.232	3.19296e-11	3.70256e-07
Gm14827	long non-coding	VISp	0.292696	0.289	0.218	5.61146e-11	6.50705e-07
3110039I08Rik	long non-coding	VISp	0.281967	0.563	0.536	1.30338e-10	1.5114e-06
AU023762	long non-coding	VISp	0.317605	0.302	0.233	2.13609e-10	2.47701e-06
Gm10855	long non-coding	VISp	0.280739	0.308	0.24	2.87389e-10	3.33256e-06
Chn1os3	long non-coding	VISp	0.32022	0.295	0.229	3.71383e-10	4.30656e-06
4930467D21Rik	long non-coding	VISp	0.342421	0.299	0.233	4.40531e-10	5.1084e-06
Gm7854	long non-coding	VISp	0.268828	0.292	0.236	3.0464e-07	0.0035326
4930473A02Rik	long non-coding	VISp	0.284257	0.363	0.319	4.19097e-07	0.00485985
Gm8738	pseudogenes	VISp	0.333771	0.422	0.401	9.12175e-07	0.0105776
Gm17212	pseudogenes	VISp	0.279208	0.363	0.325	9.19826e-07	0.0106663
Gm31333	long non-coding	VISp	0.263143	0.457	0.425	9.99066e-07	0.0115852
Gm13629	long non-coding	SSp	0.539808	0.776	0.542	4.22382e-76	4.89794e-72
Gm14015	long non-coding	SSp	0.623494	0.265	0.09	1.61433e-57	1.87197e-53
Gm12907	long non-coding	SSp	0.533602	0.261	0.12	5.85464e-36	6.78904e-32
H2-M6-ps	pseudogenes	SSp	0.440117	0.302	0.173	2.78153e-25	3.22546e-21
Gm16083	long non-coding	SSp	0.450662	0.346	0.217	3.72999e-24	4.32529e-20
Gm12222	pseudogenes	SSp	0.268026	0.399	0.251	1.30858e-22	1.51742e-18
Zeb2os	long non-coding	SSp	0.324795	0.379	0.256	7.05442e-19	8.1803e-15
Dcdc5	pseudogenes	SSp	0.400898	0.344	0.235	1.30982e-17	1.51886e-13
A830011K09Rik	long non-coding	SSp	0.291702	0.257	0.157	1.10547e-16	1.28191e-12
A830019P07Rik	long non-coding	SSp	0.290849	0.285	0.211	1.80781e-09	2.09634e-05
Rmst	long non-coding	MOp	1.32229	0.703	0.212	6.14016e-244	7.12014e-240
C730002L08Rik	long non-coding	MOp	0.751405	0.908	0.539	1.18553e-170	1.37474e-166
Mir135a-2	small non-coding	MOp	1.30695	0.332	0.045	1.38734e-153	1.60876e-149
D030068K23Rik	long non-coding	MOp	0.887278	0.399	0.101	2.21853e-138	2.57261e-134
5033430I15Rik	long non-coding	MOp	0.970173	0.548	0.197	2.4423e-128	2.83209e-124
1110046J04Rik	long non-coding	MOp	0.783524	0.764	0.407	1.28656e-115	1.4919e-111
2810032G03Rik	long non-coding	MOp	0.789095	0.736	0.378	3.76009e-112	4.36019e-108
Gm4544	long non-coding	MOp	0.956507	0.431	0.137	9.28416e-109	1.07659e-104
C130026L21Rik	long non-coding	MOp	0.832587	0.476	0.162	5.84154e-106	6.77385e-102
Gm5454	pseudogenes	MOp	0.465952	0.434	0.148	4.55592e-93	5.28304e-89
G630016G05Rik	long non-coding	MOp	0.280393	0.26	0.052	4.23504e-92	4.91095e-88
2610203C22Rik	long non-coding	MOp	0.26662	0.995	0.939	5.73055e-91	6.64515e-87
Gm15631	long non-coding	MOp	0.583805	0.821	0.472	2.24134e-81	2.59906e-77
Gm34006	long non-coding	MOp	0.530609	0.537	0.238	1.97097e-79	2.28554e-75
Gm2423	pseudogenes	MOp	0.33705	0.928	0.748	1.44221e-78	1.67239e-74
2700069I18Rik	long non-coding	MOp	0.840549	0.251	0.065	1.31537e-72	1.52531e-68
Gm12371	long non-coding	MOp	0.709513	0.606	0.326	7.13705e-72	8.27612e-68
Gm16439	pseudogenes	MOp	0.327551	0.795	0.51	1.83843e-71	2.13185e-67
Zfp652os	long non-coding	MOp	0.64683	0.669	0.362	7.97477e-69	9.24755e-65
Gm9962	long non-coding	MOp	0.619139	0.263	0.075	6.6714e-68	7.73615e-64
2810025M15Rik	pseudogenes	MOp	0.435222	0.888	0.657	7.2501e-68	8.40721e-64
B230216N24Rik	long non-coding	MOp	0.582029	0.751	0.448	3.12823e-67	3.6275e-63
Kcnmb4os2	long non-coding	MOp	0.539042	0.76	0.489	2.17332e-65	2.52018e-61
Gm2694	long non-coding	MOp	0.723695	0.372	0.145	5.24522e-65	6.08235e-61
Uchl1os	long non-coding	MOp	0.278131	0.945	0.771	7.5942e-65	8.80624e-61
Gm7049	pseudogenes	MOp	0.315666	0.666	0.382	2.33105e-63	2.70309e-59
Gm5499	pseudogenes	MOp	0.268076	0.97	0.845	3.843e-63	4.45635e-59
1700101I11Rik	long non-coding	MOp	0.253478	0.979	0.886	2.34547e-59	2.7198e-55
Ak3l2-ps	pseudogenes	MOp	0.3598	0.569	0.299	3.89997e-58	4.52241e-54
Gm5468	long non-coding	MOp	0.454331	0.864	0.608	3.24411e-57	3.76187e-53
Gm13446	long non-coding	MOp	0.579864	0.569	0.311	5.84044e-56	6.77257e-52
Zeb2os	long non-coding	MOp	0.405691	0.47	0.224	2.74883e-54	3.18754e-50
B230217O12Rik	long non-coding	MOp	0.541218	0.661	0.387	2.97761e-54	3.45284e-50
A830011K09Rik	long non-coding	MOp	0.455262	0.331	0.132	2.87482e-53	3.33364e-49
4930447N08Rik	long non-coding	MOp	0.457827	0.391	0.171	1.52425e-52	1.76751e-48
C030047K22Rik	long non-coding	MOp	0.462801	0.592	0.361	1.48202e-51	1.71855e-47
Gm18646	pseudogenes	MOp	0.253965	0.937	0.764	1.98887e-51	2.30629e-47
Gm12976	long non-coding	MOp	0.532178	0.485	0.277	3.71719e-50	4.31046e-46
Gm8717	pseudogenes	MOp	0.29188	0.857	0.643	1.37729e-48	1.5971e-44
Vamp7-ps	pseudogenes	MOp	0.300228	0.965	0.795	5.70514e-48	6.61568e-44
Gm6969	pseudogenes	MOp	0.269651	0.913	0.719	7.43574e-47	8.62249e-43
Gm13443	pseudogenes	MOp	0.329569	0.87	0.62	7.73529e-47	8.96984e-43
Ap3s1-ps1	pseudogenes	MOp	0.254725	0.939	0.764	1.31191e-44	1.52129e-40
Gm1848	pseudogenes	MOp	0.310064	0.518	0.288	2.30917e-43	2.67772e-39
Gm3888	pseudogenes	MOp	0.285368	0.692	0.446	6.63046e-42	7.68868e-38
Gm20063	long non-coding	MOp	0.377384	0.887	0.67	6.00424e-41	6.96252e-37
3110045C21Rik	long non-coding	MOp	0.561196	0.308	0.139	3.7813e-38	4.38479e-34
2810468N07Rik	long non-coding	MOp	0.595624	0.308	0.142	5.25187e-38	6.09007e-34
A730063M14Rik	long non-coding	MOp	0.364073	0.547	0.334	1.8249e-36	2.11615e-32
4933412E12Rik	long non-coding	MOp	0.503002	0.488	0.287	5.35284e-36	6.20715e-32
9430021M05Rik	long non-coding	MOp	0.42925	0.705	0.477	1.20207e-33	1.39392e-29
A630023P12Rik	long non-coding	MOp	0.559024	0.359	0.196	1.94498e-33	2.2554e-29
Gm6206	pseudogenes	MOp	0.290108	0.8	0.602	1.60811e-32	1.86477e-28
Gm7213	pseudogenes	MOp	0.253851	0.497	0.294	2.94974e-32	3.42052e-28
Gm30092	long non-coding	MOp	0.40604	0.581	0.376	5.86924e-32	6.80598e-28
Gm6705	pseudogenes	MOp	0.257126	0.344	0.176	4.75749e-31	5.51679e-27
Gm4876	long non-coding	MOp	0.276736	0.372	0.195	2.06074e-30	2.38964e-26
Gm10145	pseudogenes	MOp	0.280887	0.671	0.457	7.6546e-30	8.87627e-26
Gm10705	pseudogenes	MOp	0.271275	0.757	0.541	1.37182e-29	1.59076e-25
Gm36457	long non-coding	MOp	0.281359	0.83	0.629	4.76067e-29	5.52048e-25
Sp3os	long non-coding	MOp	0.365334	0.78	0.568	4.82613e-29	5.59638e-25
Gm15688	long non-coding	MOp	0.339256	0.662	0.491	5.56344e-29	6.45137e-25
5033417F24Rik	long non-coding	MOp	0.289359	0.408	0.225	8.3362e-29	9.66666e-25
Gm13841	pseudogenes	MOp	0.290151	0.665	0.442	8.4258e-29	9.77056e-25
4930447M23Rik	long non-coding	MOp	0.318611	0.819	0.657	1.15265e-28	1.33661e-24
Gm2449	long non-coding	MOp	0.400854	0.35	0.184	4.38295e-28	5.08247e-24
A930012L18Rik	long non-coding	MOp	0.316544	0.545	0.33	4.52029e-28	5.24173e-24
R74862	long non-coding	MOp	0.298753	0.788	0.574	2.37296e-27	2.75168e-23
Gm31406	long non-coding	MOp	0.252036	0.27	0.131	3.67583e-27	4.26249e-23
Gm34758	long non-coding	MOp	0.322453	0.508	0.325	3.77719e-27	4.38003e-23
Gm13736	pseudogenes	MOp	0.255295	0.83	0.667	5.68266e-27	6.58961e-23
Mtag2	long non-coding	MOp	0.389494	0.473	0.294	8.11145e-27	9.40604e-23
Gm30984	long non-coding	MOp	0.412932	0.349	0.207	1.81906e-26	2.10938e-22
2210406O10Rik	long non-coding	MOp	0.389279	0.394	0.236	5.42228e-26	6.28768e-22
Gm3076	pseudogenes	MOp	0.266835	0.465	0.282	5.54108e-26	6.42544e-22
A230051N06Rik	long non-coding	MOp	0.399866	0.578	0.358	1.11307e-24	1.29071e-20
Gm11814	pseudogenes	MOp	0.257182	0.688	0.548	1.54644e-24	1.79325e-20
Gm12963	long non-coding	MOp	0.45404	0.354	0.212	3.40478e-24	3.94819e-20
Gm30082	long non-coding	MOp	0.394147	0.276	0.14	3.6914e-24	4.28055e-20
D130020L05Rik	long non-coding	MOp	0.321828	0.331	0.186	4.58382e-24	5.3154e-20
2610306M01Rik	long non-coding	MOp	0.382293	0.694	0.476	6.93301e-24	8.03951e-20
Gm30371	long non-coding	MOp	0.327973	0.33	0.189	1.93067e-23	2.2388e-19
Gm7241	pseudogenes	MOp	0.264239	0.354	0.209	1.04827e-22	1.21557e-18
1110002O04Rik	long non-coding	MOp	0.386688	0.266	0.136	1.24197e-22	1.44019e-18
Gm16537	long non-coding	MOp	0.277329	0.287	0.155	1.6496e-22	1.91287e-18
9530036O11Rik	long non-coding	MOp	0.292123	0.832	0.722	1.65575e-22	1.92001e-18
Gm6277	long non-coding	MOp	0.383219	0.469	0.299	6.05341e-22	7.01953e-18
4933412O06Rik	long non-coding	MOp	0.364183	0.391	0.229	6.25646e-22	7.255e-18
Gm29704	pseudogenes	MOp	0.27738	0.441	0.284	3.76282e-21	4.36337e-17
9430065F17Rik	long non-coding	MOp	0.380691	0.389	0.246	9.32409e-21	1.08122e-16
6330418K02Rik	long non-coding	MOp	0.340593	0.358	0.208	9.62411e-20	1.11601e-15
A330041J22Rik	long non-coding	MOp	0.274694	0.304	0.174	2.83538e-19	3.28791e-15
2810002D19Rik	long non-coding	MOp	0.359146	0.434	0.278	6.13653e-19	7.11591e-15
AI115009	long non-coding	MOp	0.328794	0.457	0.307	1.05513e-18	1.22353e-14
1700120C14Rik	long non-coding	MOp	0.301765	0.462	0.301	1.35899e-18	1.57588e-14
Gm32031	long non-coding	MOp	0.329402	0.289	0.163	1.91075e-17	2.21571e-13
Gm7818	pseudogenes	MOp	0.345569	0.433	0.283	2.02855e-17	2.35231e-13
Gm27243	long non-coding	MOp	0.440642	0.594	0.494	3.55188e-17	4.11876e-13
Gm15417	long non-coding	MOp	0.263143	0.31	0.19	6.22213e-17	7.21519e-13
Gm34267	long non-coding	MOp	0.32061	0.719	0.512	9.73842e-17	1.12927e-12
Gm31328	pseudogenes	MOp	0.281981	0.478	0.326	1.00066e-16	1.16037e-12
Gm17733	long non-coding	MOp	0.35192	0.27	0.155	1.16246e-16	1.34799e-12
Mir3091	small non-coding	MOp	0.337007	0.465	0.306	1.29609e-16	1.50294e-12
Gm4419	long non-coding	MOp	0.281924	0.367	0.233	2.05825e-16	2.38675e-12
1110019D14Rik	long non-coding	MOp	0.326027	0.484	0.347	7.91156e-16	9.17424e-12
A530046M15Rik	long non-coding	MOp	0.255851	0.454	0.302	8.7059e-16	1.00954e-11
Gm12279	long non-coding	MOp	0.325458	0.386	0.249	1.31827e-15	1.52866e-11
Rnu7	small non-coding	MOp	0.341453	0.398	0.255	1.4127e-14	1.63817e-10
A330069E16Rik	long non-coding	MOp	0.290998	0.361	0.234	2.34155e-14	2.71527e-10
Mir7666	small non-coding	MOp	0.337355	0.565	0.385	3.22967e-14	3.74513e-10
C330013E15Rik	long non-coding	MOp	0.305839	0.272	0.161	5.90997e-14	6.85321e-10
Gm15663	long non-coding	MOp	0.279511	0.362	0.248	7.25535e-14	8.4133e-10
Gm7467	long non-coding	MOp	0.302917	0.489	0.328	1.02664e-13	1.19049e-09
A330040F15Rik	long non-coding	MOp	0.273943	0.461	0.304	1.3883e-13	1.60987e-09
Gm26653	long non-coding	MOp	0.263054	0.277	0.173	1.67391e-13	1.94106e-09
0610040B10Rik	long non-coding	MOp	0.314003	0.416	0.284	1.22552e-12	1.42112e-08
Gm5263	pseudogenes	MOp	0.290199	0.26	0.163	3.5422e-12	4.10753e-08
Gm31450	long non-coding	MOp	0.266159	0.441	0.307	5.82103e-12	6.75006e-08
2500004C02Rik	long non-coding	MOp	0.252799	0.511	0.383	9.91112e-12	1.14929e-07
Snhg10	long non-coding	MOp	0.283344	0.669	0.494	5.19815e-11	6.02777e-07
D330023K18Rik	long non-coding	MOp	0.278969	0.696	0.509	1.27867e-10	1.48275e-06
Gm17597	long non-coding	MOp	0.281264	0.253	0.163	1.59344e-10	1.84775e-06
Gm15706	long non-coding	MOp	0.250533	0.376	0.267	1.22606e-09	1.42174e-05
4930479D17Rik	long non-coding	MOp	0.27562	0.284	0.192	3.77937e-09	4.38256e-05
Gm20939	long non-coding	MOp	0.262382	0.734	0.652	4.33913e-09	5.03165e-05

## Sheet: L5 IT
gene	gene type	cluster	avg_log2FC	pct.1	pct.2	p_val	p_val_adj
Rps4l	pseudogenes	VISp	0.986387	0.667	0.299	2.21693e-46	2.57075e-42
4930570E03Rik	long non-coding	VISp	0.486483	0.898	0.785	1.49124e-44	1.72925e-40
Rn7sk	small non-coding	VISp	0.258767	0.964	0.956	3.34661e-40	3.88072e-36
Gm31445	long non-coding	VISp	0.36185	0.931	0.812	7.86974e-35	9.12575e-31
Gm9866	long non-coding	VISp	0.275353	0.914	0.827	1.14229e-34	1.3246e-30
Gm5454	pseudogenes	VISp	0.516066	0.743	0.601	1.37395e-31	1.59323e-27
A330102I10Rik	long non-coding	VISp	0.273827	0.926	0.871	4.69488e-29	5.44418e-25
A330008L17Rik	long non-coding	VISp	0.737591	0.65	0.415	2.86444e-28	3.3216e-24
4930547E14Rik	long non-coding	VISp	0.428095	0.826	0.682	3.60937e-28	4.18542e-24
Spr-ps1	pseudogenes	VISp	0.539438	0.351	0.105	1.29919e-26	1.50654e-22
2900060B14Rik	long non-coding	VISp	0.502321	0.657	0.491	3.49906e-23	4.05751e-19
Snora30	small non-coding	VISp	0.732953	0.394	0.181	1.75047e-21	2.02984e-17
Gm33228	long non-coding	VISp	0.257014	0.939	0.934	5.58974e-21	6.48186e-17
Gm336	pseudogenes	VISp	0.333073	0.705	0.572	8.37449e-20	9.71106e-16
Gm7859	pseudogenes	VISp	0.397069	0.666	0.58	1.0791e-19	1.25133e-15
Gm32592	long non-coding	VISp	0.78739	0.259	0.091	8.20997e-18	9.52028e-14
Gm4876	long non-coding	VISp	0.532372	0.398	0.223	5.64439e-15	6.54523e-11
Gm32679	long non-coding	VISp	0.581596	0.369	0.201	9.81565e-14	1.13822e-09
Gm32710	long non-coding	VISp	0.30245	0.776	0.701	1.19176e-13	1.38197e-09
Gm30018	long non-coding	VISp	0.581311	0.414	0.254	2.23109e-13	2.58718e-09
Gm10125	long non-coding	VISp	0.381196	0.63	0.518	1.92781e-12	2.23549e-08
Gm26839	long non-coding	VISp	0.303553	0.716	0.651	2.23098e-12	2.58704e-08
Gm26871	long non-coding	VISp	0.260898	0.859	0.802	3.78674e-12	4.3911e-08
Rny3	small non-coding	VISp	0.526369	0.3	0.156	1.53628e-11	1.78147e-07
Gm13791	long non-coding	VISp	0.511254	0.381	0.267	7.65368e-11	8.87521e-07
Gm8171	pseudogenes	VISp	0.300417	0.682	0.643	1.32728e-09	1.53911e-05
Zmiz1os1	long non-coding	VISp	0.270506	0.746	0.729	1.36922e-09	1.58775e-05
D430036J16Rik	long non-coding	VISp	0.358703	0.548	0.484	1.77809e-08	0.000206187
Gm20570	pseudogenes	VISp	0.253321	0.525	0.469	5.23155e-08	0.00060665
Gm35065	long non-coding	VISp	0.397753	0.259	0.152	9.74861e-08	0.00113045
Gm13629	long non-coding	VISp	0.336197	0.592	0.514	1.45244e-07	0.00168425
Gm12216	long non-coding	VISp	0.462669	0.415	0.338	6.17339e-07	0.00715867
Gm15581	long non-coding	VISp	0.354126	0.365	0.269	7.94402e-07	0.00921189
Gm26544	long non-coding	VISp	0.409707	0.256	0.159	1.37425e-06	0.0159358
Mir6240	small non-coding	VISp	0.32656	0.396	0.328	3.69606e-06	0.0428595
Gm34583	pseudogenes	SSp	0.792514	0.665	0.335	4.43918e-24	5.14767e-20
Gm2163	pseudogenes	SSp	0.3661	0.961	0.785	7.55798e-20	8.76424e-16
9430021M05Rik	long non-coding	SSp	0.353511	0.91	0.742	2.31003e-15	2.67871e-11
9330158H04Rik	long non-coding	SSp	0.499301	0.343	0.145	1.2325e-13	1.42921e-09
2810032G03Rik	long non-coding	SSp	0.489967	0.73	0.479	1.09836e-12	1.27366e-08
Gm29514	long non-coding	SSp	0.38436	0.871	0.682	5.0819e-12	5.89297e-08
Gm17322	long non-coding	SSp	0.318441	0.691	0.566	1.10797e-08	0.00012848
9430085M18Rik	long non-coding	SSp	0.444076	0.524	0.331	2.50578e-08	0.00029057
Gm15688	long non-coding	SSp	0.292375	0.738	0.52	2.5317e-08	0.000293575
Gm15663	long non-coding	SSp	0.436718	0.433	0.267	5.51916e-08	0.000640001
Ptgs2os	long non-coding	SSp	0.42975	0.305	0.159	1.01644e-07	0.00117866
Gm13067	long non-coding	SSp	0.266943	0.283	0.149	3.80997e-07	0.00441804
Gm16062	long non-coding	SSp	0.274872	0.845	0.712	4.09139e-07	0.00474438
B230206L02Rik	long non-coding	SSp	0.359688	0.382	0.221	6.97667e-07	0.00809014
1110046J04Rik	long non-coding	SSp	0.328968	0.695	0.537	1.14806e-06	0.0133129
Gm5864	pseudogenes	SSp	0.259728	0.494	0.328	1.25541e-06	0.0145577
2810032G03Rik	long non-coding	MOp	0.973931	0.897	0.392	9.21053e-63	1.06805e-58
Gm20063	long non-coding	MOp	0.936781	0.872	0.411	1.09592e-57	1.27083e-53
C730002L08Rik	long non-coding	MOp	0.663172	0.972	0.639	2.79865e-54	3.24531e-50
C130026L21Rik	long non-coding	MOp	0.897327	0.528	0.142	7.55131e-47	8.7565e-43
4833415N18Rik	long non-coding	MOp	1.00899	0.422	0.1	1.70127e-40	1.9728e-36
Gm30092	long non-coding	MOp	0.824197	0.704	0.312	4.84036e-40	5.61288e-36
Gm12153	long non-coding	MOp	0.675626	0.313	0.061	2.20732e-37	2.5596e-33
Gm16505	pseudogenes	MOp	0.386383	0.304	0.053	3.1511e-37	3.65402e-33
Gm7049	pseudogenes	MOp	0.39675	0.905	0.565	6.63617e-33	7.6953e-29
9430085M18Rik	long non-coding	MOp	0.758109	0.648	0.266	6.29832e-32	7.30353e-28
5330416C01Rik	long non-coding	MOp	0.677041	0.598	0.286	1.02522e-30	1.18885e-26
2810404M03Rik	long non-coding	MOp	0.842438	0.547	0.239	6.66242e-30	7.72574e-26
3300002P13Rik	long non-coding	MOp	0.65741	0.721	0.394	1.13062e-27	1.31107e-23
Gm26560	long non-coding	MOp	0.354601	0.316	0.083	9.18229e-27	1.06478e-22
Gm34006	long non-coding	MOp	0.48502	0.707	0.351	1.46252e-26	1.69594e-22
Gm35161	long non-coding	MOp	0.551492	0.654	0.324	7.23542e-26	8.3902e-22
2900041M22Rik	long non-coding	MOp	0.658678	0.503	0.201	7.63258e-26	8.85074e-22
Gm9962	long non-coding	MOp	0.660812	0.617	0.301	5.30538e-25	6.15212e-21
3110045C21Rik	long non-coding	MOp	0.720739	0.517	0.203	5.75938e-25	6.67858e-21
Gm2163	pseudogenes	MOp	0.334748	0.989	0.755	1.24262e-24	1.44095e-20
Gm30938	long non-coding	MOp	0.439692	0.374	0.126	1.3992e-23	1.62251e-19
Gm31683	long non-coding	MOp	0.394115	0.327	0.1	3.79405e-23	4.39958e-19
8030453O22Rik	long non-coding	MOp	0.461252	0.874	0.555	5.16117e-23	5.98489e-19
Gm3693	long non-coding	MOp	0.612379	0.313	0.092	8.40759e-23	9.74944e-19
Gm2762	long non-coding	MOp	0.568178	0.355	0.117	1.94454e-22	2.25489e-18
A930012L18Rik	long non-coding	MOp	0.455342	0.441	0.172	3.71478e-22	4.30766e-18
AU022754	long non-coding	MOp	0.400207	0.436	0.168	5.84505e-21	6.77792e-17
5330426P16Rik	long non-coding	MOp	0.621234	0.374	0.143	1.22163e-20	1.41661e-16
Gm35569	long non-coding	MOp	0.532514	0.288	0.09	3.05394e-20	3.54135e-16
1700007F19Rik	long non-coding	MOp	0.401386	0.444	0.186	4.05241e-20	4.69917e-16
Gm20754	long non-coding	MOp	0.616686	0.623	0.369	3.6995e-19	4.28994e-15
1110046J04Rik	long non-coding	MOp	0.54959	0.785	0.487	4.40685e-19	5.11019e-15
Gm12976	long non-coding	MOp	0.407727	0.497	0.248	2.71365e-18	3.14675e-14
Gm2694	long non-coding	MOp	0.435554	0.941	0.65	6.59089e-18	7.64279e-14
Gm12963	long non-coding	MOp	0.623673	0.511	0.255	1.67256e-17	1.9395e-13
Gm20939	long non-coding	MOp	0.466078	0.804	0.588	3.2699e-17	3.79178e-13
Gm16083	long non-coding	MOp	0.428198	0.517	0.252	7.25422e-17	8.41199e-13
A330009N23Rik	long non-coding	MOp	0.408827	0.936	0.689	1.32121e-16	1.53208e-12
Gm13446	long non-coding	MOp	0.444212	0.818	0.572	1.62547e-16	1.8849e-12
B230216N24Rik	long non-coding	MOp	0.542272	0.581	0.329	1.69929e-16	1.9705e-12
Gm15663	long non-coding	MOp	0.457853	0.489	0.228	1.96058e-16	2.27349e-12
Gm36495	long non-coding	MOp	0.582614	0.374	0.153	3.13521e-16	3.63559e-12
Gm11814	pseudogenes	MOp	0.402153	0.76	0.603	3.55836e-16	4.12628e-12
1600029O15Rik	pseudogenes	MOp	0.521802	0.257	0.089	5.57465e-16	6.46436e-12
1110002O04Rik	long non-coding	MOp	0.533418	0.302	0.112	9.74002e-16	1.12945e-11
Gm13373	long non-coding	MOp	0.336888	0.436	0.226	3.52701e-15	4.08992e-11
A330041J22Rik	long non-coding	MOp	0.431391	0.564	0.302	3.93625e-15	4.56448e-11
Kcnd3os	long non-coding	MOp	0.449815	0.388	0.176	9.15275e-15	1.06135e-10
C030047K22Rik	long non-coding	MOp	0.384604	0.754	0.507	1.00003e-14	1.15964e-10
Celrr	long non-coding	MOp	0.391219	0.399	0.179	1.13025e-14	1.31064e-10
Mir344i	small non-coding	MOp	0.649986	0.369	0.165	2.20812e-14	2.56053e-10
Gm34758	long non-coding	MOp	0.403901	0.721	0.478	3.47885e-14	4.03407e-10
Gm3888	pseudogenes	MOp	0.288068	0.765	0.511	4.21741e-14	4.89051e-10
Gm33045	long non-coding	MOp	0.408473	0.313	0.128	4.86644e-14	5.64313e-10
C030004G16Rik	long non-coding	MOp	0.477389	0.346	0.154	7.59554e-14	8.80779e-10
4930479D17Rik	long non-coding	MOp	0.575182	0.525	0.284	8.40354e-14	9.74475e-10
Gm19705	long non-coding	MOp	0.534786	0.282	0.112	1.2357e-13	1.43291e-09
Zfp652os	long non-coding	MOp	0.440489	0.86	0.575	1.54201e-13	1.78811e-09
4921511I17Rik	long non-coding	MOp	0.397359	0.682	0.427	2.44119e-13	2.8308e-09
Gm30984	long non-coding	MOp	0.398531	0.419	0.215	2.76194e-13	3.20275e-09
D330050G23Rik	long non-coding	MOp	0.428158	0.573	0.314	4.3922e-13	5.0932e-09
9530036O11Rik	long non-coding	MOp	0.329859	0.768	0.572	5.54827e-13	6.43377e-09
4930505K14Rik	long non-coding	MOp	0.5675	0.251	0.099	8.60364e-13	9.97679e-09
1110019D14Rik	long non-coding	MOp	0.430034	0.687	0.418	2.28823e-12	2.65343e-08
A830011K09Rik	long non-coding	MOp	0.291145	0.461	0.238	2.36347e-12	2.74068e-08
2010320O07Rik	long non-coding	MOp	0.428882	0.388	0.197	3.51707e-12	4.07839e-08
1500012K07Rik	long non-coding	MOp	0.280582	0.408	0.206	4.78265e-12	5.54596e-08
Gm34354	long non-coding	MOp	0.272839	0.33	0.15	5.2129e-12	6.04488e-08
Gm35823	long non-coding	MOp	0.426734	0.363	0.181	5.2461e-12	6.08337e-08
4930520O04Rik	long non-coding	MOp	0.457484	0.254	0.102	5.63504e-12	6.5344e-08
Kcnmb4os2	long non-coding	MOp	0.288987	0.98	0.808	6.20981e-12	7.20089e-08
Sorbs2os	long non-coding	MOp	0.328566	0.291	0.13	7.08917e-12	8.22061e-08
Gm10516	long non-coding	MOp	0.37222	0.358	0.174	2.8615e-11	3.31819e-07
2210406O10Rik	long non-coding	MOp	0.377321	0.659	0.406	3.15636e-11	3.66012e-07
Zeb2os	long non-coding	MOp	0.255587	0.637	0.388	5.93514e-11	6.88239e-07
A330069E16Rik	long non-coding	MOp	0.398927	0.455	0.246	1.10851e-10	1.28542e-06
4732414G09Rik	long non-coding	MOp	0.268859	0.291	0.133	1.22706e-10	1.4229e-06
4933412O06Rik	long non-coding	MOp	0.429433	0.534	0.325	4.03238e-10	4.67595e-06
2900009J06Rik	long non-coding	MOp	0.41469	0.497	0.281	4.03868e-10	4.68326e-06
Gm7276	long non-coding	MOp	0.289367	0.863	0.697	5.74892e-10	6.66645e-06
Sp3os	long non-coding	MOp	0.285092	0.933	0.75	5.89761e-10	6.83887e-06
H2-M6-ps	pseudogenes	MOp	0.361162	0.416	0.223	7.79389e-10	9.0378e-06
Gm6980	long non-coding	MOp	0.314593	0.299	0.144	1.50439e-09	1.74449e-05
2810468N07Rik	long non-coding	MOp	0.2592	0.947	0.783	1.91543e-09	2.22114e-05
Gm6075	pseudogenes	MOp	0.252186	0.503	0.311	2.09522e-09	2.42962e-05
Gm15417	long non-coding	MOp	0.303804	0.399	0.218	2.48352e-09	2.87989e-05
Gm20387	long non-coding	MOp	0.360193	0.464	0.262	2.52639e-09	2.9296e-05
Gm14169	long non-coding	MOp	0.328144	0.648	0.436	2.53007e-09	2.93387e-05
Gm32282	long non-coding	MOp	0.366929	0.394	0.217	3.54273e-09	4.10815e-05
Gm17891	pseudogenes	MOp	0.404404	0.265	0.128	3.59123e-09	4.16439e-05
Gm16537	long non-coding	MOp	0.281984	0.648	0.408	3.65266e-09	4.23562e-05
Gm28905	long non-coding	MOp	0.279826	0.701	0.492	5.16471e-09	5.98899e-05
Gm27008	long non-coding	MOp	0.29849	0.277	0.139	5.16545e-09	5.98986e-05
Gm2449	long non-coding	MOp	0.337239	0.531	0.315	5.74612e-09	6.66321e-05
9430065F17Rik	long non-coding	MOp	0.367084	0.464	0.272	6.17687e-09	7.1627e-05
Gm26559	long non-coding	MOp	0.274381	0.475	0.297	8.05569e-09	9.34138e-05
Gm32014	long non-coding	MOp	0.297687	0.626	0.409	8.27521e-09	9.59593e-05
Gm32926	long non-coding	MOp	0.292742	0.433	0.243	1.25021e-08	0.000144974
Gm12447	pseudogenes	MOp	0.318803	0.545	0.35	1.79227e-08	0.000207832
Gm27572	small non-coding	MOp	0.299336	0.355	0.2	2.55896e-08	0.000296737
Gm34552	long non-coding	MOp	0.282154	0.69	0.452	2.76011e-08	0.000320062
A630023P12Rik	long non-coding	MOp	0.346481	0.821	0.588	2.79717e-08	0.00032436
9330179D12Rik	long non-coding	MOp	0.35281	0.57	0.342	3.57465e-08	0.000414517
Gm32261	long non-coding	MOp	0.349489	0.735	0.472	3.68141e-08	0.000426896
BC006965	long non-coding	MOp	0.372012	0.349	0.19	4.39396e-08	0.000509524
Gm17322	long non-coding	MOp	0.40493	0.779	0.521	4.40994e-08	0.000511377
Gm34583	pseudogenes	MOp	0.404788	0.497	0.353	5.07138e-08	0.000588077
1700120C14Rik	long non-coding	MOp	0.332058	0.57	0.363	5.2675e-08	0.000610819
A230051N06Rik	long non-coding	MOp	0.363505	0.83	0.553	5.9193e-08	0.000686402
9430041J12Rik	long non-coding	MOp	0.264375	0.508	0.326	9.17857e-08	0.00106435
Gm13848	long non-coding	MOp	0.270389	0.57	0.403	1.22564e-07	0.00142125
2500002B13Rik	long non-coding	MOp	0.319324	0.299	0.16	1.2578e-07	0.00145855
Gm13033	pseudogenes	MOp	0.374619	0.33	0.181	1.26176e-07	0.00146314
Gm7745	pseudogenes	MOp	0.289328	0.254	0.136	1.39361e-07	0.00161604
Gm31450	long non-coding	MOp	0.347544	0.598	0.4	1.41766e-07	0.00164392
Gm26588	long non-coding	MOp	0.270906	0.492	0.314	1.56502e-07	0.00181479
Gm13710	long non-coding	MOp	0.338721	0.254	0.132	1.73201e-07	0.00200843
4930557K07Rik	long non-coding	MOp	0.276604	0.626	0.441	2.11777e-07	0.00245577
Gm3279	long non-coding	MOp	0.318659	0.285	0.152	2.86528e-07	0.00332258
AW046200	long non-coding	MOp	0.264028	0.304	0.173	4.38139e-07	0.00508067
AU023762	long non-coding	MOp	0.298501	0.447	0.285	4.41792e-07	0.00512302
4833412C05Rik	long non-coding	MOp	0.37895	0.517	0.317	4.79155e-07	0.00555628
8430429K09Rik	long non-coding	MOp	0.288521	0.852	0.688	5.89649e-07	0.00683757
Gm17597	long non-coding	MOp	0.369966	0.251	0.131	5.92428e-07	0.0068698
B230110C06Rik	long non-coding	MOp	0.286374	0.352	0.207	7.71884e-07	0.00895076
A530046M15Rik	long non-coding	MOp	0.26981	0.575	0.378	8.60113e-07	0.00997387
2810403D21Rik	long non-coding	MOp	0.321488	0.327	0.188	9.07687e-07	0.0105255
2810025M15Rik	pseudogenes	MOp	0.2731	0.944	0.748	1.05714e-06	0.0122586
Gm27042	long non-coding	MOp	0.270272	0.358	0.212	1.16359e-06	0.013493
Ptgs2os	long non-coding	MOp	0.289129	0.274	0.152	1.3986e-06	0.0162182
Gm36608	long non-coding	MOp	0.27973	0.263	0.144	1.47599e-06	0.0171156
Gm16062	long non-coding	MOp	0.284085	0.869	0.688	1.52644e-06	0.0177006
2610507I01Rik	long non-coding	MOp	0.274026	0.553	0.371	1.65357e-06	0.0191748
Snora64	small non-coding	MOp	0.321959	0.355	0.199	1.98297e-06	0.0229946
Mtag2	long non-coding	MOp	0.273658	0.525	0.347	2.34412e-06	0.0271825
Gm34121	long non-coding	MOp	0.253495	0.316	0.183	2.40036e-06	0.0278346
2810002D19Rik	long non-coding	MOp	0.302495	0.55	0.351	2.9524e-06	0.034236
Gm20748	long non-coding	MOp	0.341026	0.282	0.157	3.42769e-06	0.0397475
4930579K19Rik	long non-coding	MOp	0.255024	0.307	0.171	4.19633e-06	0.0486607

## Sheet: L6 IT CTX
gene	gene type	cluster	avg_log2FC	pct.1	pct.2	p_val	p_val_adj
Gm32710	long non-coding	VISp	1.13198	0.823	0.293	6.92043e-198	8.02493e-194
Rmst	long non-coding	VISp	1.4326	0.481	0.084	1.6353e-120	1.89629e-116
Gm31056	long non-coding	VISp	1.21437	0.283	0.002	2.46617e-89	2.85977e-85
Gm31445	long non-coding	VISp	0.811121	0.677	0.447	6.62172e-63	7.67855e-59
Spr-ps1	pseudogenes	VISp	0.564006	0.382	0.113	8.09577e-63	9.38785e-59
A230006K03Rik	long non-coding	VISp	0.267451	0.984	0.965	8.25616e-62	9.57384e-58
Gm4876	long non-coding	VISp	0.688985	0.355	0.109	1.54827e-54	1.79537e-50
4930547E14Rik	long non-coding	VISp	0.83636	0.518	0.288	6.58406e-50	7.63487e-46
Gm7859	pseudogenes	VISp	0.359693	0.79	0.701	5.96019e-46	6.91143e-42
Gm27572	small non-coding	VISp	0.515828	0.305	0.122	1.10931e-32	1.28635e-28
Dleu2	long non-coding	VISp	0.273939	0.896	0.806	2.23549e-30	2.59227e-26
Gm2824	long non-coding	VISp	0.334869	0.781	0.637	2.33887e-29	2.71215e-25
4833422C13Rik	long non-coding	VISp	0.459058	0.545	0.388	6.8597e-26	7.9545e-22
Rnf170-ps	pseudogenes	VISp	0.282709	0.484	0.363	9.97639e-24	1.15686e-19
E030013I19Rik	long non-coding	VISp	0.505428	0.285	0.139	1.65795e-22	1.92256e-18
Rps4l	pseudogenes	VISp	0.363826	0.692	0.53	4.30186e-22	4.98844e-18
Gm5864	pseudogenes	VISp	0.261487	0.713	0.589	5.13443e-22	5.95389e-18
Snora30	small non-coding	VISp	0.348544	0.572	0.432	8.00822e-19	9.28633e-15
9530052E02Rik	long non-coding	VISp	0.290247	0.706	0.598	1.01081e-18	1.17214e-14
Gm19744	long non-coding	VISp	0.381599	0.435	0.288	8.78122e-17	1.01827e-12
A330093E20Rik	long non-coding	VISp	0.31533	0.586	0.495	4.1015e-16	4.7561e-12
Gm15688	long non-coding	VISp	0.273886	0.598	0.476	5.1321e-16	5.95119e-12
4933406I18Rik	long non-coding	VISp	0.252106	0.788	0.742	1.92555e-15	2.23287e-11
Gm17922	pseudogenes	VISp	0.311705	0.637	0.554	2.18862e-14	2.53792e-10
Gm33533	long non-coding	VISp	0.317439	0.343	0.221	1.59956e-13	1.85486e-09
Arhgap20os	long non-coding	VISp	0.360622	0.376	0.26	1.06236e-12	1.23192e-08
Gm32647	long non-coding	VISp	0.378894	0.685	0.673	3.55184e-12	4.11872e-08
Snord64	small non-coding	VISp	0.338364	0.435	0.326	2.57884e-11	2.99043e-07
9830166K06Rik	long non-coding	VISp	0.306532	0.357	0.256	1.84253e-10	2.1366e-06
Gm15518	long non-coding	VISp	0.305307	0.258	0.166	2.73806e-10	3.17506e-06
A530046M15Rik	long non-coding	VISp	0.316282	0.373	0.276	6.69631e-10	7.76504e-06
A330040F15Rik	long non-coding	VISp	0.274754	0.464	0.354	8.07151e-10	9.35972e-06
Gm10754	long non-coding	VISp	0.338775	0.336	0.243	1.22285e-09	1.41802e-05
Gm20319	long non-coding	VISp	0.338777	0.27	0.184	1.7564e-08	0.000203672
A830029E22Rik	long non-coding	VISp	0.331325	0.276	0.198	5.30928e-08	0.000615664
2410018L13Rik	long non-coding	VISp	0.268189	0.26	0.183	1.22099e-07	0.00141586
Gm31450	long non-coding	VISp	0.254214	0.388	0.31	5.57878e-07	0.00646915
G630016G05Rik	long non-coding	MOp	0.290484	0.351	0.073	2.43525e-62	2.82391e-58
Gm6209	long non-coding	MOp	0.954667	0.492	0.166	1.16172e-57	1.34713e-53
Gm16505	pseudogenes	MOp	0.385044	0.276	0.053	6.35778e-54	7.37248e-50
Gm35161	long non-coding	MOp	0.572699	0.433	0.194	1.65293e-28	1.91674e-24
2810032G03Rik	long non-coding	MOp	0.569469	0.649	0.39	3.24125e-23	3.75855e-19
4833415N18Rik	long non-coding	MOp	0.612977	0.358	0.18	5.14755e-17	5.9691e-13
Gm11814	pseudogenes	MOp	0.256131	0.891	0.802	2.2863e-15	2.6512e-11
C730002L08Rik	long non-coding	MOp	0.295216	0.869	0.711	2.60479e-15	3.02051e-11
Mir344i	small non-coding	MOp	0.621442	0.259	0.116	4.37774e-15	5.07643e-11
Gm30092	long non-coding	MOp	0.372004	0.78	0.593	1.38216e-14	1.60275e-10
3110045C21Rik	long non-coding	MOp	0.480517	0.506	0.288	1.54055e-14	1.78643e-10
1600029O15Rik	pseudogenes	MOp	0.473448	0.303	0.151	2.95841e-14	3.43057e-10
Gm13848	long non-coding	MOp	0.37074	0.421	0.251	2.55046e-13	2.95752e-09
5330416C01Rik	long non-coding	MOp	0.332594	0.782	0.618	8.87231e-13	1.02883e-08
Gm34758	long non-coding	MOp	0.315397	0.717	0.546	3.98762e-11	4.62404e-07
Gm34583	pseudogenes	MOp	0.358792	0.588	0.443	2.5774e-10	2.98876e-06
Gm12300	long non-coding	MOp	0.380823	0.438	0.274	8.79785e-10	1.0202e-05
Gm2762	long non-coding	MOp	0.35036	0.252	0.137	2.18082e-09	2.52888e-05
9330158H04Rik	long non-coding	MOp	0.283011	0.477	0.315	7.18837e-09	8.33563e-05
A330041J22Rik	long non-coding	MOp	0.301224	0.518	0.355	1.14137e-08	0.000132353
B230217O12Rik	long non-coding	MOp	0.251895	0.746	0.614	1.76328e-08	0.00020447
Gm31308	long non-coding	MOp	0.274989	0.584	0.42	2.10217e-08	0.000243767
2900041M22Rik	long non-coding	MOp	0.325701	0.421	0.275	2.32263e-08	0.000269333
Kcnmb4os2	long non-coding	MOp	0.252198	0.84	0.709	3.01902e-08	0.000350086
A230077H06Rik	long non-coding	MOp	0.274577	0.298	0.18	5.12421e-08	0.000594203
Gm9962	long non-coding	MOp	0.289265	0.584	0.448	3.99254e-07	0.00462975
Snord49b	small non-coding	MOp	0.342951	0.378	0.255	4.36205e-07	0.00505823
Gm13446	long non-coding	MOp	0.284344	0.467	0.343	9.48759e-07	0.0110018
Gm13530	long non-coding	MOp	0.263678	0.392	0.261	1.1504e-06	0.0133401
Gm2163	pseudogenes	SSp	0.296682	0.898	0.791	1.01133e-33	1.17273e-29
Pantr1	long non-coding	SSp	0.266979	0.898	0.782	2.97511e-28	3.44994e-24
Gm6209	long non-coding	SSp	0.452824	0.318	0.172	2.67279e-19	3.09936e-15
9330179D12Rik	long non-coding	SSp	0.377054	0.616	0.458	9.49327e-19	1.10084e-14
2810032G03Rik	long non-coding	SSp	0.394774	0.538	0.385	6.54399e-18	7.58841e-14
Gm13561	long non-coding	SSp	0.432374	0.462	0.315	2.06778e-17	2.39779e-13
4833412C05Rik	long non-coding	SSp	0.440062	0.413	0.279	2.12528e-16	2.46448e-12
Gm34583	pseudogenes	SSp	0.362855	0.569	0.425	1.00131e-15	1.16111e-11
Gm3788	pseudogenes	SSp	0.265797	0.663	0.466	2.93481e-15	3.4032e-11
5330416C01Rik	long non-coding	SSp	0.258973	0.706	0.618	2.91314e-11	3.37808e-07
