# Supplementary material for: Expression characteristics and potential function of non-coding RNA in mouse cortical cells
Source: Front Mol Neurosci. 2024 Apr 10;17:1365978. doi: 10.3389/fnmol.2024.1365978 (PMC11040102; doi:10.3389/fnmol.2024.1365978)
Supplement: Supplementary table s6 — hdWGCNA gene modules in mouse cerebral cortex. [file Table_6.XLSX]

## Sheet: Sheet1
Table S6 hdWGCNA gene modules in mouse cerebral cortex
Gene	Gene type	Module	kME_GM1	kME_GM2	kME_GM3	kME_GM4	kME_GM5	kME_GM6	kME_GM7	kME_GM8	kME_GM9	kME_GM10	kME_GM11	kME_GM12	kME_GM13	kME_GM14	kME_GM15	kME_GM16	kME_GM17	kME_GM18
Tmsb15b2	protein-coding	GM1	0.0626658	-0.0386517	0.145013	0.100957	0.0586379	-0.0125867	-0.00343925	0.033216	0.104545	-0.00451619	0.155297	-0.15183	0.048335	-0.0461629	0.000479653	0.00580438	-0.031467	0.043761
Dnajc3	protein-coding	GM2	0.278247	0.0663258	0.243167	-0.15111	0.0438248	-0.0400841	0.076986	-0.11999	-0.20914	0.0685483	0.0918887	-0.163305	0.211799	-0.0107445	0.155009	-0.00492506	-0.0247125	0.0784404
Rnaset2a	protein-coding	GM2	-0.198293	0.182886	-0.419718	0.136999	-0.0422878	0.122688	-0.11031	0.200765	0.103539	-0.11216	-0.271428	0.458622	-0.339281	-0.169823	-0.204045	0.0206338	0.0339197	0.0619779
Fam174b	protein-coding	GM1	0.288213	0.191387	0.254771	-0.132317	0.0588061	0.0487561	0.0613641	0.0554992	-0.243678	0.118882	-0.0672506	-0.0301374	0.205061	0.143571	0.107865	-0.0281683	-0.0781497	0.187337
Cep85l	protein-coding	GM2	0.15483	0.154802	0.167267	-0.144304	0.0592161	-0.00951541	0.222959	-0.156093	-0.153376	0.101428	0.0656509	-0.0560386	0.254573	0.137861	0.24339	0.075089	0.0569889	0.00722886
Gm2115	protein-coding	GM2	-0.0025184	0.139315	-0.0704895	-0.0068474	-0.0157922	0.0384389	-0.014174	-0.0176248	-0.0284932	-0.0134239	-0.0821339	0.119927	-0.0259733	-0.0431331	-0.0317433	0.0157218	0.000114376	0.0115077
Gm2381	protein-coding	GM2	-0.0341993	0.029461	0.00301774	0.00541228	0.0156279	-5.1376e-05	0.0477663	-0.0510437	0.0228964	-0.00602659	0.0175027	-0.0176174	0.0285233	-0.00441028	0.0447316	0.0521204	0.0457636	-0.0350207
Ildr2	protein-coding	GM3	0.30502	0.0579302	0.508744	-0.244592	0.0834247	-0.0107158	0.334626	-0.109625	-0.181803	0.219374	0.117902	-0.333859	0.50201	0.33343	0.410344	0.0712272	0.00631603	-0.0317101
Gm13306	protein-coding	GM3	0.0128933	-0.104434	0.198659	0.0903838	0.132307	-0.0541898	0.12247	-0.121157	0.0915829	-0.0587629	0.338404	-0.2587	0.17181	0.0759662	0.157591	0.0673189	0.0784875	0.00963435
Gm11273	protein-coding	GM4	-0.199517	-0.0690153	-0.13615	0.399348	-0.0469241	0.00978819	-0.0222539	0.123583	0.272847	-0.145304	-0.032459	0.0655897	-0.172056	-0.159533	-0.129083	-0.021377	0.00420143	0.129463
Mndal	protein-coding	GM5	0.0284674	-0.0596674	-0.0041021	0.0117421	0.0887847	-0.0353795	0.00776112	-0.0027806	0.00386238	-0.0957472	0.159687	-0.0932407	-0.0371229	-0.102581	0.0303046	0.0334885	-0.00171705	0.0363367
Hist1h4m	protein-coding	GM2	0.0126091	0.0328751	-0.0129563	-0.0235164	-0.00465395	0.00899029	0.0346105	-0.0405884	-0.00634342	0.00610464	-0.00953306	0.0106533	0.0133877	-0.018722	0.0261419	0.0214379	0.0162934	-0.0170947
9030025P20Rik	protein-coding	GM2	0.0157815	0.0672561	0.00440302	-0.0196462	0.0204623	0.0251671	0.0369279	0.0042167	-0.0178377	0.0201285	-0.0123759	0.0325042	0.0237179	0.0203841	0.0348535	0.0213373	0.0128049	0.00653919
4930522L14Rik	protein-coding	GM2	-0.0913442	-0.0173477	-0.103861	-0.0191314	-0.0146303	-0.0248515	-0.00793654	0.0152628	0.0451073	-0.091064	-0.0027961	0.0434218	-0.097822	-0.138415	-0.0196459	0.0095767	-0.000945925	-0.0683821
Gm3558	protein-coding	GM6	-0.060225	0.116211	-0.20899	0.222582	-0.0243473	0.199325	-0.050513	0.150582	0.0345855	-0.140005	-0.129124	0.247356	-0.201896	-0.114796	-0.124549	-0.0262832	-0.020108	0.232155
BC005561	protein-coding	GM7	-0.0956461	0.0678288	0.110124	-0.0545917	-0.0214892	-0.0340924	0.307106	-0.061365	0.0493573	0.00106247	0.00920297	-0.0856282	0.1428	0.0554432	0.216205	0.0430914	0.043436	-0.130368
Gm16532	protein-coding	GM8	-0.00400545	0.12794	-0.202396	0.0806919	-0.0245166	0.0906547	-0.0682968	0.234326	0.0167406	-0.0972358	-0.14962	0.266867	-0.215499	-0.160181	-0.134525	-0.0285415	-0.0400014	0.136132
Tigit	protein-coding	GM2	-0.104381	0.0863034	-0.193353	-0.053233	-0.0317033	0.0173433	-0.0290442	-0.00292038	0.0527921	-0.0783884	-0.134	0.17375	-0.129571	-0.133384	-0.0346568	0.0249034	0.0361535	-0.111789
Zfp831	protein-coding	GM3	0.192381	0.0642381	0.360642	-0.0617004	0.119007	-0.0307131	0.225103	-0.15143	-0.0755223	0.281228	0.158275	-0.2948	0.330069	0.170657	0.261719	0.0989188	0.0618285	0.0117499
Rps27rt	protein-coding	GM9	-0.184505	-0.00191738	-0.058752	0.112298	-0.0719615	0.00446877	0.027065	0.0548646	0.224078	-0.123589	-0.114264	0.00160947	-0.104538	-0.170733	-0.0121958	0.00450357	0.0244421	-0.0801229
Klrb1	protein-coding	GM2	-0.28304	-0.0419206	-0.253659	0.124313	-0.0975684	0.0124381	-0.0354659	0.138213	0.241154	-0.19336	-0.138226	0.174871	-0.243001	-0.195388	-0.144779	-0.0207703	0.00736188	-0.117662
Ddx43	protein-coding	GM10	0.0226516	0.0668195	0.0612909	-0.0435922	0.0261375	0.0114197	0.0337466	-0.0178486	-0.00989729	0.084554	-0.00481929	-0.0216431	0.0631167	0.0616124	0.0465069	0.051727	0.0227984	-0.0384412
Dnah7c	protein-coding	GM3	0.17488	0.137548	0.369042	-0.172511	0.102317	-0.0105057	0.257205	-0.178115	-0.140974	0.290241	0.1117	-0.2125	0.41197	0.363789	0.327246	0.108675	0.0757118	-0.0623133
Phactr4	protein-coding	GM2	-0.0593683	0.0961228	-0.106827	0.00122683	-0.000291471	0.0369035	0.028629	-0.00561562	0.00603231	-0.0390435	-0.106468	0.13448	-0.0470946	-0.0355667	0.0120854	0.036505	0.0368451	-0.0175927
Zmym6	protein-coding	GM2	0.0652203	0.162621	0.156356	-0.0744739	0.0108764	0.00768067	0.231394	0.00147246	-0.0324277	0.0261821	0.0052732	-0.0630407	0.143531	-0.0150108	0.184466	0.0366959	0.0104152	-0.0236562
Stx12	protein-coding	GM1	0.218144	0.0800755	0.00804658	-0.209553	0.0313498	0.0230597	-0.042468	0.0729552	-0.202705	0.0100582	-0.0209744	0.0603668	0.0015639	0.0162674	0.0163188	-0.0237642	-0.0471873	0.0220147
Osbpl9	protein-coding	GM2	-0.0934161	0.161332	-0.223356	0.0787691	0.00276418	0.0375918	0.0352676	0.155626	0.0212815	-0.251846	-0.0992986	0.249909	-0.216703	-0.310895	-0.0416875	-0.0152188	-0.0295789	0.0987126
Fam150b	protein-coding	GM6	0.000436654	0.126404	-0.129938	0.168468	-0.00501761	0.148331	-0.0406312	0.0810922	-0.0363325	-0.0181467	-0.141441	0.202737	-0.120245	-0.0226741	-0.104757	-0.0175084	-0.0101896	0.220084
Gm20594	protein-coding	GM2	-0.0757575	0.0491021	-0.0619722	0.0884267	0.00203773	0.0137835	0.0243389	-0.0192401	0.0848583	-0.0246858	-0.0235534	0.0421248	-0.0439657	-0.0494627	0.00256014	0.0468422	0.0561073	-0.00394591
Gm19410	protein-coding	GM3	0.220152	0.138989	0.322727	-0.00949828	0.247444	0.00434578	0.140499	-0.0979156	-0.120482	0.166182	0.221004	-0.192703	0.311807	0.207279	0.205224	0.0867314	0.0522833	0.118249
Ccdc13	protein-coding	GM2	0.164775	0.0304058	0.234823	-0.112432	0.0337568	-0.0319051	0.0915122	-0.152224	-0.105203	0.227017	0.0760975	-0.18543	0.239091	0.139096	0.149651	0.0506962	0.0387798	-0.0308102
Gm11549	protein-coding	GM3	0.427839	-0.0955014	0.844355	-0.217243	0.0766167	-0.14361	0.310785	-0.394218	-0.268141	0.300866	0.390914	-0.777849	0.744499	0.394311	0.4854	0.0636881	0.0055447	0.0248031
Klhl3	protein-coding	GM3	0.161668	0.146374	0.321455	-0.105244	0.108897	-0.0398351	0.280495	-0.126045	-0.115825	0.201032	0.185307	-0.208451	0.333572	0.144705	0.304888	0.0978625	0.0739845	-0.0119638
Zfp648	protein-coding	GM3	0.1294	0.0786099	0.245667	-0.139018	0.0853814	0.010227	0.155423	-0.103292	-0.166591	0.162475	0.0334437	-0.139312	0.28144	0.263473	0.206569	0.0739757	0.0302869	0.0155862
Ccdc149	protein-coding	GM1	0.24089	0.175251	0.247298	-0.112013	0.0840514	0.0246131	0.151103	0.0394233	-0.20638	0.0609264	0.0647321	-0.0983028	0.209827	0.0421701	0.188311	0.00995692	-0.0393189	0.145984
Gm20071	protein-coding	GM1	0.0068293	-0.049659	-0.0748682	-0.00780749	-0.0214571	-0.00661928	-0.0537526	0.0259435	-0.0276622	-0.0506564	-0.0307494	0.0519197	-0.0718435	0.000894976	-0.0611974	-0.0397886	-0.0211581	0.0422793
Toporsos	protein-coding	GM2	0.0694429	0.0152756	0.122015	-0.00846786	0.0542939	-0.00269719	0.0216803	-0.0727709	0.0129109	0.108133	0.0605632	-0.112278	0.094206	0.0446341	0.0550613	0.0225309	0.015626	-0.0144141
Gm29695	protein-coding	GM3	0.139014	0.00674433	0.201654	-0.0859526	0.0483058	-0.0197557	0.0903852	-0.0979865	-0.113377	0.0922875	0.137051	-0.145892	0.21006	0.187167	0.146202	0.0351986	0.022672	0.00479204
Gm21949	protein-coding	GM10	0.166162	0.173459	0.255822	-0.123572	0.130412	0.0268614	0.147459	-0.0547684	-0.129711	0.269777	0.0701387	-0.0826234	0.283353	0.268795	0.213826	0.0914536	0.0541419	-0.0133567
Rell1	protein-coding	GM11	0.168245	-0.0461221	0.133299	-0.0466139	0.17976	-0.0564171	0.0602751	-0.0726149	-0.11348	-0.0903103	0.468148	-0.198414	0.0973089	-0.0857039	0.150782	0.0625175	0.0158993	0.096659
Lrrc8c	protein-coding	GM2	0.172394	0.178486	0.193776	-0.160212	0.140615	0.025332	0.233925	-0.0927563	-0.187068	0.155745	0.144069	-0.0509512	0.281595	0.230175	0.285466	0.102871	0.0736771	0.0203229
Psph	protein-coding	GM12	0.0344065	0.134733	-0.0391762	0.117019	-0.0909616	0.066432	-0.0763382	0.107715	-0.0152794	-0.14041	-0.173825	0.147197	-0.0888658	-0.150245	-0.135079	-0.0516534	-0.0801614	0.215472
Acacb	protein-coding	GM2	-0.0105248	0.0511343	-0.0689467	-0.0335242	0.0218678	0.0199577	-0.0273982	0.00132519	-0.0103935	-0.00558902	-0.0524235	0.068793	-0.0406062	-0.0502193	-0.0150661	0.0432113	0.0122422	-0.0268404
Dcun1d4	protein-coding	GM13	0.410806	0.127751	0.428439	-0.23654	0.0774383	-0.0235583	0.156545	-0.103044	-0.281722	0.218912	0.117788	-0.254336	0.400233	0.162141	0.252411	0.0386171	-0.021177	0.0791262
Gm21464	protein-coding	GM14	0.147895	0.0640038	0.179578	-0.10073	0.012001	-0.0126456	0.0965716	-0.101053	-0.162085	0.123849	0.0186762	-0.0806692	0.204536	0.249566	0.131605	0.0121799	0.0110913	0.0666333
Akap9	protein-coding	GM2	-0.143286	0.137464	-0.20545	-0.0179814	-0.00979818	0.0367723	0.105575	0.15573	0.0877864	-0.116541	-0.155357	0.224951	-0.165255	-0.154787	0.0256269	0.0156026	0.00528857	-0.0872629
Gm14569	protein-coding	GM2	-0.0129232	0.0182062	-0.0300201	-0.0235381	-0.0118301	0.000175674	0.00224268	-0.0404975	0.000117235	-0.0221219	-0.0226849	0.0310249	0.00598838	-0.024034	0.0024164	0.0139123	0.0183212	-0.0295913
Tra2a	protein-coding	GM7	-0.120085	0.13962	-0.0489593	-0.0680403	-0.040735	0.0163205	0.257789	4.49008e-05	0.0270868	-0.0712694	-0.0807143	0.0831174	0.0282503	-0.0242273	0.164759	0.0462903	0.0542361	-0.117915
Brk1	protein-coding	GM3	0.248883	-0.276873	0.546866	0.0012287	0.0763612	-0.173111	0.0482377	-0.377959	0.0436287	0.298526	0.453801	-0.678275	0.420757	0.189817	0.197101	0.0628554	0.0420447	-0.0973894
Eogt	protein-coding	GM2	0.0696257	0.151305	-0.043615	-0.0549955	0.0398062	0.0307249	0.0432263	-0.0439616	-0.0787918	0.0293751	-0.0380352	0.100857	0.0154158	-0.0234765	0.0511079	0.0420923	0.0190606	0.0323463
Prrt4	protein-coding	GM8	-0.100479	0.0820521	-0.24187	0.046921	-0.0594498	0.0463233	-0.0646022	0.162373	0.0401087	-0.116025	-0.215604	0.271942	-0.230393	-0.132878	-0.127646	-0.0497085	-0.0425363	0.0489609
Adamts9	protein-coding	GM2	0.0230811	0.0689077	-0.046083	-0.0551975	0.00959856	0.0389953	-0.0447639	-0.0700183	-0.0182606	0.0199821	-0.0583007	0.0543363	-0.017147	-0.0276723	-0.0203408	0.0354427	0.0152932	-0.0514853
Inpp5f	protein-coding	GM8	-0.186546	0.143716	-0.360682	0.129477	-0.16608	0.0841469	-0.0656341	0.443198	0.059099	-0.272433	-0.358735	0.445279	-0.373009	-0.299461	-0.197949	-0.0997248	-0.0933883	0.155536
Hsd3b7	protein-coding	GM2	0.0735664	0.017734	0.0310842	-0.0612678	0.0391502	-0.0322927	-0.0147788	-0.117165	-0.0567626	0.0281687	0.0829802	-0.0524963	0.0506518	-0.0506817	0.0390782	0.0362114	0.020072	-0.0281864
Zfp575	protein-coding	GM1	0.269055	-0.00362804	0.371409	-0.0553989	0.0670352	-0.00565418	0.0642783	-0.0444372	-0.0709651	0.178272	0.135696	-0.269972	0.272068	0.14794	0.114186	0.0115966	-0.0386843	0.0690486
Nlrp6	protein-coding	GM11	0.111085	-0.0874347	0.0555168	-0.0112528	0.0827082	-0.0397918	-0.0135443	0.0339149	-0.0350486	-0.0725976	0.223626	-0.134495	0.00471402	-0.128819	0.0458679	0.0260567	-0.00169954	0.0509884
Pwwp2b	protein-coding	GM10	0.136326	0.14717	0.0635981	-0.104651	-0.00307796	0.0221661	-0.0321494	-0.00845672	-0.128617	0.118399	-0.0109466	0.0125974	0.041751	-0.0113199	-0.00473781	0.0370161	-0.0112407	0.0104018
Numa1	protein-coding	GM2	0.0521976	0.194038	0.0763953	-0.0889432	0.0410844	0.0252534	0.213034	-0.00787876	-0.0824728	0.0725856	0.00745204	0.0365864	0.133198	0.0757808	0.186457	0.0568465	0.0518723	-0.0002244
Psip1	protein-coding	GM1	-0.0444095	-0.122289	-0.0680146	-0.0358236	-0.0932286	-0.0932445	-0.0817147	0.0620309	0.0864837	-0.104805	-0.00831059	-0.00637508	-0.133416	-0.166565	-0.0813471	-0.073275	-0.0596114	-0.116513
Ints4	protein-coding	GM2	0.203774	0.103572	0.158127	-0.122472	0.0800082	0.00592121	0.0741392	-0.0752677	-0.138011	0.0568377	0.100328	-0.0902641	0.165212	0.0393121	0.113889	0.0592565	0.029142	0.0295377
Smim19	protein-coding	GM4	-0.0773221	-0.0413776	-0.151355	0.163944	-0.048136	0.00475557	-0.114409	0.0997674	0.0662232	-0.133904	-0.0683384	0.111226	-0.181071	-0.125619	-0.154296	-0.0583813	-0.0447947	0.11778
Gadd45gip1	protein-coding	GM4	-0.193212	-0.0990449	-0.21905	0.265502	-0.0250727	0.0276228	-0.145198	0.133435	0.269794	-0.165229	-0.0797835	0.131617	-0.24578	-0.176759	-0.208203	-0.0442546	-0.0137172	0.0224988
Phkb	protein-coding	GM2	0.0863077	0.202008	-0.0240023	-0.0360476	-0.00372002	0.0284518	0.123251	0.00690701	-0.0808414	0.0248217	-0.0279589	0.113653	0.0348297	-0.014612	0.0937934	0.0503754	0.0260936	0.0750708
Dohh	protein-coding	GM1	0.226873	-0.0239303	0.0775337	-0.146812	0.0632579	0.00914702	-0.0659595	0.0187773	-0.172111	0.0311088	0.0580966	-0.032112	0.0634788	0.0792488	0.00100052	-0.039168	-0.0386372	0.0691781
Enkd1	protein-coding	GM3	0.249888	0.0616021	0.290306	-0.10326	0.132575	0.0024672	0.1148	-0.0696074	-0.145061	0.194587	0.199519	-0.193989	0.269288	0.192785	0.177051	0.0494876	0.0193116	0.0602596
Cyp4v3	protein-coding	GM2	0.0681693	0.0731392	0.0302736	-0.0626571	0.0202381	0.0265648	-0.0252676	-0.0492288	-0.0661509	0.0664504	-0.0281849	0.00869825	0.0453524	0.0286073	0.0104845	0.0323455	0.0035836	-0.00202212
Myzap	protein-coding	GM5	0.000170341	-0.0218716	-0.0414495	0.0271557	0.0704373	0.0325073	0.0173497	0.110624	0.0364966	-0.0959107	0.14969	-0.0584303	-0.0691103	-0.05628	0.00829727	0.0533772	0.0112591	0.0431325
Dennd4a	protein-coding	GM13	0.1688	0.145017	0.419139	-0.149744	0.117481	-0.036209	0.386074	-0.188066	-0.129578	0.175802	0.180001	-0.297307	0.44398	0.233436	0.422943	0.101489	0.0609534	-0.0372817
Xylb	protein-coding	GM3	0.158111	0.0775936	0.198927	-0.112772	0.0804803	-0.0223659	0.102439	-0.0569489	-0.126218	0.11841	0.136446	-0.120748	0.197511	0.12417	0.149577	0.0511969	0.0245716	0.0102787
Pls1	protein-coding	GM3	0.180129	0.152983	0.282486	-0.0476966	0.206052	0.0429735	0.197114	-0.0566169	-0.136618	0.201325	0.14765	-0.159382	0.300644	0.205453	0.250404	0.112728	0.0769699	0.0846895
Plekho2	protein-coding	GM2	0.0119236	0.0296462	-0.112275	-0.0675604	-0.0296565	0.00643294	-0.0594554	-0.139323	-0.0269158	-0.0524595	-0.0803107	0.0860673	-0.0218869	-0.0826462	-0.0308529	0.00776472	0.00961795	-0.0584049
Rpp25	protein-coding	GM8	-0.3282	0.0864027	-0.596339	0.193886	-0.251126	0.0985471	-0.235785	0.506954	0.183025	-0.2793	-0.479191	0.63809	-0.604264	-0.387998	-0.423685	-0.135124	-0.103284	0.0836589
Cpo	protein-coding	GM3	0.181791	-0.050885	0.223124	-0.00983474	0.117332	-0.0668168	0.00768005	-0.101214	-0.0477396	0.108879	0.315718	-0.225592	0.171373	0.0355666	0.102006	0.0474268	0.0335511	0.0163545
Bbs4	protein-coding	GM1	0.110197	0.0497144	-0.0805923	-0.124882	-0.0326125	0.0333947	-0.052744	0.105494	-0.154257	-0.037347	-0.078372	0.124906	-0.0818352	-0.0453109	-0.0393605	-0.0368147	-0.0475215	0.0674086
Slc6a15	protein-coding	GM1	0.257679	0.170666	0.193976	-0.0616406	0.0700762	0.0428235	0.0338921	0.114499	-0.156562	0.0177908	0.00451053	-0.03759	0.112589	-0.0435131	0.0671055	-0.0161511	-0.0679432	0.15609
Chchd10	protein-coding	GM4	-0.157132	-0.100697	-0.0534838	0.584205	-0.0160469	0.000357904	-0.0504054	-0.0409714	0.206563	-0.110393	0.00823966	-0.0558296	-0.084217	-0.0304367	-0.119476	-0.00652578	0.0286573	0.393564
Mbtd1	protein-coding	GM7	0.047928	0.18932	0.249554	-0.0604097	0.0279498	-0.0115082	0.376769	-0.103132	-0.0309206	0.0855857	0.0458799	-0.135528	0.278608	0.10532	0.320141	0.0807438	0.0588616	-0.0395977
E130012A19Rik	protein-coding	GM3	0.479161	-0.00337536	0.656407	-0.283875	0.157139	-0.0797639	0.18712	-0.252148	-0.335907	0.303418	0.308746	-0.527438	0.578491	0.315051	0.353956	0.0450357	-0.0308837	0.0792673
Psme4	protein-coding	GM7	0.0479827	0.166859	0.263735	-0.0431708	0.0212244	-0.0355098	0.401308	-0.124131	-0.0531284	0.0763788	0.0921476	-0.170659	0.291214	0.0912524	0.33981	0.0732583	0.0633655	-0.0124785
Pnpo	protein-coding	GM1	0.210822	0.0765341	-0.00101479	0.126906	0.0222494	0.063779	-0.0806791	0.163175	-0.119548	-0.0560162	-0.0262297	0.106877	-0.0612423	-0.0767229	-0.104218	-0.0712687	-0.0696345	0.333372
6330403K07Rik	protein-coding	GM1	0.187401	-0.136091	0.229366	-0.235594	0.00616554	-0.0562353	-0.0488194	-0.0738872	-0.0827946	0.186048	0.0760587	-0.244624	0.177698	0.203136	0.0728768	0.0476831	-0.0381034	-0.182625
Mien1	protein-coding	GM3	0.0175834	-0.236082	0.24756	0.129315	0.107735	-0.0767149	-0.00597281	-0.195837	0.199883	0.0895493	0.344159	-0.409991	0.168709	0.0547838	0.0547262	0.0699693	0.0412129	-0.0899561
Tubg2	protein-coding	GM1	0.132575	-0.0714088	0.0533381	-0.143356	-0.0465067	-0.0470866	-0.0668614	-0.015114	-0.121617	0.0645472	0.0296854	-0.0608082	0.020631	0.00946063	-0.0229234	-0.045332	-0.0450469	-0.0157146
Cuedc1	protein-coding	GM2	0.0581121	0.175128	-0.0611426	-0.0862405	0.0294984	0.0503907	0.066848	0.056755	-0.0653103	-0.0128991	-0.0297052	0.14788	-0.0181537	-0.0734249	0.0485042	0.0280423	0.0172492	0.0117454
Nt5m	protein-coding	GM4	-0.0683939	0.0384102	-0.258098	0.1926	-0.0469929	0.0645036	-0.172443	0.15275	0.0363498	-0.122923	-0.164773	0.240919	-0.267042	-0.168295	-0.234692	-0.0511434	-0.0435795	0.187748
Gpc5	protein-coding	GM2	-0.0694899	0.113345	-0.00413267	0.014248	0.0273405	0.0179737	0.142504	-0.0174758	0.0397455	0.0166189	0.00462234	0.0216655	0.0347469	0.0379673	0.121493	0.0747804	0.0766138	-0.0363322
Rtn1	protein-coding	GM1	0.324106	-0.0388881	0.428888	-0.303352	0.0947001	-0.0478911	0.0501074	-0.198774	-0.0576321	0.307608	0.223514	-0.316401	0.401634	0.378438	0.213018	0.0863908	0.0336192	-0.249654
Cdh22	protein-coding	GM3	0.326755	0.197974	0.398397	-0.229339	0.144866	0.0579318	0.222241	-0.053078	-0.303509	0.313978	0.0569466	-0.166503	0.426529	0.385534	0.308414	0.0949713	0.038591	0.113178
Synpo	protein-coding	GM3	0.447619	0.0696518	0.73353	-0.339843	0.185627	-0.0770361	0.372398	-0.315815	-0.335522	0.401815	0.305834	-0.554431	0.71483	0.47048	0.523003	0.107278	0.0453202	-0.0128416
Sncb	protein-coding	GM1	0.096219	-0.154864	-0.118923	0.232385	0.0103199	0.0473783	-0.192288	0.0549162	0.0385807	-0.124106	-0.0149589	0.0825126	-0.140077	0.029759	-0.204808	-0.112446	-0.0870779	0.297137
Nxph3	protein-coding	GM11	0.150038	-0.196769	0.0694472	0.047215	0.191369	-0.0765736	-0.0652399	0.0483176	0.0107943	-0.142825	0.579748	-0.271144	-0.0407025	-0.28701	0.0227086	0.0445808	-0.00972515	0.07358
Cyp27a1	protein-coding	GM2	-0.0013684	0.0322074	-0.0682915	-0.017034	0.028091	0.0200234	-0.047889	-0.0645452	-0.0192553	0.00427451	-0.0256847	0.0315634	-0.0419713	-0.059778	-0.00507471	0.0294049	0.0312602	-0.0191733
Ndufb11	protein-coding	GM4	-0.422356	-0.20251	-0.328949	0.559557	-0.100825	0.00139645	-0.193061	0.100984	0.497883	-0.263116	-0.119377	0.122669	-0.375988	-0.278029	-0.331345	-0.0686695	-0.000910044	0.058746
Gldc	protein-coding	GM2	0.00307104	0.0835796	-0.11257	-0.0300465	-0.0592073	0.00659394	-0.00422089	-0.121455	-0.00439611	-0.0735991	-0.0976126	0.126146	-0.0054133	-0.0836393	-0.0293911	0.0333695	0.0343696	-0.038243
Rhoq	protein-coding	GM12	-0.0666204	0.229506	-0.218281	0.061638	-0.0150427	0.109504	0.0272858	0.107834	-0.0295442	-0.0928834	-0.209546	0.321968	-0.148149	-0.114048	-0.0651167	0.00414661	0.00389613	0.132031
Cabin1	protein-coding	GM3	0.30472	0.146827	0.50723	-0.205231	0.106879	-0.0334703	0.296721	-0.218078	-0.218642	0.277861	0.132324	-0.3467	0.486346	0.279915	0.371073	0.0844977	0.0274794	0.000533331
Kdm3a	protein-coding	GM2	0.205655	0.163635	0.244182	-0.152574	0.106682	-0.00359108	0.247372	-0.141555	-0.192435	0.202523	0.142471	-0.116258	0.310951	0.247552	0.27245	0.0902608	0.0745709	0.0382233
Meig1	protein-coding	GM3	0.185484	0.0702538	0.292658	-0.0642484	0.0811471	0.0184957	0.0760955	-0.0927738	-0.0508733	0.337604	0.068754	-0.19428	0.266482	0.248519	0.130935	0.0690862	0.0384529	-0.0222017
Rcor2	protein-coding	GM3	0.261174	0.0951689	0.274474	-0.178962	0.138211	-0.00574515	0.100193	-0.0658508	-0.208821	0.17815	0.181321	-0.153715	0.270078	0.198965	0.192328	0.0690265	0.0115289	0.0507027
Dgkz	protein-coding	GM3	0.471457	0.150942	0.705587	-0.379801	0.118523	-0.0899423	0.319016	-0.329666	-0.42827	0.400824	0.209786	-0.474123	0.691876	0.458361	0.475763	0.061089	0.0114814	0.0211558
0610010K14Rik	protein-coding	GM9	-0.22572	-0.184979	-0.153499	0.122286	-0.0441996	-0.0501081	-0.0840013	-0.00248805	0.25463	-0.147712	0.0204183	-0.024492	-0.177693	-0.18058	-0.113114	-0.0365249	0.00749361	-0.142401
Rprml	protein-coding	GM3	0.280569	-0.251637	0.565186	-0.1078	0.150156	-0.186656	0.211608	-0.380494	-0.103281	0.227861	0.48371	-0.626024	0.511437	0.299691	0.324006	0.0241252	0.0345458	-0.0212686
Pik3r6	protein-coding	GM3	0.267514	0.129478	0.324782	-0.125821	0.19098	0.0200662	0.12505	-0.0899519	-0.180955	0.241625	0.201052	-0.176299	0.323724	0.321984	0.214632	0.0728198	0.0489035	0.0543435
Ttc7b	protein-coding	GM3	0.365307	0.231758	0.433491	-0.398374	0.0861523	-0.00989882	0.305748	-0.185204	-0.422131	0.261121	0.0901759	-0.207676	0.490846	0.35309	0.406936	0.0598284	0.027192	0.0058149
Ddx1	protein-coding	GM1	0.312096	0.066891	0.133646	-0.171627	0.0385441	0.012597	-0.0461648	-0.0112325	-0.308671	0.0773066	0.00948676	-0.0429984	0.112011	0.0809048	0.0404475	-0.030126	-0.0500541	0.169073
Aldh6a1	protein-coding	GM2	0.142221	0.21613	-0.00642018	-0.0657041	0.0337706	0.083201	0.0314463	0.0624588	-0.138588	0.0127312	-0.0631367	0.139371	0.0217285	-0.00506218	0.0224689	0.00123777	-0.016755	0.125921
Spata7	protein-coding	GM15	0.140056	0.0954336	0.299014	-0.0602143	0.0634926	-0.0175354	0.242744	-0.0507497	-0.0889901	0.084875	0.0865562	-0.192632	0.271304	0.113554	0.303818	0.0424229	0.00357923	0.0486377
Tmem179	protein-coding	GM1	0.307603	0.167545	0.0344633	-0.235438	0.0299447	0.0527405	-0.0458464	0.150424	-0.325951	0.0197926	-0.0564358	0.112705	0.0104893	-0.0519307	0.00604404	-0.0372118	-0.0835529	0.161896
Rab15	protein-coding	GM3	0.516113	0.0511871	0.701523	-0.365224	0.127266	-0.0993995	0.257252	-0.266371	-0.407466	0.346832	0.262551	-0.50462	0.649969	0.386189	0.42678	0.0729071	-0.0101621	0.033296
Akr1c18	protein-coding	GM6	-0.0374704	0.097957	-0.17966	0.227376	-0.0506512	0.0131021	-0.0482397	0.0483109	-0.00351724	-0.10323	-0.15869	0.194077	-0.166885	-0.100157	-0.116857	-0.0414696	-0.0204451	0.242889
Akr1c14	protein-coding	GM16	-0.0155458	0.042846	-0.0701076	-0.00410299	0.0495613	0.00900365	-0.0301501	-0.0817852	-0.0248703	0.0408927	-0.035764	0.0339036	-0.0571088	-0.0364196	0.0207862	0.0358738	0.0233844	-0.00364504
Gmpr2	protein-coding	GM2	0.0994566	0.0373186	0.0633566	0.0424312	0.025015	0.021187	-0.00823682	0.0487194	-0.0078414	-0.0393627	0.0117412	-0.0282917	0.00296101	-0.0993932	-0.0146596	-0.0245539	-0.0507339	0.103776
Mmrn2	protein-coding	GM16	-0.0296237	0.0412571	-0.0297368	-0.00615848	0.0210568	0.00646813	0.0270604	-0.0825168	0.00706115	0.0249572	-0.0146406	0.00623998	-0.0059965	-0.0188418	0.0406463	0.107628	0.0437972	-0.0300925
Abhd4	protein-coding	GM2	0.13824	0.122843	0.089351	-0.0874103	0.056512	0.0252486	0.0449547	-0.0783991	-0.143128	0.114766	-0.000144581	-0.0135847	0.124842	0.0866217	0.0940349	0.0362806	0.0210343	0.0543459
Mbnl2	protein-coding	GM13	0.29536	0.158726	0.430958	-0.321449	0.0960556	-0.0429534	0.375167	-0.249568	-0.35353	0.246518	0.111362	-0.296959	0.50229	0.323113	0.46019	0.0933322	0.0552088	0.0127318
Phyhip	protein-coding	GM3	0.544136	0.0335459	0.761666	-0.395322	0.140082	-0.103907	0.278952	-0.329533	-0.404804	0.421713	0.292288	-0.578087	0.698597	0.461519	0.421381	0.0390224	-0.025297	0.0143975
Ppif	protein-coding	GM4	0.121911	0.168821	0.0376595	0.135628	-0.000784552	0.0772272	-0.025603	0.183853	-0.0903437	-0.0814704	-0.156044	0.115329	-0.0261088	-0.121113	-0.0586333	-0.0659868	-0.083827	0.309627
Slc38a1	protein-coding	GM1	0.012767	0.178937	-0.197098	0.020029	-0.0619378	0.0893471	0.0295029	0.348933	-0.107527	-0.261522	-0.144369	0.319908	-0.209424	-0.216145	-0.0804229	-0.0872792	-0.10199	0.2287
Lmf2	protein-coding	GM2	0.11879	0.145976	0.00541547	-0.115036	0.0370559	0.0452992	0.0114983	0.00896796	-0.156963	0.0430784	-0.0374528	0.0832757	0.0357316	0.0212975	0.0349617	0.0144959	-0.0154961	0.0528503
Mal2	protein-coding	GM1	0.354201	0.0486962	0.416258	-0.316383	0.102882	-0.0249855	0.160825	-0.181505	-0.356228	0.240358	0.185594	-0.310783	0.417193	0.263928	0.31434	0.029998	0.0154378	0.0499347
Espl1	protein-coding	GM2	-0.00713985	0.0285532	-0.0249682	0.0290315	0.000758505	0.0208168	-0.00368199	-0.0114114	0.00960285	-0.0207873	-0.0114294	0.0208985	-0.00911001	-0.0279002	-0.0101982	0.0228553	0.0267888	0.011229
Prickle1	protein-coding	GM3	0.193941	0.0251088	0.480591	-0.172083	0.0775588	-0.120025	0.434365	-0.267682	-0.191273	0.119424	0.366283	-0.450668	0.491125	0.213851	0.500465	0.0862169	0.0689609	-0.0129291
Fbxo4	protein-coding	GM2	0.126049	0.0805784	0.104254	-0.0787323	0.0393976	0.0115283	0.0394669	-0.0237811	-0.101298	0.0880659	0.0392905	-0.029527	0.105321	0.0863052	0.0724206	0.0281778	0.00907942	0.0359718
AW549877	protein-coding	GM2	0.0747322	0.154456	0.00343302	0.000447923	-0.0101855	0.0690621	0.0843732	0.119722	-0.0462781	-0.103012	-0.0481541	0.0936342	-0.0123092	-0.0977035	0.0492246	-0.0164122	-0.040817	0.114609
Osbpl11	protein-coding	GM2	0.104825	0.194631	0.0427542	-0.0718039	0.0933905	0.0474393	0.169003	-0.0247336	-0.126611	0.1738	0.0979886	0.063155	0.129807	0.181996	0.155258	0.0943205	0.091978	0.0572373
Ypel1	protein-coding	GM3	0.3881	0.0534268	0.471096	-0.25861	0.184556	-0.0335417	0.167903	-0.19846	-0.242882	0.453414	0.278687	-0.32127	0.473375	0.448467	0.295635	0.102646	0.057783	-0.0337174
Stk38	protein-coding	GM2	0.0229474	0.161212	0.0963694	-0.000147501	0.0292773	0.0109504	0.230145	-0.0138966	-0.0208837	0.00516187	-0.00510397	-0.00683322	0.120174	0.00513465	0.180625	0.0377499	0.0302353	0.0422898
Rab31	protein-coding	GM2	0.182651	0.205297	0.122157	-0.208	0.133689	0.0392617	0.165928	-0.144104	-0.221082	0.211615	0.0940088	0.0397943	0.254653	0.370156	0.209522	0.107669	0.0956847	0.00943152
Itfg3	protein-coding	GM2	0.0837048	0.156945	0.02601	-0.0507915	0.0572402	0.0414075	0.0683412	-0.0171103	-0.103245	0.0456585	0.00251715	0.0519057	0.0695201	0.03486	0.0848768	0.0560961	0.0273071	0.0538528
Cyp4f15	protein-coding	GM2	0.00357793	0.00492767	-0.163598	-0.0852896	-0.0955417	-0.00608753	-0.067122	-0.204856	-0.008136	-0.126759	-0.117961	0.14037	-0.00939481	-0.13593	-0.0675966	0.0176935	0.0255763	-0.109747
Rpusd1	protein-coding	GM1	0.0855793	0.00677435	-0.0212403	-0.0940113	-0.0536677	0.0121534	-0.0381204	0.0117842	-0.133589	0.0155931	-0.0876534	0.0515353	-0.0177825	0.0167663	-0.0440511	-0.0567922	-0.0381522	0.0765662
Ticam1	protein-coding	GM2	0.070779	0.0644404	0.0546131	-0.0440001	0.0349481	0.0126227	0.0477881	-0.0368269	-0.0657684	0.0270097	0.0391435	-0.00936957	0.0787486	0.0295058	0.0633926	0.0251905	0.0192797	0.0257237
Tcf19	protein-coding	GM3	0.239584	0.061021	0.347921	-0.162361	0.101808	-0.0116044	0.144674	-0.158652	-0.215348	0.218291	0.138513	-0.225463	0.359334	0.326192	0.228287	0.0586478	0.0275252	0.0564192
Abhd3	protein-coding	GM2	0.165098	0.129518	0.181334	0.0537125	0.0345716	0.0317257	0.0293395	0.0372408	-0.0741935	-0.0635523	-0.0240442	-0.0808251	0.106322	-0.114193	0.0555593	-0.00954398	-0.0570639	0.1809
Tnfaip8	protein-coding	GM2	0.0182767	0.066235	-0.0960358	-0.0258865	0.031282	0.0449817	-0.0364279	-0.112294	-0.0343415	-0.0526037	-0.0511368	0.0851438	-0.0127324	-0.0843263	-0.00775458	0.0140057	0.040855	0.00420641
Smim3	protein-coding	GM2	0.00581376	0.0761252	-0.0872627	-0.0251417	-0.0964373	0.00333156	-0.0740462	-0.0898713	-0.0191169	0.00972234	-0.0986585	0.0809536	-0.0534848	-0.170245	-0.0909637	-0.0113959	0.0142852	-0.0292109
Kctd1	protein-coding	GM3	0.194775	-0.00182729	0.515989	-0.183064	-0.0163693	-0.100866	0.253374	-0.400384	-0.173384	0.303191	0.11853	-0.460707	0.500125	0.29501	0.323658	0.0676298	0.0339814	-0.0525577
Slc39a6	protein-coding	GM8	0.14736	0.219896	-0.0643116	-0.0969345	0.0097231	0.108701	-0.0537112	0.300503	-0.113048	-0.0574414	-0.158525	0.23413	-0.117471	-0.16032	-0.084457	-0.0548907	-0.0948552	0.111856
Gramd3	protein-coding	GM2	0.0285287	0.0586537	-0.102422	-0.0988631	-0.0437481	0.014582	-0.0366998	-0.209278	-0.0433619	-0.0537246	-0.0736558	0.101166	0.0291295	-0.0845766	-0.00261665	0.054876	0.0494319	-0.0964843
AI837181	protein-coding	GM1	0.206361	0.0686323	0.233744	-0.073862	0.0532992	-0.00323749	0.0594715	-0.0340135	-0.140855	0.0738805	0.0617372	-0.119171	0.198011	0.119747	0.109565	0.00845562	-0.0269132	0.105894
Otub1	protein-coding	GM1	0.305904	0.0707271	0.144507	-0.294509	0.0835508	0.0129634	-0.0059495	0.00871093	-0.285643	0.0884782	0.0161431	-0.0393489	0.146338	0.0933453	0.0835154	-0.0162462	-0.0640144	0.0399365
Yars	protein-coding	GM8	0.12009	0.159692	-0.195409	-0.164146	-0.0533137	0.0752784	-0.0919313	0.161885	-0.247586	-0.140256	-0.164036	0.276457	-0.173174	-0.117046	-0.102893	-0.0757415	-0.0854064	0.158579
Psat1	protein-coding	GM12	0.255413	0.186031	0.0971991	-0.0339432	0.124037	0.0503571	-0.00307217	0.0864397	-0.173249	0.131803	0.113305	0.0731733	0.0952789	0.0826505	0.0446096	0.0391884	0.0145032	0.192166
Gbf1	protein-coding	GM2	0.130976	0.261603	0.177755	-0.128261	0.0539572	0.0337485	0.313026	0.0173899	-0.144289	0.0272744	0.0119881	-0.0172716	0.204213	0.0348695	0.278969	0.05319	0.0162804	0.0462977
Kank1	protein-coding	GM2	0.0268217	0.03419	-0.119127	-0.077776	-0.0396658	0.0158415	-0.0607167	-0.195046	-0.0311088	-0.0455522	-0.0741321	0.0904441	-0.00808153	-0.117234	-0.0371355	0.0559826	0.0510885	-0.0824809
Exoc6	protein-coding	GM3	0.370555	0.0787786	0.522777	-0.214888	0.113794	-0.0624144	0.186067	-0.146473	-0.22585	0.22788	0.212769	-0.380965	0.43642	0.163353	0.312741	0.0443023	-0.0157186	0.014348
Brms1	protein-coding	GM3	0.354342	-0.00935376	0.614594	-0.139714	0.117542	-0.0842253	0.177016	-0.268864	-0.17297	0.321438	0.219882	-0.507528	0.519743	0.273898	0.302049	0.0348145	-0.00164705	0.0313435
Unc5a	protein-coding	GM3	0.403319	0.144989	0.549424	-0.254595	0.132596	-0.0501495	0.278497	-0.134726	-0.299964	0.296925	0.20869	-0.350029	0.525605	0.297979	0.393579	0.062661	0.0224821	0.0488597
Acaca	protein-coding	GM2	-0.00034342	0.239356	0.104821	-0.0215707	0.051234	0.0308839	0.289722	0.0296281	0.0161603	0.0302651	0.00823245	0.0193726	0.142618	0.0319873	0.23129	0.0912424	0.0564898	-0.0277502
Atf5	protein-coding	GM8	-0.229184	0.12291	-0.364082	0.167872	-0.132438	0.0961283	-0.0918488	0.277255	0.129774	-0.216198	-0.244889	0.393903	-0.349865	-0.244182	-0.214812	-0.0599937	-0.0379554	0.0989578
Lgr4	protein-coding	GM2	0.0413187	0.200695	0.0345739	-0.0615542	0.0347382	0.0422272	0.162655	-0.0540877	-0.0744305	0.0208538	-0.00738151	0.0613432	0.119438	0.0434115	0.139674	0.0752612	0.0499535	0.0039476
Ece2	protein-coding	GM8	-0.107624	0.216686	-0.381012	0.0482281	-0.0645234	0.174239	-0.0699281	0.330471	0.00748126	-0.0148837	-0.272984	0.50039	-0.302947	-0.00467256	-0.191565	0.00932441	-0.00497643	0.10133
Magee1	protein-coding	GM1	0.302401	0.209759	0.0890617	-0.2665	0.082925	0.0649489	0.0314227	0.127538	-0.320182	0.0569474	-0.0488087	0.0862168	0.0969821	0.0518601	0.0941443	-0.00971316	-0.0489016	0.108934
Col16a1	protein-coding	GM2	0.138553	0.0383053	0.184226	-0.0610885	0.119738	-0.0471845	0.0898569	-0.138979	-0.0767536	0.0759913	0.254208	-0.165375	0.18363	0.0100477	0.149126	0.0826748	0.0459546	-0.00475567
Ovol2	protein-coding	GM3	0.304019	-0.0912171	0.506733	-0.199075	0.107	-0.111395	0.195304	-0.346772	-0.213496	0.381427	0.434767	-0.458631	0.528397	0.50336	0.332608	0.0938247	0.0820368	-0.0608129
Coro2a	protein-coding	GM3	0.321961	0.0952761	0.360626	-0.25025	0.167954	-0.0209491	0.199031	-0.107228	-0.247788	0.27752	0.335973	-0.224308	0.386999	0.326269	0.297808	0.120442	0.0719937	-0.00664853
Mrpl41	protein-coding	GM4	-0.240912	-0.11983	-0.14504	0.35214	-0.0271945	0.0218971	-0.0502739	0.0599526	0.354854	-0.106842	-0.0516185	0.0338971	-0.172547	-0.121095	-0.150613	-0.0325235	0.0134925	-0.00738638
Rapgef1	protein-coding	GM7	0.0972979	0.222385	0.25235	-0.11475	0.0368465	0.00132761	0.349816	-0.103219	-0.113571	0.138251	0.0309644	-0.107648	0.295056	0.168829	0.320376	0.082768	0.0591014	-0.0058904
Aldh1l1	protein-coding	GM2	0.253444	0.135521	0.240481	-0.203101	0.109696	-0.01082	0.1275	-0.157043	-0.213376	0.125314	0.127151	-0.0783189	0.324406	0.251917	0.212585	0.0593335	0.0457278	0.0116131
Scamp1	protein-coding	GM1	0.37794	0.190502	0.199574	-0.364006	0.0659212	0.0221696	0.0918162	-0.00769126	-0.426032	0.126813	0.0549875	-0.0248147	0.223347	0.151942	0.203243	0.0275214	-0.02645	0.0820104
Bai1	protein-coding	GM3	0.368703	0.0903679	0.681262	-0.27457	0.0892063	-0.103504	0.409652	-0.354381	-0.307465	0.306661	0.241101	-0.491435	0.692156	0.450162	0.495712	0.0829903	0.0446258	0.0195212
Cth	protein-coding	GM2	-0.0213885	0.0764606	-0.122656	-0.0577841	0.026689	0.0327894	-0.0459276	-0.0143308	-0.00381945	-0.0426315	-0.0965318	0.131785	-0.0488692	-0.0844156	-0.0504838	0.0304657	0.0153207	-0.040008
Mthfs	protein-coding	GM2	0.0142276	0.0460339	-0.052746	0.0646621	0.00591273	0.0559625	-0.01342	0.0765872	0.0504846	-0.0200485	-0.0312649	0.0944142	-0.0536616	-0.00878882	-0.0373888	0.0135673	-0.00935282	0.0665647
Ddb2	protein-coding	GM2	0.0525658	0.12936	0.110405	-0.0871577	0.0256219	0.0160675	0.158417	-0.0463435	-0.0745269	0.0687899	0.0173423	-0.0188329	0.141316	0.104986	0.137962	0.0332167	0.0243992	-0.00725553
Ap1s2	protein-coding	GM8	-0.275308	0.0610311	-0.409295	0.102912	-0.165079	0.0321104	-0.136251	0.429661	0.148651	-0.298147	-0.290607	0.415407	-0.445572	-0.380564	-0.259107	-0.109692	-0.0878702	0.00707113
Celf4	protein-coding	GM1	0.301915	0.151621	0.184846	-0.344331	0.155569	0.0174754	0.116148	0.0258952	-0.157829	0.122683	0.227309	-0.102847	0.170193	-0.0433523	0.182409	0.0726708	0.0200018	-0.17413
Grm2	protein-coding	GM3	0.319199	0.0405636	0.50938	-0.310124	0.202256	-0.0220221	0.257869	-0.206869	-0.305883	0.311577	0.240118	-0.352212	0.555406	0.598976	0.388295	0.103034	0.0419478	-0.0250462
Grm3	protein-coding	GM13	0.350914	-0.0610826	0.551053	-0.175222	0.123065	-0.134511	0.304373	-0.38949	-0.200012	0.114207	0.417778	-0.52191	0.566003	0.213266	0.456469	0.0856622	0.0396019	-0.0107243
Grm5	protein-coding	GM1	-0.10473	0.296702	0.0900722	-0.00455387	0.0343348	0.0502849	0.501853	-0.0341134	0.0366699	0.0761618	-0.0626356	0.0175516	0.189951	0.160101	0.376112	0.120321	0.122651	-0.0403744
Prkab2	protein-coding	GM3	0.261479	0.163409	0.338184	-0.125429	0.156009	-0.0137677	0.238568	-0.143197	-0.202535	0.289741	0.249514	-0.172935	0.39178	0.352336	0.303966	0.13725	0.0983853	0.0567996
Prkag2	protein-coding	GM3	0.351809	0.0500124	0.472779	-0.13797	0.1526	-0.0596869	0.170081	-0.138944	-0.180193	0.234847	0.296254	-0.357439	0.402576	0.150981	0.27345	0.0688141	0.0233285	0.0431069
Baiap2	protein-coding	GM3	0.504725	-0.0765525	0.859699	-0.357365	0.214129	-0.152477	0.293594	-0.39951	-0.32282	0.425334	0.443088	-0.771699	0.767964	0.396271	0.507624	0.0970601	0.0189672	-0.0715416
Fermt3	protein-coding	GM13	0.0385274	-0.162915	0.360078	-0.0167374	0.0769568	-0.102545	0.166014	-0.315124	0.0835891	0.127675	0.259161	-0.423685	0.374206	0.220739	0.216012	0.0892598	0.103389	-0.173398
Napa	protein-coding	GM1	0.418296	-0.0368719	0.457091	-0.266287	-0.00509631	-0.0911827	0.0515865	-0.303811	-0.359226	0.309986	0.131301	-0.361082	0.41819	0.364069	0.185459	-0.0315834	-0.043885	0.0967791
Taf9	protein-coding	GM1	0.00209451	-0.17393	0.143709	0.0150417	-0.0265204	-0.0349876	-0.0378913	-0.0980376	0.151407	0.115017	0.0526937	-0.209281	0.086933	0.110454	-0.0102805	-0.00640131	0.00443083	-0.145994
Adamts6	protein-coding	GM2	-0.09435	0.0142658	-0.109956	0.0938368	-0.00863006	0.0174625	-0.012764	0.0275687	0.117037	-0.014325	-0.00448755	0.0750911	-0.0976838	-0.0200044	-0.0515717	0.0262864	0.0409962	-0.00325801
Ogt	protein-coding	GM2	-0.0376108	0.293274	0.0240344	-0.248511	-0.0179883	-0.00218344	0.385036	-0.0305973	-0.134418	0.0260097	-0.10971	0.0906519	0.145652	0.0895107	0.333126	0.0661872	0.0606077	-0.153284
Mat2b	protein-coding	GM3	0.371674	-0.142032	0.522634	-0.231889	0.11791	-0.104406	0.123329	-0.365028	-0.259855	0.261901	0.312114	-0.532979	0.477071	0.390312	0.276872	0.0310352	0.00810299	0.018205
Foxp1	protein-coding	GM3	0.273789	0.0396688	0.622925	-0.279356	0.103225	-0.114504	0.454937	-0.377191	-0.228272	0.253531	0.358841	-0.540333	0.64342	0.479386	0.569702	0.101646	0.0760166	-0.0845535
Rnf187	protein-coding	GM1	0.411475	0.15756	0.0529921	-0.314516	0.0170278	0.0455334	-0.137125	0.0804786	-0.430944	0.0233145	-0.0856262	0.112663	0.032531	0.0144195	-0.0533711	-0.0637167	-0.115806	0.196183
Atp6v1h	protein-coding	GM1	0.38135	0.0487119	0.165256	-0.0812082	0.0452928	0.00171082	-0.113387	0.00590869	-0.246457	0.0836428	0.134268	-0.0752186	0.0942713	0.0467217	0.000213145	-0.00227571	-0.0453202	0.195439
Epsti1	protein-coding	GM17	-0.0255303	0.0694811	-0.0248165	0.0207787	0.0547329	0.0176147	0.0104236	-0.0469595	0.0231199	0.0305133	-0.0179504	0.00272018	-0.00842845	-0.0116253	0.0393528	0.0499252	0.196104	-0.0185919
Ccdc88a	protein-coding	GM2	0.00571123	0.216768	0.151615	-0.204497	-0.014732	-0.0106649	0.386691	-0.161511	-0.0961533	0.0846469	-0.030033	-0.0565487	0.256823	0.139844	0.334866	0.10226	0.0903037	-0.155276
Obfc1	protein-coding	GM3	0.288232	0.114313	0.410148	-0.157917	0.103689	0.0363665	0.153267	-0.113767	-0.166115	0.344434	0.0885525	-0.262941	0.376226	0.285146	0.22119	0.0636499	0.0253657	0.0225393
Chn1	protein-coding	GM3	0.532406	-0.0767536	0.796062	-0.231398	0.206549	-0.134638	0.237128	-0.449283	-0.377192	0.436426	0.370908	-0.719114	0.727531	0.505941	0.463428	0.0817804	0.0192894	0.125218
Pttg1ip	protein-coding	GM2	0.247199	0.205296	0.145496	-0.084262	0.135738	0.053062	0.114514	-0.0301278	-0.196092	0.243144	0.125407	0.00176397	0.191168	0.225882	0.146944	0.0862554	0.0683871	0.13353
Sft2d2	protein-coding	GM2	0.100493	0.0521904	0.0633893	-0.0957163	0.0658452	0.0126222	0.0074304	-0.119602	-0.0775749	0.128031	-0.00349932	-0.0491604	0.10423	0.0532064	0.0723022	0.0446297	0.0230182	-0.0315343
Ston2	protein-coding	GM2	-0.0359369	0.037726	-0.125725	-0.0726273	-0.0360347	0.0174515	-0.0244753	-0.12182	0.00158971	-0.0609988	-0.0995248	0.100426	-0.0204335	-0.100601	-0.0197306	0.033119	0.0323238	-0.115491
Jmjd1c	protein-coding	GM7	0.0156621	0.204705	0.22575	-0.0729413	0.0145652	-0.0208295	0.424427	-0.194875	-0.0632879	0.129489	-0.0133712	-0.133282	0.313345	0.184775	0.366922	0.0888281	0.0973309	-0.0551902
Ankhd1	protein-coding	GM7	0.0728739	0.220286	0.197498	-0.0791669	0.0263054	0.00474533	0.358929	-0.062517	-0.0939288	0.0439744	0.0207568	-0.078154	0.229423	0.0589147	0.294648	0.0631439	0.0408041	0.0120014
Smim13	protein-coding	GM1	0.39998	0.174846	0.200217	-0.118356	0.119302	0.00455669	0.0873968	-0.01038	-0.362854	0.0767638	0.107328	-0.0552552	0.204069	0.0774739	0.19204	0.023428	-0.00835803	0.28412
Rnf169	protein-coding	GM3	0.18415	0.102686	0.434216	-0.134753	0.133847	-0.0444892	0.347063	-0.192753	-0.115349	0.223384	0.181957	-0.327972	0.436332	0.231833	0.393775	0.0992854	0.0579248	-0.0317689
Irak2	protein-coding	GM2	0.17769	0.0152942	0.0764689	-0.11897	0.0866746	-0.0212574	0.00807661	-0.085093	-0.119509	-0.0047016	0.220654	-0.115878	0.0985245	-0.0545928	0.0992385	0.0747524	0.0286406	0.0120437
Ciapin1	protein-coding	GM8	0.0632653	0.157685	-0.122822	0.0617446	-0.0453901	0.0813414	-0.0669868	0.256285	-0.0735626	-0.158033	-0.163624	0.24261	-0.160555	-0.208023	-0.12787	-0.0757291	-0.0969231	0.221276
Prkcdbp	protein-coding	GM13	0.240428	-0.0316976	0.395237	-0.0970392	-0.0102258	-0.0787502	0.059303	-0.278618	-0.156768	0.191978	0.0298923	-0.342794	0.351252	0.159878	0.156205	-0.0015599	-0.018812	0.0319803
Fam212b	protein-coding	GM3	0.426217	0.0421695	0.829022	-0.337695	0.139219	-0.102958	0.3711	-0.432862	-0.316796	0.413308	0.262454	-0.644073	0.810587	0.568782	0.528846	0.0833604	0.0347794	-0.0601629
Chd9	protein-coding	GM2	0.074842	0.140907	0.295473	-0.165712	0.0159414	-0.0630247	0.443049	-0.247623	-0.099992	0.128213	0.0916302	-0.200549	0.397086	0.244299	0.445232	0.1084	0.0998605	-0.120091
Igip	protein-coding	GM1	0.0258874	0.105408	0.153832	0.0936175	0.00451873	0.00333515	0.190288	0.0319468	0.0400634	-0.00663746	0.0243968	-0.05885	0.129116	0.0321397	0.148691	0.0327845	0.0125056	0.0757017
Trip11	protein-coding	GM2	0.0735353	0.245651	0.104185	-0.0715331	0.014233	0.0340208	0.279331	0.00490647	-0.0996404	0.0208352	-0.0571322	0.0475899	0.154998	0.0522927	0.228763	0.052991	0.0317423	0.0575459
Mbd5	protein-coding	GM7	0.00770234	0.25604	0.187956	-0.0648289	0.0445751	0.00857658	0.480422	-0.056933	-0.025439	0.0540436	0.054709	-0.0685383	0.252589	0.0778124	0.385334	0.108694	0.0952633	-0.0469953
Tspan9	protein-coding	GM2	0.0832712	0.260747	0.0311793	-0.0207782	0.0918577	0.0820103	0.152417	-0.0234542	-0.153527	-0.0342129	0.0155029	0.109957	0.133792	0.130952	0.147614	0.0663137	0.0479375	0.147845
Prr5	protein-coding	GM2	-0.0948531	0.0962212	-0.341254	-0.010656	-0.0995161	0.0711878	-0.14684	0.188118	0.0594393	-0.171938	-0.275063	0.386973	-0.282433	-0.222265	-0.205188	-0.0376233	-0.0476738	-0.0352593
R3hdm4	protein-coding	GM3	0.494077	0.0580768	0.558717	-0.416701	0.141124	-0.0486686	0.188017	-0.245877	-0.446955	0.363555	0.176337	-0.39309	0.547363	0.38774	0.356421	0.0501303	-0.0101649	0.0325952
Prex2	protein-coding	GM2	0.0184792	0.101226	-0.133616	-0.0767053	0.00825295	0.0318855	0.00932352	-0.125779	0.0102828	-0.0693399	-0.0137938	0.122347	-0.0327649	-0.144097	0.0114809	0.0390019	0.0576534	-0.0863442
Orai1	protein-coding	GM2	0.00178245	0.129904	-0.173948	-0.00305168	-0.0430572	0.0580706	-0.0984895	0.0695159	-0.021802	-0.0304903	-0.175446	0.208594	-0.150334	-0.135525	-0.118683	-0.0256519	-0.0219912	0.0471656
Lmo1	protein-coding	GM3	0.257397	-0.00999432	0.399936	-0.096204	0.165226	-0.0652804	0.0623936	-0.199109	-0.114103	0.248071	0.283201	-0.331231	0.349283	0.240888	0.170822	0.0947601	0.0225842	0.00234318
Npy	protein-coding	GM8	-0.260157	0.155649	-0.487256	0.14792	-0.195411	0.146308	-0.168324	0.32816	0.120718	-0.225724	-0.407971	0.540879	-0.475264	-0.328006	-0.377041	-0.104146	-0.0653554	0.0738765
Acy1	protein-coding	GM2	0.203102	0.120179	0.176823	-0.128131	0.0414138	0.0185258	0.0582367	-0.0740553	-0.187342	0.158621	0.0230704	-0.0532407	0.201175	0.214371	0.110386	0.0397695	0.0113012	0.0801183
Actn1	protein-coding	GM3	0.291424	0.110044	0.584449	-0.206839	0.11102	-0.0626971	0.320543	-0.248933	-0.176486	0.376598	0.204294	-0.436395	0.554668	0.325232	0.416325	0.107184	0.0622175	-0.0546025
Vimp	protein-coding	GM2	-0.0116494	-0.0665417	0.0978985	-0.113569	-0.0538823	-0.00058684	0.00523756	-0.211799	0.00760747	0.143305	-0.0601563	-0.110719	0.136191	0.208006	0.036237	0.000316684	0.0173262	-0.148514
C7	protein-coding	GM3	0.125337	0.0288119	0.183855	0.00815952	0.0911447	-0.0201804	0.121286	-0.0544087	-0.0483041	0.0878516	0.166159	-0.138299	0.174696	0.0656695	0.158749	0.0115929	0.0407492	0.0555905
Cbr3	protein-coding	GM2	0.0458272	0.0740274	0.0274536	-0.0667692	0.0581943	0.0441219	0.001979	-0.0602142	-0.0533979	0.091756	-0.117115	0.0299952	0.0713598	0.0453933	0.00645008	0.0369246	-0.00570907	0.00835929
Gusb	protein-coding	GM8	-0.0575736	0.154604	-0.223529	0.113392	-0.0292049	0.0835563	-0.0847958	0.241705	0.0191182	-0.142535	-0.153312	0.306448	-0.233278	-0.152668	-0.155958	-0.0415545	-0.0480514	0.15826
Pygb	protein-coding	GM2	0.120639	0.272365	-0.164806	-0.038518	0.0615952	0.106631	0.00280047	0.13744	-0.166839	0.0249338	-0.0738324	0.323311	-0.0716683	-0.0189746	-0.0183042	0.0388281	0.0208712	0.176748
Ggct	protein-coding	GM1	-0.00782686	0.010901	0.0580528	0.147123	-0.0305013	0.015461	-0.00375601	0.117372	0.0967455	0.0325724	-0.0913534	0.000959603	-0.0110609	-0.0127491	-0.0418999	-0.028356	-0.0374878	0.0939078
Triobp	protein-coding	GM2	-0.0126611	0.10508	-0.0224667	-0.137417	-0.0358095	0.0353955	0.060676	-0.0230925	-0.0527708	0.0214297	-0.0997599	0.0855985	0.042728	0.0394368	0.0703691	0.0233681	0.0174985	-0.0971515
Cox6b1	protein-coding	GM4	-0.440827	-0.242241	-0.223307	0.785291	-0.0873354	-0.0181462	-0.153861	0.0761284	0.623084	-0.169966	-0.064186	0.0312023	-0.300808	-0.18687	-0.319917	-0.0494394	0.0311932	0.136964
Timp4	protein-coding	GM2	-0.0202088	0.0914524	-0.130583	-0.0994582	-0.0616194	0.0140863	0.00399688	-0.155262	-0.0102617	-0.0760981	-0.116468	0.150997	0.013392	-0.0956031	-0.0171887	0.0444788	0.0387309	-0.119322
Rps6ka3	protein-coding	GM3	0.217219	0.140152	0.512624	-0.113896	0.103278	-0.0486878	0.407369	-0.218178	-0.136959	0.242286	0.199609	-0.372088	0.516912	0.294103	0.463447	0.115789	0.0745182	0.000107411
Aldh7a1	protein-coding	GM2	0.288616	0.144409	0.264348	-0.151025	0.0509257	0.0171222	0.0299872	-0.058036	-0.191743	0.0877509	-0.0042457	-0.11225	0.220296	0.0238313	0.101241	-0.00629545	-0.0471485	0.0814299
Adam33	protein-coding	GM14	0.0538474	-0.00201027	0.23038	-0.152773	-0.063956	-0.0418368	0.181714	-0.203734	-0.109354	0.210103	0.00311949	-0.185854	0.270599	0.322276	0.197585	0.0334008	0.0278643	-0.0718516
Gpr98	protein-coding	GM2	0.00721869	0.0646077	0.00147775	-0.016871	0.0231451	0.0237717	0.0308794	-0.0438594	-0.0248946	0.0427949	-0.0242688	0.016626	0.0295121	0.0145851	0.0365745	0.0482421	0.0320631	-0.0022824
Srsf1	protein-coding	GM2	-0.17297	0.131655	-0.162935	-0.0368742	-0.0990085	0.0203069	0.172978	0.0789661	0.035129	-0.139632	-0.197869	0.190647	-0.0903324	-0.0883231	0.0740069	-0.00242896	0.0105325	-0.0729743
Pcca	protein-coding	GM2	0.1371	0.223611	0.138156	-0.00258088	0.0747554	0.045175	0.177165	0.00965142	-0.1124	0.00547656	0.00454599	-0.0135204	0.130429	-0.0444002	0.181287	0.0297516	0.00373812	0.149559
Etfb	protein-coding	GM2	-0.178589	0.0161662	-0.215346	0.144399	-0.0395368	0.0275573	-0.12885	-0.0055671	0.164084	-0.0833447	-0.150555	0.166016	-0.185629	-0.110844	-0.161287	-0.00911897	0.0275233	-0.0331766
Lims1	protein-coding	GM2	0.138305	0.150344	0.159287	-0.101901	0.0924329	0.00511763	0.162737	-0.0980106	-0.122923	0.0855579	0.0619178	-0.0822775	0.186894	0.0560499	0.207446	0.0538331	0.0345081	0.0152708
Etfa	protein-coding	GM2	-0.185604	0.0341743	-0.279361	0.177656	-0.0801711	0.00761757	-0.100252	0.0305486	0.0811655	-0.155771	-0.156662	0.223835	-0.243232	-0.162402	-0.162792	-0.0327014	0.00878138	0.0790767
Scn2a1	protein-coding	GM1	0.210256	0.160634	0.3501	-0.342769	0.150568	-0.0451995	0.418997	-0.146893	-0.184279	0.151544	0.229398	-0.226203	0.41445	0.242677	0.497582	0.131154	0.0847697	-0.186774
Slc8a2	protein-coding	GM3	0.248926	0.0253016	0.552272	-0.197844	0.152433	-0.112676	0.30529	-0.279934	-0.134731	0.348894	0.360827	-0.451807	0.549168	0.351561	0.428664	0.130054	0.0914564	-0.123353
Abca1	protein-coding	GM2	-0.0439615	0.121453	-0.238837	0.0344482	-0.0666975	0.0418674	-0.0835338	-0.0654139	-0.0314954	-0.0739258	-0.217216	0.228627	-0.16049	-0.14775	-0.106406	-0.00511851	0.00518686	0.0547918
Abcg1	protein-coding	GM1	0.166196	0.146029	0.195723	-0.0522509	0.093978	0.0135695	0.181956	0.0263248	-0.157184	0.0246982	0.0635514	-0.0622222	0.185042	0.105183	0.188583	0.0160279	-0.0178052	0.158726
Abi1	protein-coding	GM2	0.229754	0.102522	0.242344	-0.267458	0.0598702	-0.0123824	0.154444	-0.0984014	-0.222242	0.137215	0.0668823	-0.131141	0.269362	0.147545	0.227119	0.0405438	0.0151337	-0.0508673
Acadl	protein-coding	GM2	-0.160305	0.163817	-0.358937	0.0714569	-0.0704894	0.0668886	-0.177042	0.115441	0.0292431	-0.17622	-0.254799	0.37699	-0.314132	-0.218769	-0.216762	-0.0302594	-0.02902	0.0452588
Acadvl	protein-coding	GM2	0.189378	0.14135	0.1695	-0.0221217	0.0255057	0.0245743	0.0476	0.0314877	-0.142369	0.00693478	-0.0694394	-0.0393961	0.117365	-0.051368	0.0697526	-0.0345567	-0.0655421	0.172178
Acaa1a	protein-coding	GM2	0.141366	0.048281	0.0957559	-0.169589	0.0296936	0.002086	0.0346187	-0.0421797	-0.146498	0.0237201	0.0408445	-0.0428865	0.10939	0.0275215	0.0801526	0.000819309	-0.0180557	-0.0136234
Acads	protein-coding	GM2	-0.00579608	0.0466669	-0.0673913	-0.0441167	-0.00315502	0.00404588	-0.0275539	-0.0710708	-0.0299125	0.00405451	-0.0530215	0.057652	-0.0196083	-0.0303986	-0.0109345	0.0258589	0.0207419	-0.0211686
Foxp2	protein-coding	GM11	-0.0358801	-0.00961947	-0.0459348	0.0581182	0.101408	-0.00537202	0.0274257	0.000589234	0.0680319	-0.0710814	0.272646	-0.0335066	-0.0306459	-0.0803416	0.0470296	0.0671472	0.0807931	-0.0176113
Atp6v0b	protein-coding	GM1	-0.0250627	-0.244936	0.145896	0.17961	-0.0226695	-0.0564788	-0.0793686	-0.0798957	0.257365	0.0978268	0.180686	-0.251456	0.0591872	0.140094	-0.070554	-0.00460383	0.00693726	-0.08749
Slc33a1	protein-coding	GM2	0.276286	0.174961	0.243293	-0.0910569	0.0575988	0.0324179	0.0927549	-0.00350413	-0.206369	0.0813765	0.0146734	-0.0800574	0.20767	0.0313082	0.141315	0.00272206	-0.0382909	0.15936
Macf1	protein-coding	GM2	-0.198577	0.271523	-0.169612	0.0161072	-0.0232151	0.0211506	0.337471	0.037367	0.0771758	-0.139235	-0.133958	0.239979	-0.0411512	-0.088791	0.211506	0.0682566	0.08194	-0.0723413
Aco1	protein-coding	GM2	0.120536	0.196739	-0.00217462	-0.100901	0.0881293	0.0535679	0.112766	-0.0119897	-0.152813	0.142689	0.0760053	0.109855	0.0924304	0.177018	0.113432	0.0864078	0.0941327	0.0570561
Palmd	protein-coding	GM13	0.295094	0.133083	0.489981	-0.186638	0.153858	-0.00122695	0.216517	-0.256573	-0.208174	0.504981	0.0572796	-0.307336	0.521206	0.492337	0.327269	0.0991119	0.0652084	-0.0119781
Acp1	protein-coding	GM1	0.0316352	-0.0674275	0.0307033	0.0858663	-0.0284709	-0.00143726	-0.108633	-0.0434603	0.0638296	0.0741555	0.00961132	-0.0629119	-0.0107188	0.0529279	-0.0806139	-0.0153899	-0.0028122	0.0130531
Clic1	protein-coding	GM2	-0.00051918	0.0276335	-0.109362	0.00206232	0.078324	0.00438445	-0.146164	-0.0826828	-0.0202171	0.0316653	0.0177947	0.0153868	-0.119671	-0.147859	-0.0612652	0.0505416	0.0385504	-0.0135042
Acta1	protein-coding	GM1	0.22722	-0.0841972	0.497664	-0.0659278	0.0557669	-0.0755127	0.186023	-0.2064	-0.0871194	0.19176	0.181068	-0.42914	0.421277	0.271247	0.231089	0.00773041	-0.0122484	0.026224
Tle6	protein-coding	GM10	0.179398	0.0917547	0.267248	-0.202882	0.040672	-0.0159197	0.128554	-0.129784	-0.174151	0.219182	0.0631896	-0.131773	0.295225	0.326798	0.188859	0.0509227	0.00824728	-0.0311445
Actb	protein-coding	GM3	0.398259	0.00136758	0.414086	-0.315076	0.110049	-0.0788667	0.0922994	-0.2235	-0.271807	0.261591	0.21248	-0.327346	0.388915	0.184532	0.246735	0.0196889	-0.00517551	-0.0522943
Hsd17b11	protein-coding	GM2	0.0901146	0.139876	-0.00165005	-0.0692253	0.0401941	0.0151083	0.0679146	-0.00322277	-0.0765357	-0.0135386	0.0127925	0.0577749	0.0131542	-0.0383688	0.0547071	0.0204397	-0.00477764	0.041479
Rasa2	protein-coding	GM2	0.148124	0.140277	0.229483	-0.139378	-0.0328483	-0.00977345	0.205736	-0.0972537	-0.118004	0.104971	-0.0317529	-0.100645	0.262396	0.0941345	0.215001	0.045875	0.0178015	-0.0333418
Spred1	protein-coding	GM13	0.258563	0.12024	0.449706	-0.228368	-0.00298565	-0.0609714	0.379122	-0.260938	-0.260931	0.221128	0.0545822	-0.291014	0.515894	0.316245	0.413005	0.0533811	0.0368718	0.020879
Spred2	protein-coding	GM7	0.160825	0.169882	0.382492	-0.129827	0.0826678	-0.0347006	0.428029	-0.165161	-0.158993	0.130307	0.128516	-0.221432	0.438484	0.258001	0.407411	0.0880427	0.0662058	0.0206629
Acvrl1	protein-coding	GM5	0.0791316	0.0229816	-0.0065075	-0.0381406	0.133061	0.0294854	-0.00471172	0.0274189	-0.0550292	0.0160477	0.118583	-0.047765	-0.025063	0.00470036	0.0583997	0.0396818	0.0136564	0.0508327
Ddhd1	protein-coding	GM2	0.146706	0.197625	0.187505	-0.0849845	0.0268549	0.0111249	0.209392	-0.0684241	-0.118328	0.0275422	-0.00149208	-0.0469624	0.22304	0.00487613	0.20338	0.074949	0.00991489	0.0426623
Adam11	protein-coding	GM3	0.337529	0.150832	0.477612	-0.187137	0.15272	-0.0205708	0.299309	-0.129656	-0.260136	0.202199	0.214741	-0.299044	0.474387	0.283443	0.385208	0.0896831	0.0197692	0.092169
Adam2	protein-coding	GM14	0.0714113	0.00732815	0.300131	-0.142879	-0.0531799	-0.0361494	0.184064	-0.227036	-0.118869	0.219572	-0.0404872	-0.223164	0.346151	0.411197	0.216397	0.0649544	0.0440199	-0.0554871
Adcy9	protein-coding	GM13	0.180679	0.102218	0.482133	-0.0885693	0.0856715	-0.0966042	0.390618	-0.259596	-0.139595	0.251213	0.214822	-0.398393	0.483187	0.185612	0.430637	0.0973736	0.0702722	0.0219886
Adcyap1	protein-coding	GM3	0.238112	0.0481438	0.437856	-0.189177	0.136203	0.0228742	0.250635	-0.190468	-0.204815	0.259162	0.172773	-0.28994	0.489945	0.551205	0.338527	0.0487527	0.0677319	0.000979929
Add1	protein-coding	GM13	0.407421	0.168852	0.349778	-0.456503	0.0985607	-0.0428427	0.1983	-0.151601	-0.414591	0.193153	0.133486	-0.19228	0.391825	0.166422	0.339477	0.0660516	0.00671384	-0.050945
Add2	protein-coding	GM1	0.332991	0.160893	0.540762	-0.254591	0.138619	-0.0255841	0.366644	-0.134348	-0.272367	0.247746	0.174396	-0.326728	0.536293	0.344976	0.43741	0.0780032	0.0108465	0.0331492
Plin2	protein-coding	GM2	-0.00720656	0.0905485	-0.18725	-0.00550917	0.00977482	0.0564145	-0.113291	0.0339658	-0.0380932	-0.0768323	-0.137601	0.210499	-0.160566	-0.103047	-0.122932	-0.0125009	-0.0200889	0.0597145
Adk	protein-coding	GM2	0.0817773	0.0533338	0.033509	-0.0596266	0.0653617	-0.00871085	0.0519974	-0.0880059	-0.0600918	0.039415	0.143679	-0.0216324	0.0817257	0.0764753	0.113357	0.0429783	0.034498	-0.0216021
Adora1	protein-coding	GM3	0.471304	-0.0648676	0.677982	-0.25286	0.195744	-0.128906	0.26693	-0.300839	-0.326668	0.168344	0.528815	-0.618654	0.619968	0.275474	0.450355	0.0901186	0.0143465	0.0630345
Adra1a	protein-coding	GM8	-0.261976	0.182494	-0.40612	0.157694	-0.198538	0.0866482	-0.0148241	0.255537	0.129287	-0.213867	-0.32607	0.427302	-0.372178	-0.288505	-0.197816	-0.109562	-0.0239047	0.0761575
Adra1d	protein-coding	GM14	0.268788	0.063344	0.402097	-0.23705	0.13117	-0.0130786	0.238137	-0.166024	-0.258238	0.202875	0.202412	-0.236136	0.460101	0.559566	0.328321	0.0656622	0.0289855	0.036347
Adra2c	protein-coding	GM3	0.267812	0.0974861	0.277289	-0.256299	0.0374407	-8.19654e-05	0.0439311	-0.0611781	-0.20013	0.264807	-0.01899	-0.124745	0.255733	0.254009	0.135331	0.055431	-0.00979607	-0.0332954
Adrb1	protein-coding	GM14	0.229272	0.158805	0.457165	-0.190844	0.0237074	-0.0254633	0.331133	-0.145499	-0.221779	0.233079	0.00459839	-0.242235	0.482538	0.409965	0.370754	0.0267132	0.0104167	0.0513685
Adrb2	protein-coding	GM5	0.0674772	0.0565112	0.0333717	-0.0371668	0.111953	0.0189076	0.0199835	-0.0206378	-0.0663585	0.036013	0.0259444	-0.0335665	0.0381489	0.0627823	0.0664227	0.0313401	0.00902106	0.0428017
Aga	protein-coding	GM2	0.0763648	0.106352	0.00494907	0.00356618	0.0197979	0.0399149	-0.0271169	-0.00536188	-0.0874873	0.0645147	-0.0295705	0.0645374	0.0237797	0.0694094	-0.00109743	0.0142579	0.00653045	0.107693
Angpt1	protein-coding	GM10	-0.0484034	0.110289	-0.00604953	-0.083605	-0.0202202	0.00306158	-0.0254767	0.0415262	0.0595798	0.176283	-0.108952	0.0449937	-0.0246753	-0.0393743	0.0090472	0.0383218	0.0106232	-0.178018
Agt	protein-coding	GM2	0.122292	0.0862253	0.104079	-0.112799	-0.0270059	0.0164366	0.0489535	-0.0587123	-0.100581	0.146322	-0.0368307	-0.0192135	0.136522	0.119809	0.0698104	0.0284903	0.0156979	-0.00854881
Agtrap	protein-coding	GM2	-0.0018512	0.115753	-0.129106	0.0690205	0.00566066	0.038136	-0.0735697	0.00636259	-0.0288332	-0.031206	-0.0965638	0.146292	-0.1063	-0.0724507	-0.0808982	-0.00502174	-0.000612434	0.102223
Aip	protein-coding	GM1	0.0369116	-0.157797	0.0806287	-0.0616833	-0.029659	-0.0852773	-0.102812	-0.117106	0.00613396	0.0771797	0.0197073	-0.170542	0.0298652	0.0113569	-0.0447234	-0.0315434	-0.037563	-0.0871675
Ak4	protein-coding	GM13	0.400096	0.013154	0.602231	-0.310285	0.148454	-0.0987184	0.218156	-0.340987	-0.25119	0.476057	0.326974	-0.46748	0.620017	0.469774	0.366845	0.0989895	0.0694179	-0.12013
Alpl	protein-coding	GM2	0.00535194	0.0334936	-0.0940802	-0.0440302	-0.0126	0.0251207	-0.0446988	-0.102281	-0.00698848	-0.0318876	-0.055656	0.0843317	-0.0165284	-0.070754	-0.0368117	0.0161349	0.0226061	-0.047865
Akt2	protein-coding	GM2	0.350368	0.118383	0.344152	-0.279576	0.0713347	-0.0359885	0.175254	-0.209974	-0.327376	0.180761	0.149183	-0.192216	0.394731	0.219754	0.278396	0.0494281	0.0213984	0.0521599
Alas1	protein-coding	GM3	0.342359	0.0693905	0.342134	-0.149419	0.123782	-0.00344665	0.0559636	-0.0810385	-0.264624	0.15959	0.137412	-0.220647	0.285544	0.136018	0.162959	-0.000512367	-0.0362338	0.146551
Aldh1a1	protein-coding	GM13	0.241743	0.0548317	0.278451	-0.152498	0.00464735	-0.0268501	0.0705034	-0.181241	-0.180279	0.20278	0.118905	-0.194337	0.294018	0.215641	0.165956	0.0535201	0.0435921	0.0152315
Fgfrl1	protein-coding	GM2	0.025619	0.0292025	-0.0675286	-0.0616052	-0.0277371	0.00700844	-0.018831	-0.112425	-0.0349274	-0.0449349	-0.0420954	0.0619609	0.0150345	-0.0632278	-0.0114009	0.0230754	0.0169528	-0.0490454
Aldoa	protein-coding	GM1	0.404473	-0.232339	0.410619	-0.0446541	0.154507	-0.155795	-0.141406	-0.197616	-0.215629	0.206755	0.384424	-0.447534	0.274359	0.125773	0.0233655	-0.0221644	-0.0424796	0.127783
Aldoc	protein-coding	GM2	-0.0881159	0.0902057	-0.194451	0.0242136	-0.0652889	0.00733262	-0.105654	0.0272185	-0.0205515	-0.165119	-0.0730704	0.175279	-0.139923	-0.140065	-0.15969	-0.00727132	-0.0210647	0.0219367
Alk	protein-coding	GM8	-0.229553	0.266433	-0.421794	0.182473	-0.101461	0.131957	-0.0232405	0.307322	0.0859197	-0.236329	-0.32116	0.509806	-0.38627	-0.252083	-0.235533	-0.0722558	-0.0270236	0.1617
Rims1	protein-coding	GM1	-0.0614289	0.218253	0.169055	-0.143899	-0.0188861	-0.0304457	0.555355	-0.199957	-0.0210996	0.0329558	0.133498	-0.0997069	0.287439	0.185892	0.453824	0.112219	0.135005	-0.157623
Alox12b	protein-coding	GM3	0.178752	0.0553605	0.288202	-0.094916	0.0917842	-0.00998066	0.119781	-0.107192	-0.170207	0.24628	0.0288293	-0.193168	0.280437	0.194523	0.168801	0.0357086	0.0153845	0.0776325
Stim2	protein-coding	GM3	0.295631	0.069997	0.51455	-0.246357	0.061072	-0.100346	0.263543	-0.203235	-0.2134	0.242945	0.186955	-0.386314	0.459839	0.172415	0.371328	0.0575413	0.0086205	-0.044146
Alox8	protein-coding	GM8	-0.0172565	0.123262	-0.20533	0.0928711	-0.0584702	0.0491865	-0.0695209	0.158509	-0.00765226	-0.080543	-0.197751	0.271604	-0.195048	-0.120332	-0.122868	-0.0345745	-0.0420472	0.141428
Derl2	protein-coding	GM2	0.216096	0.063749	0.253465	-0.0385301	0.0409231	0.00232764	0.0359219	-0.0537911	-0.087174	0.0969507	0.0484744	-0.167995	0.188298	0.0124136	0.0945473	0.00350322	-0.0368772	0.0709825
Pip4k2c	protein-coding	GM3	0.412611	0.0947666	0.634456	-0.261852	0.0668085	-0.0845694	0.292023	-0.300866	-0.323597	0.298152	0.178945	-0.440538	0.607702	0.400812	0.407472	0.0464596	0.002464	0.0505266
Ttyh2	protein-coding	GM2	-0.0148835	0.0534425	-0.097045	-0.0620468	0.0117687	-0.000727796	-0.0420091	-0.0874396	-0.02473	-0.0305472	-0.0333005	0.0693465	-0.0461179	-0.0998161	-0.00419285	0.0424453	0.0326448	-0.0620271
Ivns1abp	protein-coding	GM10	0.279569	0.135294	0.305879	-0.273348	0.0391847	-0.0645166	0.189042	-0.165164	-0.313719	0.131073	0.0751347	-0.185144	0.321192	0.157426	0.275557	0.00579474	-0.0118405	0.0232897
Amy1	protein-coding	GM12	-0.12603	0.14549	-0.217123	0.0444984	-0.00770662	0.0794884	0.0383088	0.228444	0.0877765	-0.119904	-0.0999856	0.274352	-0.197269	-0.141755	-0.0512572	0.0112463	0.00485301	-0.00267287
Ank1	protein-coding	GM8	-0.143313	0.233777	-0.288513	0.208841	-0.0400438	0.0978162	0.0798799	0.244487	0.0281043	-0.213004	-0.230911	0.392096	-0.23156	-0.151798	-0.0680608	-0.0250568	-0.00359238	0.233161
Ank3	protein-coding	GM1	-0.1964	0.204489	0.0387095	-0.0828619	0.0414903	-0.0206749	0.547779	-0.0380322	0.059784	-0.057449	0.0472464	0.00791869	0.160456	0.101088	0.430028	0.106122	0.127547	-0.171028
Ankfy1	protein-coding	GM2	0.0580168	0.228256	0.0267218	-0.0283847	0.0940587	0.0542538	0.219441	0.027768	-0.072749	0.0832535	0.0706595	0.0929638	0.102484	0.105506	0.181814	0.0871304	0.0825479	0.0609011
Slc25a5	protein-coding	GM4	-0.0740016	-0.102391	-0.253504	0.500571	-0.0184016	-0.00151628	-0.249293	0.128604	0.0939211	-0.268896	0.00953475	0.152136	-0.311886	-0.289978	-0.288812	-0.0711726	-0.0380317	0.462557
Anxa11	protein-coding	GM3	0.241547	0.0792599	0.509941	-0.30394	-0.021984	-0.0613863	0.297163	-0.302524	-0.291437	0.398441	0.0785178	-0.354035	0.565403	0.501983	0.392702	0.0776354	0.063392	-0.076435
Prdx3	protein-coding	GM4	-0.142979	-0.0757062	-0.305977	0.323489	-0.0254495	0.0257123	-0.239628	0.153632	0.153188	-0.259941	-0.0573484	0.177533	-0.357443	-0.364811	-0.285114	-0.063062	-0.0319682	0.181981
Prdx6	protein-coding	GM2	0.0486389	0.030023	0.0365175	0.00280376	0.036053	0.0231114	-0.0254281	-0.0795627	-0.0170937	0.0235523	-0.00558279	-0.0329076	0.0466035	0.0330344	-0.00250438	-0.000113194	0.00399038	0.0277616
Srgap1	protein-coding	GM2	-0.0549395	0.16873	-0.164774	0.00446081	-0.0260255	0.0912431	0.0206889	0.122776	0.0439862	-0.0586828	-0.0661924	0.197063	-0.130409	-0.127532	-0.0676628	0.0232507	0.0176321	-0.016044
Ap1s1	protein-coding	GM3	0.480463	-0.00902057	0.571611	-0.22556	0.124093	-0.0540158	0.112317	-0.280453	-0.301322	0.448547	0.179021	-0.438763	0.53215	0.425099	0.276374	0.0580388	0.0221589	0.0660791
Ap2m1	protein-coding	GM1	0.64692	-0.0740225	0.455861	-0.309192	0.148758	-0.0487722	-0.143755	-0.122467	-0.404513	0.297095	0.29799	-0.348984	0.347826	0.247598	0.0794372	-0.00686315	-0.0846803	0.130209
Ap3b2	protein-coding	GM1	0.293156	0.222439	0.159809	-0.29452	0.104653	0.0544061	0.11388	0.132734	-0.316242	0.0493824	-0.0174238	0.0480266	0.158344	0.0701709	0.156823	9.30258e-05	-0.0494905	0.0891436
Apba2	protein-coding	GM15	0.382735	0.187018	0.443336	-0.462111	0.114383	-0.0450976	0.34705	-0.191353	-0.433062	0.224489	0.187338	-0.243293	0.522597	0.357205	0.504612	0.0990794	0.0356462	-0.0586799
Apbb1	protein-coding	GM1	0.642715	0.0535632	0.492599	-0.548798	0.138819	-0.0646328	0.0559091	-0.226764	-0.574745	0.314664	0.244651	-0.332259	0.473644	0.339989	0.269252	0.0136658	-0.0493194	0.0390409
Apc	protein-coding	GM2	0.0447677	0.328284	0.0131149	-0.052008	0.0236792	0.062862	0.309264	0.0472138	-0.118196	-0.0467433	-0.0925829	0.157266	0.10326	0.00128174	0.228725	0.0587743	0.0332048	0.0813266
Speg	protein-coding	GM3	0.3213	0.147247	0.508259	-0.275558	0.13031	-0.0332851	0.311368	-0.221923	-0.290944	0.312413	0.189692	-0.317814	0.538274	0.38383	0.406071	0.105157	0.0624109	0.00111057
Apobec1	protein-coding	GM2	-0.00377391	0.0220762	0.0096092	0.0203092	0.00996943	-0.00502374	-0.0113359	-0.110878	0.00545032	0.0344215	-0.028797	-0.0444906	0.0253962	0.00226543	0.0181148	0.0284382	0.0321118	-0.0150524
Apoe	protein-coding	GM2	-0.0133277	0.121639	-0.215894	-0.0631234	-0.0490861	0.0574572	-0.123662	-0.154597	-0.0619357	-0.080412	-0.14899	0.189163	-0.107347	-0.149262	-0.0962044	0.0271135	0.0329249	-0.0234197
App	protein-coding	GM1	0.466879	0.387787	0.217911	-0.52526	0.106803	0.0633596	0.197819	-0.0122065	-0.571198	0.154977	-0.0200515	0.0826988	0.307585	0.239822	0.306559	0.0401975	-0.0320255	0.0876196
Arc	protein-coding	GM3	0.389843	-0.0370194	0.683696	-0.299842	0.110504	-0.141065	0.327568	-0.39197	-0.320088	0.299122	0.384292	-0.561055	0.702753	0.505565	0.469806	0.0900209	0.0634321	-0.0166745
Arf1	protein-coding	GM3	0.57516	0.0292829	0.452038	-0.396583	0.135635	-0.0380043	0.0287606	-0.150401	-0.44039	0.279528	0.20766	-0.321982	0.391885	0.245848	0.208422	-0.00962904	-0.0617478	0.0784512
Arf3	protein-coding	GM1	0.451153	0.149665	0.535669	-0.436101	0.169494	-0.0625136	0.274549	-0.245455	-0.393093	0.321909	0.231703	-0.352322	0.571523	0.338997	0.444637	0.102719	0.0361157	-0.0740217
Arf5	protein-coding	GM3	0.335089	-0.110285	0.473609	-0.153114	0.101509	-0.0737163	0.085702	-0.281613	-0.154257	0.231063	0.258991	-0.462624	0.410402	0.288948	0.203149	0.0306428	-0.00975873	0.0183927
Synpo2	protein-coding	GM2	0.0701828	0.0169571	-0.019631	-0.038738	0.07577	0.0352898	-0.00944892	0.0117057	-0.0109971	0.00946561	0.105953	-0.0188909	-0.00617324	-0.0326363	0.0324709	0.0529887	0.0210691	-0.00607571
Rhoc	protein-coding	GM2	0.121759	0.0674777	0.140802	-0.157994	-0.0500302	-0.0116617	0.0185876	-0.228096	-0.13013	0.276141	-0.0300021	-0.117522	0.166939	0.154738	0.110576	0.0307592	0.0475144	-0.0771565
Arhgap5	protein-coding	GM2	-0.028501	0.238392	-0.0908784	-0.0249163	-0.155711	0.0393972	0.172197	-0.0280154	-0.111978	-0.0244288	-0.317274	0.210828	0.0160771	0.0123796	0.0839271	-0.012289	-0.000593099	0.0938244
Rnd2	protein-coding	GM8	-0.184584	0.125638	-0.565379	0.224128	-0.115544	0.136505	-0.260602	0.425829	0.119161	-0.348323	-0.261116	0.563743	-0.575557	-0.428908	-0.394558	-0.0879192	-0.093021	0.216879
Arnt	protein-coding	GM7	0.0894656	0.182555	0.237653	-0.0808916	0.0336663	-0.0136689	0.315184	-0.0779685	-0.0779901	0.0743808	0.0379754	-0.129766	0.238874	0.0615764	0.276112	0.0440662	0.0255725	-0.000314664
Arntl	protein-coding	GM13	0.324817	0.150351	0.531215	-0.257261	0.0854705	-0.0374212	0.33318	-0.253029	-0.289479	0.189494	0.12432	-0.345087	0.549233	0.329413	0.410833	0.0525174	0.00889121	0.0376103
Arx	protein-coding	GM8	-0.306851	0.134317	-0.660399	0.232949	-0.257208	0.137938	-0.22786	0.468233	0.167447	-0.378013	-0.537378	0.720974	-0.636472	-0.42571	-0.437296	-0.157151	-0.109924	0.158894
Asah1	protein-coding	GM2	0.00265365	-0.00390593	-0.0829657	-0.0614889	-0.0985447	-0.0447539	-0.0916194	-0.0605456	-0.0567413	0.00625445	-0.0719737	0.0389176	-0.0788628	-0.091733	-0.0775417	-0.0231577	-0.0155555	-0.0456761
Ass1	protein-coding	GM8	-0.128582	0.129723	-0.427707	0.169733	0.0120735	0.115658	-0.188613	0.424271	0.100613	-0.181048	-0.0933883	0.452345	-0.421369	-0.256566	-0.264883	0.00890818	-0.0145524	0.147243
Ate1	protein-coding	GM2	-0.117463	0.170209	-0.217352	-0.0576502	-0.0282975	0.064702	0.105752	0.15069	0.042187	-0.13721	-0.124856	0.24412	-0.155922	-0.149765	0.0270722	0.0156985	0.00819032	-0.0909615
Atf4	protein-coding	GM8	-0.239618	0.0899729	-0.465621	0.130201	-0.176219	0.0919253	-0.134802	0.301831	0.0673638	-0.350413	-0.290314	0.471535	-0.418272	-0.228594	-0.270641	-0.102882	-0.0655583	0.134342
Neurod6	protein-coding	GM3	0.351219	-0.202616	0.79448	-0.172625	0.10117	-0.207983	0.224965	-0.464365	-0.13493	0.263764	0.479314	-0.833671	0.66116	0.305595	0.408686	0.0542684	0.00505882	-0.11227
Atp1a1	protein-coding	GM3	0.492075	-0.0321061	0.728315	-0.430128	0.131113	-0.0816114	0.350147	-0.337416	-0.393914	0.380932	0.278656	-0.548103	0.732567	0.573208	0.527762	0.067834	0.00991576	-0.0305541
Atp2b2	protein-coding	GM3	0.261114	0.12047	0.547929	-0.291285	0.068278	-0.120843	0.456061	-0.401802	-0.309095	0.219679	0.255134	-0.424235	0.61915	0.456172	0.567072	0.134879	0.0888195	-0.0326374
Atp5c1	protein-coding	GM4	-0.172995	-0.076052	-0.295853	0.563879	-0.0498242	0.0464851	-0.216736	0.158616	0.215255	-0.221556	-0.0706347	0.197002	-0.349531	-0.272187	-0.315865	-0.0880152	-0.0256395	0.383696
Atp5f1	protein-coding	GM4	-0.193681	-0.103032	-0.228012	0.601768	-0.0638651	0.014485	-0.168624	0.114059	0.24834	-0.237607	-0.0122399	0.119842	-0.290217	-0.218196	-0.269227	-0.0650445	-0.00604127	0.37718
Atp5g1	protein-coding	GM4	-0.19774	-0.129801	-0.08681	0.720549	0.0262126	0.0388604	-0.0891893	0.0783684	0.407082	-0.0907725	0.0737523	-0.0210531	-0.161686	-0.124618	-0.197203	-0.0145292	0.0443894	0.322824
Atp5j	protein-coding	GM4	-0.46984	-0.124973	-0.461823	0.766427	-0.143861	0.0705522	-0.177774	0.248655	0.522482	-0.328821	-0.211511	0.311971	-0.492613	-0.288644	-0.394556	-0.0862796	0.000926633	0.270968
Atp5k	protein-coding	GM4	-0.434361	-0.227237	-0.189816	0.697525	-0.0784963	-0.00354263	-0.119016	0.0577722	0.585783	-0.181544	-0.0856177	0.0094391	-0.243647	-0.16292	-0.271586	-0.0501289	0.0407314	0.0911515
Atp6v1a	protein-coding	GM1	0.393826	0.256926	0.0884536	-0.310258	0.0570792	0.0602675	0.0391928	0.147606	-0.391037	0.086226	0.0247464	0.0979886	0.0907518	-0.00284087	0.118139	0.0086097	-0.0318141	0.118736
Atp6v1b2	protein-coding	GM1	0.636315	0.156906	0.246598	-0.361416	0.124507	0.0509235	-0.111131	0.028359	-0.544522	0.228874	0.0982593	-0.0576948	0.192963	0.125116	0.0417199	-0.0437301	-0.101767	0.260892
Atp6v0d1	protein-coding	GM1	0.398899	-0.144699	0.4509	-0.100961	0.15745	-0.100753	-0.00751831	-0.226275	-0.142024	0.215779	0.398168	-0.442619	0.360019	0.204793	0.154963	0.0291884	0.00158234	0.0320414
Atp6v1e1	protein-coding	GM1	0.036963	-0.212112	0.059373	0.359818	-0.00344365	-0.0268895	-0.275354	-0.077247	0.191255	0.0630042	0.131516	-0.146809	-0.052191	-0.0256096	-0.248597	-0.0211481	-0.0144711	0.182644
Atp6v0e	protein-coding	GM2	0.0865752	0.0578977	0.157224	-0.00291267	-0.00731538	-0.0205155	0.0567142	-0.205625	-0.0361446	0.0946297	-0.06307	-0.136531	0.154705	0.000780236	0.0924819	0.012563	-0.00121077	0.0258403
Atp7a	protein-coding	GM2	0.0340611	0.0680541	0.0811516	0.084508	0.0374421	0.00811391	0.0708158	-0.00524007	0.0113579	0.01801	0.054743	-0.0474261	0.0692803	0.0101798	0.0639002	0.0461527	0.0454289	0.0794293
Atp9a	protein-coding	GM1	0.501865	0.198363	0.308007	-0.486462	0.142359	0.0349436	0.0823103	0.0440656	-0.488608	0.198319	0.0666048	-0.0683748	0.307398	0.203013	0.231762	0.0217596	-0.066521	0.0694476
Atpif1	protein-coding	GM1	-0.264136	-0.239999	0.000467485	0.572332	-0.0294025	-0.043111	-0.0746715	-0.0645392	0.541167	-0.0244685	0.0314359	-0.137554	-0.0633881	0.0078926	-0.143914	0.00525036	0.0619775	0.00179994
Atp6v0c	protein-coding	GM1	0.0879751	-0.199854	-0.01359	0.0836003	0.00472813	-0.0337565	-0.331159	0.0480049	0.1088	0.0260356	0.182088	-0.0605698	-0.1153	-0.105195	-0.277631	-0.0822486	-0.0510481	-0.0274962
Slc7a2	protein-coding	GM2	-0.00401552	0.0458212	-0.161478	-0.0380786	-0.0501567	0.0438073	-0.0731625	-0.133714	-0.0183597	-0.073771	-0.100202	0.14486	-0.0665392	-0.118372	-0.0609703	0.00170028	0.0273216	-0.0349295
B2m	protein-coding	GM14	0.0142147	-0.0142025	0.244044	-0.0835156	0.0847804	-0.0438173	0.117455	-0.312707	-0.048475	0.201961	0.0299089	-0.22774	0.289204	0.445879	0.179368	0.0810177	0.0609083	-0.089547
Bach2	protein-coding	GM2	-0.191961	0.234058	-0.215887	0.0448715	-0.0688387	0.0679416	0.2114	0.128912	0.0523173	-0.181259	-0.131663	0.268854	-0.118007	-0.117956	0.0575317	0.0226646	0.0404929	0.0163162
Bcan	protein-coding	GM2	0.0207966	0.176913	-0.255871	0.108655	-0.10475	0.0631159	-0.0928392	-0.0364821	-0.06967	-0.126506	-0.239153	0.316775	-0.140868	-0.138938	-0.147217	-0.00160408	-0.00391006	0.183611
Bcat1	protein-coding	GM8	0.0452767	0.194627	-0.207917	0.164324	0.033776	0.106964	-0.0864195	0.384628	-0.0619879	-0.244511	-0.0903913	0.310106	-0.260342	-0.23835	-0.172832	-0.0644701	-0.0936135	0.370207
Bcat2	protein-coding	GM2	0.233686	0.0796893	0.241109	-0.137906	0.105877	0.00692605	0.0955525	-0.110261	-0.163214	0.168246	0.153012	-0.151274	0.252471	0.158687	0.166656	0.0614444	0.0251073	0.0305485
Bckdhb	protein-coding	GM12	-0.149586	0.133011	-0.282715	0.18958	-0.053814	0.107474	-0.0301585	0.265569	0.0522055	-0.232545	-0.213342	0.350465	-0.270338	-0.215779	-0.152009	-0.0553942	-0.0518903	0.202111
Bcl2	protein-coding	GM2	0.109401	0.130748	0.146716	-0.0876803	0.0279072	-0.0413618	0.232597	-0.0805145	-0.12319	0.00535874	0.16868	-0.0627935	0.205766	0.052545	0.237166	0.0624239	0.0586715	0.0307009
Bdnf	protein-coding	GM3	0.292344	0.00730587	0.493227	-0.164535	0.100261	-0.0542078	0.247621	-0.338548	-0.242345	0.471824	0.289108	-0.388078	0.563199	0.633845	0.338292	0.128698	0.129056	0.0159068
Bet1	protein-coding	GM2	0.115142	0.0174975	0.155543	0.0554598	0.0322984	0.0203787	-0.00617919	-0.0357318	0.00858657	0.0261049	0.0276928	-0.112943	0.0921766	0.0138289	0.0162377	-0.0155058	-0.0377414	0.0975126
Bex2	protein-coding	GM1	-0.338184	-0.294474	-0.303839	0.184753	-0.0758173	0.0069705	-0.290414	0.264255	0.490562	-0.138797	-0.078252	0.116318	-0.38565	-0.238256	-0.356271	-0.0438733	-0.0515286	-0.304287
Ngfrap1	protein-coding	GM1	-0.277119	-0.203841	-0.341001	0.280755	-0.098494	0.0371564	-0.320039	0.362912	0.430905	-0.150547	-0.112862	0.199217	-0.435887	-0.28414	-0.396502	-0.0288912	-0.0507622	-0.119924
Bicd1	protein-coding	GM15	-0.0375257	0.187645	0.106802	-0.0231932	0.0454115	-0.00822311	0.386735	0.0053681	0.0072749	-0.0115634	0.0732468	-0.0265947	0.158088	0.0352396	0.361515	0.0892463	0.0821834	-0.0514782
Hrk	protein-coding	GM3	0.26582	0.0296074	0.334595	-0.113051	0.286168	0.00878674	0.115636	-0.0624723	-0.102757	0.201144	0.307241	-0.267622	0.295141	0.143663	0.200782	0.0817359	0.0294944	-0.00279015
Fabp7	protein-coding	GM2	0.11497	0.047687	0.0840714	-0.0900063	-0.0685779	-0.0191766	0.00107414	-0.211943	-0.0840266	0.149513	-0.0532994	-0.0517437	0.157005	0.0349408	0.0311925	0.0518623	0.0464913	-0.0537788
Bmp1	protein-coding	GM13	0.223502	0.203318	0.437302	-0.254624	0.104259	0.00543418	0.341402	-0.241049	-0.252415	0.358805	0.0739514	-0.224605	0.539257	0.49112	0.403254	0.112809	0.0837185	-0.0337642
Bmp7	protein-coding	GM2	0.00184267	0.0498589	-0.0740746	-0.0651006	-0.00416682	0.0469031	-0.0454136	-0.0586906	-0.0417059	0.021732	-0.0529903	0.0853176	-0.031932	-0.0278887	-0.00344127	0.0134756	0.0213081	-0.0390536
Bmp8b	protein-coding	GM8	-0.0367997	0.09914	-0.182851	0.0402184	-0.0526833	0.0826445	-0.0539891	0.186337	0.0228493	-0.0676619	-0.17205	0.248588	-0.177958	-0.0911422	-0.113214	-0.0340849	-0.0380835	0.0774527
Bmpr1a	protein-coding	GM2	0.059334	0.132923	0.104534	-0.0253701	0.036489	0.00526261	0.146695	-0.0622626	-0.035229	0.0492329	0.0434557	-0.036272	0.127604	0.0113829	0.144669	0.065398	0.0420951	0.00667207
Bmpr1b	protein-coding	GM2	0.138795	0.0634604	0.169468	-0.0972091	-0.0814682	-0.0488032	0.0874345	-0.244013	-0.0648414	0.183136	0.0475647	-0.127168	0.235119	0.0219571	0.124958	0.0687025	0.0709695	-0.100641
Bnip3	protein-coding	GM1	0.16448	-0.0175794	0.0417226	0.0942744	0.085246	0.00756975	-0.130615	0.0294999	-0.0540558	-0.0345431	0.175735	-0.0337768	-0.0178455	0.0500999	-0.0596838	-0.00387449	-0.0401108	0.205957
Brca1	protein-coding	GM2	0.0138873	-0.0183408	0.0575481	0.0223642	-0.0232045	-0.0379571	0.00421887	-0.122645	0.0272353	0.0434974	0.0513437	-0.085518	0.0629986	-0.0139824	0.013043	0.0495751	0.0546125	-0.0353385
Zfp36l1	protein-coding	GM2	0.00679383	0.0464113	-0.228564	-0.085115	0.000570476	0.0237698	-0.1581	-0.28524	-0.0602114	-0.0362611	-0.137776	0.120979	-0.122138	-0.15876	-0.0534297	0.0125558	0.041547	-0.0818913
Zfp36l2	protein-coding	GM2	0.000115268	0.0435483	-0.148619	-0.0648946	-0.0258709	0.00974749	-0.0781162	-0.190341	-0.0290707	-0.0590433	-0.100948	0.105204	-0.042906	-0.103232	-0.0361574	0.031503	0.0276691	-0.0747965
Birc6	protein-coding	GM7	0.0422152	0.241449	0.169366	-0.090706	0.0317275	0.00318002	0.437495	-0.0408751	-0.0803924	0.0259756	0.0318969	-0.0408578	0.235831	0.0882888	0.35021	0.0815624	0.0656205	-0.00653645
Bsn	protein-coding	GM3	0.228222	0.130158	0.560984	-0.11457	0.0254897	-0.0859146	0.417802	-0.255121	-0.125207	0.260786	0.19287	-0.373182	0.565546	0.38401	0.444585	0.0952904	0.0696154	-0.0287609
Btg1	protein-coding	GM2	-0.11133	-0.00622203	-0.115613	-0.15183	-0.185721	-0.00856651	-0.0371663	-0.0602637	0.017494	-0.0420943	-0.271648	0.0768375	-0.0803957	-0.046444	-0.0562657	-0.0575805	-0.0247031	-0.208493
Bub3	protein-coding	GM3	0.216713	-0.0766163	0.194113	-0.186111	0.076313	-0.0343628	-0.0240886	-0.108591	-0.174749	0.110302	0.102893	-0.208431	0.166766	0.126013	0.08332	-0.00920965	-0.0210458	-0.00676723
Tspo	protein-coding	GM2	0.0339911	0.0578925	-0.0679324	-0.0350121	0.067947	0.0344339	-0.0842189	-0.124685	-0.0441121	0.0709226	-0.0165455	0.0141049	-0.0590967	-0.0493621	0.0038498	0.0145443	0.0355623	-0.00274984
C3ar1	protein-coding	GM17	0.00350606	0.0658988	-0.0255955	-0.0102427	0.0439044	0.000775389	0.00367139	-0.0529619	-0.0254783	0.0163547	-0.0290188	-0.00535401	-0.016517	-0.0172674	0.0394827	0.0141453	0.139025	-0.00369882
Cacna1e	protein-coding	GM3	0.276884	0.0677738	0.680177	-0.238975	0.206836	-0.084025	0.44959	-0.26388	-0.159141	0.338084	0.328412	-0.559122	0.637681	0.29333	0.535775	0.150905	0.081404	-0.131999
Cacna2d1	protein-coding	GM3	0.192277	0.118798	0.645203	-0.310657	0.0921262	-0.0426545	0.492766	-0.310125	-0.165299	0.306917	0.229286	-0.517015	0.649907	0.435705	0.533625	0.110786	0.0743154	-0.187996
Cacnb1	protein-coding	GM3	0.457161	0.0487437	0.684337	-0.299567	0.156752	-0.0724573	0.27935	-0.241435	-0.29397	0.306935	0.279938	-0.498505	0.633318	0.355531	0.430119	0.0734326	0.00263391	0.00863527
Cacnb3	protein-coding	GM3	0.440962	0.108222	0.625506	-0.356522	0.0881631	-0.0443124	0.218168	-0.211363	-0.314402	0.35315	0.168568	-0.419754	0.568663	0.349972	0.3429	0.0527944	-0.0222249	-0.0251131
Cacnb4	protein-coding	GM1	0.193186	0.13496	0.32346	-0.207623	0.109891	-0.0490308	0.420521	-0.262562	-0.248918	0.0435492	0.281752	-0.252603	0.413719	0.293855	0.465201	0.111046	0.0753297	0.0347881
Cacng2	protein-coding	GM1	0.0463084	0.22074	0.133202	-0.00751872	-0.0623941	-0.00146297	0.30053	0.0415755	-0.101868	0.00305541	-0.050392	0.04852	0.172842	0.152176	0.219408	0.0209338	0.0113992	0.134415
Cacybp	protein-coding	GM1	-0.146214	-0.121492	-0.269414	0.28462	-0.0756229	0.0515695	-0.247297	0.245173	0.245065	-0.139567	-0.092315	0.180945	-0.340779	-0.220635	-0.293	-0.0740746	-0.0375564	0.0640484
Calm1	protein-coding	GM1	0.298243	-0.25613	0.74464	-0.137887	0.103527	-0.177526	0.199294	-0.533016	-0.0653147	0.359462	0.378453	-0.76501	0.672113	0.435322	0.361363	0.053404	0.0287498	-0.131388
Calm2	protein-coding	GM1	0.146658	-0.39737	0.578603	0.0227403	0.103941	-0.186241	0.136902	-0.474632	0.0858585	0.246141	0.404082	-0.734693	0.498393	0.356337	0.283467	0.050836	0.0504282	-0.130104
Calm3	protein-coding	GM1	0.122303	0.0655937	0.21273	-0.120947	0.0388965	-0.00114267	0.116785	-0.00643048	-0.0346161	0.163004	-0.0155569	-0.09489	0.219374	0.268473	0.156684	0.0252525	-0.0133958	-0.0625109
Car8	protein-coding	GM2	0.0313149	0.0510683	-0.0832303	-0.0824513	-0.0176207	0.0359799	-0.0195839	-0.0868222	-0.0309527	-0.0603028	-0.0651856	0.104855	0.00677458	-0.0547396	-0.0366972	0.0105789	0.00897562	-0.0469257
Camk2a	protein-coding	GM3	0.290604	0.125386	0.716285	-0.373624	0.110619	-0.110331	0.505624	-0.308655	-0.264262	0.367972	0.18263	-0.502847	0.734473	0.517377	0.605458	0.092315	0.055645	-0.151515
Camk2b	protein-coding	GM1	0.492125	0.19474	0.498485	-0.548882	0.17034	-0.0304966	0.342725	-0.198042	-0.508049	0.28556	0.196851	-0.29318	0.554387	0.32321	0.496297	0.0783288	0.0203116	-0.0410692
Camk2g	protein-coding	GM2	0.117319	0.0933067	0.292751	0.00525349	0.0432819	-0.0579826	0.294556	-0.211767	-0.0685152	-0.00669016	0.179171	-0.2076	0.325359	0.134794	0.298447	0.0784435	0.0433094	0.0869377
Camk4	protein-coding	GM3	0.354585	0.0199863	0.706085	-0.305106	0.220289	-0.114932	0.387079	-0.326362	-0.237828	0.277747	0.440095	-0.563309	0.684802	0.452904	0.51856	0.0909046	0.0422684	-0.0915967
Capn1	protein-coding	GM13	0.176984	0.144346	0.15832	-0.11859	0.119079	0.0135216	0.146713	-0.123769	-0.173667	0.217088	0.155869	-0.0560041	0.244519	0.23684	0.20274	0.128492	0.103995	0.0305962
Capn2	protein-coding	GM2	0.0850593	0.265663	-0.235506	0.01679	0.0898969	0.122906	-0.015749	0.153397	-0.16662	-0.0475003	-0.0428672	0.374712	-0.138083	-0.000479714	-0.0526534	0.0325002	0.025836	0.249799
Capzb	protein-coding	GM1	0.343026	-0.0694498	0.231815	-0.100577	0.0719309	-0.0289491	-0.109349	-0.0972331	-0.199579	0.165724	0.138072	-0.229081	0.150394	0.045358	0.0131099	-0.0278573	-0.0623818	0.135131
Car1	protein-coding	GM10	-0.10756	0.0532724	0.0283838	0.218316	-0.0306506	0.01037	0.0636226	0.00492577	0.155007	-0.0661338	-0.0287919	-0.0503734	-0.0176159	-0.0928394	0.0181175	0.0623953	0.0640165	0.0696636
Car11	protein-coding	GM3	0.213975	-0.0390654	0.321501	-0.295415	0.0549768	-0.0827484	0.159337	-0.220687	-0.220207	0.175988	0.137864	-0.288696	0.332179	0.221012	0.247275	0.0348801	0.0040078	-0.0763709
Car2	protein-coding	GM2	-0.0755929	0.199932	-0.340084	0.137982	-0.116504	0.0756209	-0.209115	0.0123367	0.0171107	-0.224984	-0.255692	0.361291	-0.280097	-0.262781	-0.274308	-0.0130266	-0.018254	0.124211
Car5a	protein-coding	GM2	-0.0165743	0.0245158	-0.0343957	0.014082	0.0226301	0.00886172	-0.00164159	-0.0583203	0.0082093	0.013845	-0.000762462	0.00938103	-0.0161081	-0.0266672	0.0162026	0.026191	0.040358	-0.00802442
Casp12	protein-coding	GM10	0.0619189	0.0731847	0.0575199	-0.0772438	0.00660108	0.0109209	-0.03891	-0.073701	-0.0390163	0.0745068	-0.00404252	-0.0284151	0.0442446	0.0643111	0.0185523	0.046856	0.0150556	-0.0539349
Casp6	protein-coding	GM2	0.0777995	0.0848313	0.0487365	-0.0418444	0.0562762	0.0176166	0.0225425	-0.0669901	-0.0607279	0.0859284	0.0271618	-0.0160481	0.0646603	0.0372977	0.0615215	0.0380031	0.021535	0.0141803
Casp8	protein-coding	GM16	-0.00407791	0.0472529	-0.0725014	-0.00757615	0.059869	0.0107002	-0.0614639	-0.101317	-0.028835	0.0405361	-0.0444536	0.0107843	-0.0656894	-0.0457438	0.00979705	0.0473631	0.020323	-0.00346026
Ctnna2	protein-coding	GM15	-0.00678983	0.321537	0.130913	-0.101977	0.060027	0.0104733	0.452867	-0.0139608	-0.0597624	0.00337501	0.0369969	0.0337042	0.234987	0.150229	0.457649	0.129159	0.109035	-0.0650571
Ctnnd1	protein-coding	GM13	0.180578	0.179913	0.267851	-0.167914	0.107739	-0.00274373	0.294213	-0.194476	-0.185857	0.290623	0.164051	-0.1256	0.380597	0.358134	0.336821	0.130271	0.115088	-0.0112251
Cbfa2t3	protein-coding	GM3	0.209511	0.103839	0.38158	-0.209981	0.116152	-0.0673256	0.260872	-0.16151	-0.163917	0.263589	0.206622	-0.251439	0.400881	0.269588	0.340619	0.094908	0.0723301	-0.0637839
Cbln1	protein-coding	GM10	0.142533	0.0547261	0.200529	-0.0342123	0.0563682	-0.0156368	-0.0207508	-0.0870878	-0.0287151	0.21224	0.0857798	-0.153773	0.157359	0.088262	0.037424	0.0773554	0.0354805	-0.0498864
Cbs	protein-coding	GM2	-0.0301717	0.0330528	-0.18969	-0.0894124	-0.0905541	-0.00222963	-0.0685247	-0.133012	0.00253091	-0.132549	-0.13068	0.172759	-0.0558947	-0.152776	-0.0793599	0.00261778	0.0129684	-0.112593
Cck	protein-coding	GM3	0.190973	-0.00149097	0.627562	-0.130931	-0.0359871	-0.103486	0.214947	-0.400995	-0.103635	0.428439	0.0166391	-0.521499	0.57243	0.457929	0.261604	0.0083853	0.00769417	-0.106951
Cckbr	protein-coding	GM3	0.4321	-0.0391676	0.738041	-0.134689	0.16593	-0.132685	0.243681	-0.356802	-0.279931	0.34283	0.29105	-0.629469	0.653812	0.32265	0.393026	0.0388938	-0.000547264	0.109549
Ccnd3	protein-coding	GM2	0.244819	0.138943	0.0507303	-0.0980681	0.137751	0.0359968	0.0328603	-0.0175748	-0.225482	0.181003	0.178848	0.0599924	0.111744	0.210584	0.0687332	0.0516835	0.0680517	0.15616
Ccnf	protein-coding	GM3	0.191084	0.0860218	0.26636	-0.133476	0.0574842	-0.00798246	0.15085	-0.0917201	-0.175236	0.176084	0.101797	-0.153522	0.282431	0.21776	0.192996	0.0441574	0.0375628	0.0319649
Ccs	protein-coding	GM2	0.192515	0.0262704	0.255036	0.018555	0.0604975	-0.00653061	0.0340222	-0.0837806	-0.0530575	0.074341	0.0773573	-0.184649	0.192044	0.0497197	0.0732384	-0.00883605	-0.0329608	0.114785
Cct3	protein-coding	GM8	0.0846553	0.040182	-0.220794	-0.107576	-0.0595512	0.0524457	-0.206915	0.170219	-0.145588	-0.128799	-0.169671	0.230601	-0.240044	-0.19985	-0.203859	-0.0958294	-0.0996272	0.086278
Cct6a	protein-coding	GM1	0.291892	0.0210736	-0.0025364	-0.197819	0.00432855	0.022067	-0.172681	0.0986418	-0.243378	0.00590568	-0.0385477	0.0585812	-0.0546217	-0.0634008	-0.093307	-0.0805618	-0.0901954	0.0992162
Cct7	protein-coding	GM1	0.306728	-0.000944259	0.0390662	-0.168226	0.0158409	0.0215409	-0.193087	0.0751843	-0.223806	0.0406417	-0.0528296	0.0390545	-0.016825	-0.00728107	-0.107788	-0.0970806	-0.106043	0.118598
Cct8	protein-coding	GM1	0.178594	0.0306552	-0.18241	0.0239683	-0.00402065	0.0597374	-0.258688	0.214609	-0.124938	-0.127106	-0.0416027	0.198366	-0.249366	-0.220785	-0.236671	-0.0969231	-0.0923907	0.21007
Cd34	protein-coding	GM3	0.3435	-0.0441486	0.634274	-0.227976	0.0769204	-0.147583	0.275119	-0.433103	-0.296338	0.322801	0.263095	-0.547447	0.606749	0.402676	0.387718	0.000784371	0.0103456	0.0341316
Cd38	protein-coding	GM2	0.00449356	-0.00769034	-0.0127273	-0.0378786	-0.0400764	-0.0046948	-0.0100401	-0.155019	-0.0238199	0.0209184	-0.0282801	-0.0136766	0.044043	0.0262782	0.0212752	0.0194316	0.0261746	-0.0213597
Entpd2	protein-coding	GM2	-0.0432044	0.0501266	-0.22475	-0.00383134	-0.112541	0.0264688	-0.0953749	-0.083367	0.0122986	-0.144167	-0.165631	0.217588	-0.119805	-0.163007	-0.142614	-0.0210402	-0.00840689	-0.00958894
Cd53	protein-coding	GM17	0.043746	0.0872481	0.00554861	-0.00908221	0.0739083	-0.000772283	-0.0143647	-0.0793052	-0.0508336	0.051409	-0.00796643	-0.0302727	0.0111047	0.0209635	0.0516344	0.0253788	0.128559	0.0244623
Cd6	protein-coding	GM3	0.231562	0.0512164	0.328729	-0.184999	0.0409213	-0.0446699	0.157317	-0.152194	-0.191425	0.263448	0.132278	-0.220195	0.33733	0.295905	0.229118	0.049242	0.029687	-0.00395073
Cd63	protein-coding	GM12	-0.33214	0.120503	-0.588366	0.0704774	-0.197481	0.0703386	-0.280189	0.297884	0.173608	-0.298894	-0.445604	0.583901	-0.538795	-0.400274	-0.357729	-0.0557761	-0.0413527	-0.117637
Cd7	protein-coding	GM3	0.185143	-0.106591	0.364014	-0.059084	-0.057778	-0.162409	0.083195	-0.281398	-0.111829	0.254687	0.200373	-0.380993	0.317706	0.152525	0.157197	0.032773	0.0368104	-0.0293538
Cd81	protein-coding	GM2	-0.0143463	0.0528618	-0.436972	-0.052156	-0.0185354	0.127884	-0.317851	0.320086	0.00510438	-0.241223	-0.163354	0.427633	-0.444006	-0.331263	-0.320464	-0.088419	-0.0949111	0.0211655
Cd83	protein-coding	GM3	0.274105	0.0585498	0.322853	-0.215611	0.115291	-0.0311708	0.0687408	-0.0994474	-0.214073	0.226299	0.14638	-0.191947	0.312504	0.365821	0.172946	0.0396718	0.000985456	-0.0275916
Cd84	protein-coding	GM17	-0.00337986	0.0544544	-0.0584096	-0.00258872	0.045916	-0.00996329	-0.0546002	-0.0892205	-0.0282012	0.0133628	-0.0612547	-0.0132697	-0.0536116	-0.0340177	0.0105171	0.00223909	0.0232384	-0.00579891
Cd86	protein-coding	GM17	-0.00161327	0.054448	-0.0593793	0.00029175	0.0501422	-0.00335766	-0.0610117	-0.0789679	-0.0252141	0.0179808	-0.0626127	-0.00960652	-0.0591133	-0.034813	0.00496037	0.00546191	0.0337368	-0.00217436
Cd9	protein-coding	GM2	0.00241362	0.0521219	-0.176936	-0.0885531	0.0034407	0.0216422	-0.132112	-0.194865	-0.053786	-0.0341593	-0.107317	0.088067	-0.0957196	-0.133122	-0.0511614	0.0445971	0.046674	-0.0702761
Cdk11b	protein-coding	GM2	0.137666	0.0343406	0.153594	-0.162891	0.0252893	-0.0265447	0.112352	-0.116673	-0.149791	0.0725865	0.034647	-0.116544	0.176794	0.0985886	0.153912	0.0111403	0.0136911	-0.0106744
Cdc37	protein-coding	GM1	0.312996	-0.0899152	0.0997089	-0.174654	0.0714006	-0.0373554	-0.157755	-0.0220869	-0.224014	-0.00720069	0.140714	-0.100677	0.0394143	-0.00661028	-0.0488037	-0.0764853	-0.0841929	0.0903173
Cdc42	protein-coding	GM1	0.0718079	-0.120511	0.135956	0.106094	-0.00735212	-0.0298468	-0.123659	-0.0541779	0.109179	0.147723	0.0806955	-0.164109	0.0490159	0.114042	-0.0660441	0.00369979	0.000136016	-0.0106301
Arhgap31	protein-coding	GM2	0.0767153	0.0508295	0.0527351	0.00286884	-0.0735888	-0.0253793	0.0544953	-0.181596	-0.0814029	0.137988	-0.0565958	-0.0531243	0.0891795	0.0498946	0.0745028	0.00646262	0.0437631	0.0512644
Cdh6	protein-coding	GM3	0.204321	0.112889	0.31	-0.214763	0.180204	-0.024557	0.290883	-0.122189	-0.222618	0.263082	0.36099	-0.200658	0.397092	0.390392	0.377917	0.13897	0.114635	-0.0174424
Cdk5r1	protein-coding	GM1	0.0720654	0.0608256	0.456164	-0.124188	0.0546572	-0.0355133	0.35668	-0.204359	0.0058158	0.234442	0.131632	-0.334652	0.482263	0.386068	0.379784	0.0988398	0.088473	-0.164685
Cdk5r2	protein-coding	GM3	0.406915	0.0427523	0.525049	-0.27679	0.101208	-0.0398717	0.253444	-0.144956	-0.306244	0.212414	0.215486	-0.354552	0.49815	0.328898	0.350781	0.0289311	-0.0265618	0.0782812
Cdkn1a	protein-coding	GM3	0.240743	-0.0267239	0.492382	-0.214161	-0.0116285	-0.124019	0.1596	-0.272229	-0.211409	0.243265	0.0880475	-0.384542	0.450014	0.314533	0.254575	0.00862771	-0.00785472	-0.0692537
Cdkn2d	protein-coding	GM1	0.123048	-0.0548493	0.0881204	0.0526221	0.0515863	-0.00283574	-0.110156	-0.0269814	-0.00323043	0.0858332	0.0316515	-0.0878697	0.035532	0.0609791	-0.0565338	0.0120253	-0.0122463	0.072688
Cebpd	protein-coding	GM2	-0.0705237	-0.0191805	-0.0817824	-0.0555328	0.0222431	-0.0251568	-0.0655162	-0.0709112	0.00262144	-0.0495948	0.0310395	0.0202159	-0.0792746	-0.113183	-0.0247125	-7.23192e-05	0.00140704	-0.0835414
Celsr1	protein-coding	GM2	-0.0179143	0.0710517	-0.0148538	-0.013924	0.0131869	0.0167764	0.0582729	-0.0258344	-0.00135213	-0.019458	-0.0140062	0.0350859	0.0285997	-0.00857284	0.0440798	0.0396786	0.0299097	-0.0192034
Cenpa	protein-coding	GM8	-0.273351	0.0872416	-0.44168	0.242773	-0.15565	0.0486559	-0.138048	0.32871	0.112125	-0.244963	-0.34269	0.471741	-0.435238	-0.300237	-0.270829	-0.108678	-0.0644692	0.153307
Cfl1	protein-coding	GM3	0.299721	-0.329126	0.500968	0.123485	0.194664	-0.138575	-0.0674698	-0.278464	0.125394	0.228672	0.541302	-0.598625	0.354673	0.241109	0.0679338	0.0360786	0.0167333	0.00783268
Cfl2	protein-coding	GM8	-0.168719	0.0498883	-0.397792	0.195619	-0.099248	0.0681892	-0.18831	0.268164	0.0998393	-0.249095	-0.218751	0.360753	-0.411481	-0.313683	-0.277613	-0.0622807	-0.0476097	0.122377
Cflar	protein-coding	GM2	0.0944284	0.099376	0.159097	-0.133488	0.013873	-0.0128033	0.0279939	-0.16031	-0.0514166	0.202791	-0.0129599	-0.0936586	0.17396	0.143796	0.0895134	0.0606161	0.0515443	-0.145831
Ch25h	protein-coding	GM6	-0.0869998	0.0612034	-0.250777	0.262294	-0.0653998	0.0831892	-0.107086	0.109932	0.0389731	-0.144755	-0.199076	0.268184	-0.247363	-0.147541	-0.196119	-0.062749	-0.0363705	0.265384
Chkb	protein-coding	GM2	-0.0639196	0.105587	-0.0123561	-0.00903831	-0.0545631	0.0101267	0.114979	0.0020301	0.0353215	-0.040999	-0.118147	0.0685437	0.0160602	-0.0215971	0.0587785	-0.00172759	0.0162428	-0.0413679
Chga	protein-coding	GM1	0.280663	0.0812745	-0.000910067	-0.0914799	0.0860545	0.0351712	-0.10641	0.161142	-0.203621	-0.030322	0.0991811	0.0965351	-0.0165292	-0.0606378	-0.022145	-0.000502036	-0.0362217	0.136732
Chgb	protein-coding	GM1	0.362387	-0.0416286	0.324924	-0.314116	0.0824364	-0.0917357	0.072644	-0.273311	-0.375544	0.0782199	0.219801	-0.296185	0.317381	0.264723	0.196532	0.0319908	-0.0380546	0.0820336
Chil1	protein-coding	GM2	0.0866875	0.0215604	0.0775541	-0.0799735	0.0103093	-0.00874058	0.0185209	-0.109457	-0.0467445	0.0448936	0.0598563	-0.0547993	0.118676	0.0834018	0.0496831	0.0552244	0.0283216	-0.0343724
Chka	protein-coding	GM2	0.0946785	0.176274	0.207875	-0.159431	0.0159301	-0.0133471	0.28651	-0.071666	-0.119067	0.0913281	-0.00906212	-0.0804063	0.245108	0.0989282	0.265836	0.0489042	0.0172162	-0.0436258
Chrm1	protein-coding	GM3	0.478992	0.0991934	0.656391	-0.349987	0.12793	-0.0622294	0.265016	-0.213119	-0.381996	0.325192	0.21343	-0.450148	0.601853	0.35609	0.39842	0.0355066	-0.0230525	0.0493694
Chrm4	protein-coding	GM3	0.248375	0.095403	0.326226	-0.222493	0.0532854	-0.0364996	0.179839	-0.147965	-0.272563	0.193548	0.0919409	-0.193399	0.35186	0.271364	0.242731	0.0276829	0.0158132	0.0313922
Chuk	protein-coding	GM2	-0.108897	0.0455297	0.0627082	-0.0772288	-0.023325	-0.0294208	0.249746	-0.103693	0.0501044	0.00919195	0.00703385	-0.0739045	0.119666	0.029572	0.188784	0.0545244	0.0668016	-0.174569
Cideb	protein-coding	GM2	0.0154983	0.0488504	-0.0749571	-0.0240399	-0.0398425	0.00889501	-0.0229276	-0.0475675	-0.0170102	-0.0547343	-0.0545402	0.0895731	-0.0152477	-0.0597521	-0.0366585	0.00892089	0.00592071	0.00404768
Cirbp	protein-coding	GM8	-0.147469	1.22932e-05	-0.341158	0.09946	-0.0882793	0.0818843	-0.179506	0.262002	0.100315	-0.182062	-0.249721	0.328845	-0.340945	-0.128632	-0.25803	-0.0952638	-0.0728708	0.0621981
Ckmt1	protein-coding	GM1	0.218359	-0.0567715	-0.0233645	-0.0277486	0.226246	0.0402978	-0.136859	0.178648	-0.133064	-0.101388	0.222593	-0.00180682	-0.0762806	-0.127829	-0.0396272	-0.0235109	-0.0412981	0.187826
Coro1a	protein-coding	GM1	0.408897	-0.124666	0.523095	-0.348427	0.109759	-0.104148	0.0844825	-0.284823	-0.263573	0.328472	0.243734	-0.468431	0.496705	0.388251	0.267137	0.041883	0.00891351	-0.104299
Clcn5	protein-coding	GM2	-0.0248671	0.129806	-0.0987774	-0.000978994	-0.0179958	0.0512131	0.0653473	0.0761509	-0.0254033	-0.0482894	-0.104001	0.168062	-0.0493504	-0.0191305	0.0112039	0.0177294	0.00189228	0.0461229
Clns1a	protein-coding	GM1	0.039892	-0.0231736	-0.0586461	0.0422295	-0.049409	0.0206845	-0.0915271	0.0262442	-0.00795004	-0.0214483	-0.0603795	0.044047	-0.0820604	0.0193635	-0.0979563	-0.039262	-0.0401614	0.0928102
Clk1	protein-coding	GM2	-0.329771	-0.0674224	-0.207213	0.0580871	-0.12325	-0.0360007	0.104605	-0.0411921	0.239961	-0.190003	-0.10965	0.0609574	-0.165799	-0.174037	-0.017867	-0.0113704	0.0270917	-0.230026
Clk4	protein-coding	GM2	-0.181152	0.00431855	-0.0953166	-0.00613424	-0.0795591	-0.030218	0.137314	-0.0498185	0.107268	-0.0914246	-0.0582934	0.0200512	-0.0527991	-0.0844321	0.0539502	0.00848731	0.0342576	-0.153463
Tpp1	protein-coding	GM2	0.278294	0.143852	0.220907	-0.13747	0.0211188	0.0155035	0.0331749	-0.0426671	-0.230234	0.0656973	-0.0251392	-0.0963353	0.178152	-0.0211915	0.0907946	-0.0224735	-0.0651937	0.125823
Cln3	protein-coding	GM2	0.0984629	0.123132	0.0609773	-0.0636758	0.00465083	0.0234264	0.0636639	-0.0104477	-0.0901616	0.0901428	-0.0196626	0.0219896	0.0801907	0.057242	0.0645906	0.0263005	0.0084221	0.046485
Clta	protein-coding	GM1	0.0225945	-0.124134	0.0352691	0.0288941	-0.00527003	-0.025413	-0.0672495	0.00418931	0.139533	0.0172635	0.064386	-0.0870428	-0.0164582	-0.00939982	-0.0719092	-0.0243329	-0.0203772	-0.093038
Clu	protein-coding	GM2	0.104398	0.00678063	-0.169745	-0.195726	-0.106492	0.0593549	-0.261868	0.192817	-0.0751387	-0.0183366	-0.12094	0.194691	-0.208579	-0.236343	-0.237411	-0.0492987	-0.0803871	-0.0932116
Cmas	protein-coding	GM1	0.389832	-0.0669661	0.22858	-0.19923	0.152027	-0.0248588	-0.0635378	-0.0187353	-0.205942	0.145483	0.244766	-0.202789	0.161824	0.0773328	0.0781346	0.0115903	-0.0416062	0.04597
Cnih2	protein-coding	GM1	0.32423	-0.17604	0.291004	-0.121672	0.127189	-0.0320015	-0.0993532	-0.122065	-0.0552576	0.190294	0.293179	-0.336749	0.188429	0.0199809	0.0208014	0.00461063	-0.0227375	-0.0375281
Cnn2	protein-coding	GM16	0.0127473	0.0625596	-0.142976	0.0133634	0.0419103	0.0544732	-0.108114	-0.0758816	-0.0466784	0.0303041	-0.0475134	0.0898584	-0.142955	-0.0893045	-0.0349887	0.0831625	0.0314303	0.0606051
Cnp	protein-coding	GM2	0.172901	0.142182	0.0115576	-0.108548	0.0668469	0.0281111	-0.0503568	-0.0225418	-0.157759	0.0416826	0.0146213	0.0653381	0.0394273	0.0137608	0.00363195	0.0693232	0.00715543	0.0823539
Cnr2	protein-coding	GM17	-0.0148502	0.00797859	-0.0102298	0.0176369	0.0126074	-0.00486895	0.0079595	-0.023145	0.0145623	-0.00101195	0.00410657	-0.00827373	-0.00153743	-0.0137098	0.00945156	0.0124369	0.0502574	-0.00954537
Cntfr	protein-coding	GM12	-0.00640704	0.253394	-0.307056	-0.0217808	0.0115786	0.145699	-0.105038	0.250026	-0.071291	-0.0463211	-0.227869	0.473453	-0.235021	-0.0797615	-0.189268	-0.0204991	-0.0213108	0.114222
Cobl	protein-coding	GM3	0.395719	0.0344941	0.819859	-0.269472	0.170011	-0.104081	0.386041	-0.37161	-0.245582	0.410992	0.310171	-0.662767	0.778253	0.507282	0.551596	0.123398	0.0505511	-0.078885
Coch	protein-coding	GM14	0.283787	0.12883	0.439147	-0.287898	0.103058	0.0178734	0.235461	-0.187713	-0.260613	0.260951	0.13613	-0.217076	0.49625	0.613846	0.345535	0.10112	0.0516496	-0.0331215
Col11a1	protein-coding	GM10	0.0224168	0.169722	0.0363147	0.023672	-0.0158071	0.022691	0.0215293	-0.018811	-0.0163343	0.110888	-0.106651	0.0384248	0.0398617	0.071116	0.00999141	0.0905248	0.0244296	0.0449687
Col11a2	protein-coding	GM2	0.00374005	0.0422969	-0.0742545	-0.0393214	-0.043318	0.0120117	0.00827162	-0.0835166	-0.0186066	-0.0366123	-0.0629349	0.0776115	0.000608093	-0.0608836	0.00151452	0.0261352	0.0233151	-0.0412781
Col12a1	protein-coding	GM11	0.100076	-0.174843	0.103928	0.0340487	0.140854	-0.0837026	-0.0196759	-0.0583983	0.0260019	-0.0851044	0.457374	-0.256738	0.0282685	-0.117472	0.0621084	0.0403072	-0.0063075	0.0331278
Col4a5	protein-coding	GM2	-0.00348272	0.0243266	-0.0876118	-0.0439643	0.00237764	0.0453352	-0.0434411	-0.113208	-0.0250759	0.0100716	-0.0283009	0.0607987	-0.0394523	-0.0486221	0.00709588	0.00994283	0.0459	-0.0324008
Col5a2	protein-coding	GM2	0.0204905	0.0463454	0.0278098	-0.0098884	0.0196986	0.0281873	-0.000154011	-0.0779745	-0.0166287	0.0904863	0.00773549	-0.0169445	0.045605	0.0237107	0.0294303	0.0307361	0.0404946	-0.0257391
Col6a1	protein-coding	GM3	0.156381	-0.0302369	0.291865	0.0130719	-0.00869396	-0.0890505	0.129697	-0.168737	-0.0520795	0.209258	0.202065	-0.320087	0.233355	-0.0286382	0.164492	0.0262532	0.048991	0.0113822
Col6a2	protein-coding	GM3	0.119646	0.0638166	0.188136	-0.0966985	0.0396473	-0.0372313	0.100971	-0.0658539	-0.0537333	0.117458	0.131009	-0.151463	0.156103	0.0252257	0.122979	0.0463811	0.0272506	-0.0472905
Col9a3	protein-coding	GM2	0.0640306	0.0737377	0.0220778	-0.0606475	0.0694385	0.0284832	0.0563812	-0.0539112	-0.0669494	-0.0039839	-0.00060856	0.0234306	0.0897015	0.0360518	0.0601753	0.0519356	0.0306408	0.0129153
Comt	protein-coding	GM3	0.235048	-0.0126336	0.28622	-0.210859	0.0146244	-0.0887299	0.0348739	-0.271958	-0.235125	0.179189	0.0750594	-0.244468	0.274771	0.193941	0.127795	-0.000553988	-0.011241	0.00301263
Coq7	protein-coding	GM8	-0.269835	0.0157193	-0.324872	0.238954	-0.120926	0.0816396	-0.100212	0.192675	0.223594	-0.16488	-0.303103	0.298264	-0.303788	-0.116925	-0.21245	-0.0586667	-0.0192027	0.0426959
Cort	protein-coding	GM8	-0.261614	0.128335	-0.505007	0.30637	-0.146108	0.11771	-0.191323	0.346897	0.106945	-0.292914	-0.403975	0.563269	-0.49623	-0.313888	-0.387259	-0.12283	-0.0723937	0.258037
Cox17	protein-coding	GM9	-0.474103	-0.215078	-0.234198	0.524202	-0.118416	-0.0305267	-0.0791114	0.0688004	0.604403	-0.200896	-0.0794338	0.0159628	-0.289193	-0.236876	-0.218131	-0.0109125	0.04297	-0.0700123
Cox4i1	protein-coding	GM4	-0.264526	-0.247309	-0.0561683	0.694465	-0.00890349	-0.0191008	-0.11008	-0.0440486	0.466163	-0.0834903	0.0646754	-0.106135	-0.131437	-0.0177069	-0.224247	-0.0570863	0.0116837	0.221569
Cox5a	protein-coding	GM4	-0.327925	-0.222466	-0.248805	0.782055	-0.0754246	-0.00731922	-0.184341	0.106137	0.439033	-0.227789	-0.0495679	0.0771914	-0.322909	-0.228577	-0.316798	-0.0599273	0.011289	0.342144
Cox5b	protein-coding	GM4	-0.42482	-0.20029	-0.315807	0.798071	-0.0845014	0.0181802	-0.115469	0.20243	0.600426	-0.290229	-0.0470363	0.123924	-0.392464	-0.337581	-0.314159	-0.0697338	0.0132477	0.222712
Cox6a1	protein-coding	GM4	-0.391027	-0.255325	-0.118846	0.695816	-0.0725359	-0.0568252	-0.134787	-0.0513677	0.546001	-0.123384	0.00186488	-0.0791511	-0.194372	-0.122831	-0.266009	-0.043951	0.0227499	0.13812
Cox6a2	protein-coding	GM8	-0.2692	0.167414	-0.445239	0.350449	-0.194062	0.113858	-0.144305	0.23324	0.109993	-0.274026	-0.33274	0.48565	-0.42614	-0.276048	-0.334193	-0.135195	-0.050101	0.298301
Cox6c	protein-coding	GM4	-0.521332	-0.243879	-0.273118	0.751022	-0.0971873	-0.019469	-0.0667114	0.0986674	0.613612	-0.295678	-0.0417665	0.0460838	-0.323428	-0.204744	-0.252236	-0.0589954	0.0279557	0.130257
Cox7a2	protein-coding	GM4	-0.452597	-0.295755	-0.166514	0.745563	-0.0989312	-0.0494923	-0.132042	0.0201696	0.610978	-0.147601	-0.0266727	-0.0653341	-0.248383	-0.141575	-0.267308	-0.0497848	0.0381397	0.0909389
Cox7c	protein-coding	GM4	-0.466361	-0.209652	-0.224155	0.676691	-0.0895279	-0.0296243	-0.0672322	0.0381406	0.581693	-0.214846	-0.0654587	0.0109388	-0.263668	-0.201022	-0.228036	-0.0232378	0.0627338	0.068908
Cys1	protein-coding	GM1	0.229664	0.0183476	0.314145	-0.0601426	0.0578193	-0.0441372	0.10266	-0.0713962	-0.114032	0.133945	0.122071	-0.245421	0.244634	0.0784405	0.145557	0.0170071	-0.00205404	0.0868149
Cplx1	protein-coding	GM1	0.0383333	0.198112	-0.380129	0.263749	-0.0144493	0.133684	-0.12097	0.340593	-0.141083	-0.327584	-0.171039	0.486264	-0.362367	-0.27973	-0.238167	-0.0980195	-0.07995	0.558352
Cpt2	protein-coding	GM2	-0.00561907	0.0928248	-0.153944	-0.00861932	-0.0183143	0.0484352	-0.0849672	0.0383372	-0.0260946	-0.0391826	-0.107915	0.181715	-0.118493	-0.0955694	-0.0932291	0.00123807	-0.00978507	0.0371012
Cr2	protein-coding	GM2	-0.0333024	0.093557	-0.0785323	0.0194514	-0.0137609	0.027411	0.0289305	0.0394763	0.0100634	-0.0264973	-0.0705986	0.11376	-0.050941	-0.0368711	-0.00547098	0.0156765	0.0167104	0.017963
Crebbp	protein-coding	GM7	0.0432074	0.192031	0.176446	-0.155128	0.0253317	-0.00897603	0.394922	-0.0824363	-0.0895653	0.04148	0.0445932	-0.0701355	0.247427	0.111264	0.340529	0.0780196	0.0617246	-0.0802788
Crhbp	protein-coding	GM6	-0.12888	0.0799907	-0.379077	0.290895	-0.0667028	0.0428028	-0.176839	0.238267	0.0436295	-0.19648	-0.329118	0.431142	-0.375669	-0.228699	-0.297287	-0.0688011	-0.0690277	0.301739
Crhr1	protein-coding	GM3	0.264966	0.134756	0.49394	-0.306925	0.0988191	-0.00260429	0.323875	-0.223338	-0.284046	0.360143	0.123731	-0.280866	0.567272	0.560546	0.425745	0.083342	0.0659428	-0.0718129
Crip1	protein-coding	GM2	0.0213033	0.0659642	-0.0906584	-0.0485586	0.0635475	0.032559	-0.0910224	-0.140697	-0.0414468	0.0759214	-0.0361918	0.0239622	-0.083423	-0.038236	0.00430675	0.0148744	0.0355176	-0.00432501
Crmp1	protein-coding	GM1	0.448641	0.183655	0.283297	-0.404284	0.145797	0.0488792	0.0848459	0.0564528	-0.405557	0.163456	0.0919346	-0.0684369	0.273594	0.161428	0.204039	0.00943576	-0.0610016	0.0734834
Cr1l	protein-coding	GM2	0.1654	0.102734	0.25559	-0.113818	0.0474889	-0.012865	0.158425	-0.0940441	-0.0798214	0.0796518	0.031956	-0.173315	0.219119	0.0321297	0.202727	0.0288139	-0.0086271	-0.0259992
Hapln1	protein-coding	GM2	-0.176508	0.173567	-0.411273	0.0413436	-0.215628	0.130145	-0.0992384	0.117185	0.0645803	-0.255661	-0.299117	0.417675	-0.334928	-0.284475	-0.275352	-0.0997336	-0.0360638	0.0227308
Crym	protein-coding	GM3	0.289887	-0.124036	0.384602	-0.0228417	0.386817	-0.0787521	0.0947692	-0.132933	-0.0488986	0.0985096	0.644076	-0.426288	0.304718	0.145117	0.221148	0.0887649	0.027344	0.0592487
Csf1	protein-coding	GM2	0.123788	0.0805599	0.123038	-0.132966	0.0145027	-0.00031921	0.0740315	-0.088003	-0.123094	0.15236	-0.00605438	-0.0447754	0.156463	0.132662	0.121791	0.0238024	0.0153723	-0.0144235
Csf1r	protein-coding	GM17	0.0174338	0.0874672	-0.0194071	-0.0142676	0.0644609	-0.00473987	-0.0224229	-0.0845623	-0.0507697	0.0386533	-0.0474436	-0.0217079	-0.0100085	0.00617718	0.0383602	0.0209607	0.0926153	0.011528
Csf3r	protein-coding	GM17	0.00635465	0.0554537	-0.0314766	-0.00359649	0.0476242	-0.00402055	-0.0359521	-0.0766262	-0.0270375	0.0208377	-0.0401469	-0.0214987	-0.0265623	-0.0153145	0.0189735	0.00959488	0.0455449	-0.003393
Csk	protein-coding	GM8	-0.0241219	0.1542	-0.196815	0.093584	-0.00149659	0.0839566	-0.052582	0.165919	0.0106582	-0.0826002	-0.140366	0.255896	-0.185649	-0.143348	-0.105392	-0.0114734	-0.0202811	0.126553
Ncan	protein-coding	GM13	0.28794	0.069752	0.49968	-0.172602	0.129834	-0.056617	0.282399	-0.253087	-0.16234	0.2256	0.272826	-0.368222	0.53446	0.24832	0.370281	0.095344	0.0580643	-0.0234871
Csrp1	protein-coding	GM2	0.177704	0.058743	0.0860112	-0.165114	-0.0263669	-0.029426	-0.0343408	-0.266612	-0.155989	0.112099	0.00996956	-0.0723675	0.157238	0.0416768	0.0613291	0.0461311	0.0462275	-0.051846
Cst3	protein-coding	GM2	-0.375291	-0.0243587	-0.433981	0.269138	-0.0711448	0.0933277	-0.257807	0.279408	0.356559	-0.239177	-0.160359	0.341451	-0.4565	-0.272621	-0.362255	-0.037854	-0.0207299	-0.0801877
Cstb	protein-coding	GM9	-0.381654	-0.150078	-0.335873	0.307583	-0.202751	-3.39299e-05	-0.16731	0.0538405	0.359389	-0.205612	-0.245905	0.169758	-0.346106	-0.242789	-0.28081	-0.0705229	-0.00461971	-0.0535782
Ctsc	protein-coding	GM2	0.0148101	0.0476266	-0.0654875	-0.00686492	0.0155569	0.0137041	-0.0653092	-0.0784126	-0.0331489	0.0492992	-0.0544101	0.0244971	-0.0551849	-0.0633965	-0.0212051	-0.00245538	0.0142909	0.0205092
Ctsh	protein-coding	GM16	-0.00228581	0.0599166	-0.129588	-0.0127319	0.078679	0.0271968	-0.115168	-0.153257	-0.0513553	0.0682099	-0.0645972	0.0373426	-0.126488	-0.0713266	0.00435302	0.0334317	0.033738	-0.00127892
Ctsk	protein-coding	GM3	0.170509	0.0553634	0.22616	-0.069407	0.053995	-0.039759	0.039064	-0.138465	-0.104602	0.171445	0.140706	-0.170836	0.19774	0.121452	0.121879	0.070482	0.0442113	0.024283
Ctsl	protein-coding	GM12	-0.140558	0.0352201	-0.431047	0.210518	-0.0845817	0.117903	-0.284599	0.206883	0.0933224	-0.234986	-0.228873	0.390289	-0.434922	-0.297813	-0.356428	-0.0662011	-0.0544996	0.170052
Ctss	protein-coding	GM17	0.0112393	0.0502176	-0.0200369	0.00277011	0.0680803	-0.0166826	-0.0499279	-0.102348	-0.00418477	0.0336097	-0.00874318	-0.0572231	-0.0291108	-0.0390392	0.0188834	0.0248368	0.143622	-0.021396
Celf1	protein-coding	GM13	0.227761	0.170607	0.431857	-0.394606	0.0766323	-0.0339084	0.41785	-0.212437	-0.273674	0.244663	0.0861441	-0.260031	0.511868	0.348691	0.476474	0.0761364	0.0506416	-0.148987
Cx3cr1	protein-coding	GM17	-0.021282	0.0640029	-0.0630677	0.00805616	0.0417733	-0.0167834	-0.0461539	-0.0910049	-0.00749251	0.00532396	-0.0681639	-0.0183459	-0.0559805	-0.0432333	0.012698	0.0118547	0.0597479	-0.0176169
Cyb561	protein-coding	GM1	0.499497	0.0884741	0.445802	-0.259071	0.164694	0.0156394	0.114836	-0.0168123	-0.34104	0.200121	0.233317	-0.266098	0.374288	0.17676	0.226022	0.00857641	-0.0457541	0.146747
Cycs	protein-coding	GM4	-0.174533	-0.138929	-0.0876977	0.615497	-0.0448759	0.0124569	-0.0635003	0.00897805	0.27855	-0.114676	-0.0294828	0.0137606	-0.12156	0.00399056	-0.16027	-0.0526399	0.0262589	0.333171
Cyp11a1	protein-coding	GM3	0.157753	0.0213754	0.250626	-0.0859758	0.0711736	-0.0455863	0.165261	-0.125637	-0.141879	0.111083	0.205233	-0.212524	0.246904	0.130587	0.20531	0.0510547	0.0407378	0.0434191
Cyp2b19	protein-coding	GM10	0.0406295	0.0138008	0.0669477	-0.00547268	0.0341612	-0.011726	-0.0418746	-0.0323122	0.00174325	0.0656448	0.0759304	-0.0663872	0.0329708	-0.0172652	-0.0155566	0.0375167	0.00479135	-0.0228128
Cyp2j6	protein-coding	GM2	0.195293	0.0845847	0.111434	-0.0937333	0.0424358	0.00865005	0.0110458	-0.108328	-0.139773	0.0917218	0.0786771	-0.0468783	0.150322	0.0720247	0.0728647	0.0457173	0.0258564	0.0428846
Dach1	protein-coding	GM2	0.0139667	0.105441	-0.0843596	-0.0132284	0.0263469	0.0307059	-0.0169836	-0.0459613	-0.0197313	-0.00166518	-0.0357546	0.115244	-0.0291162	-0.0367782	-0.0122888	0.0225493	0.0316311	-0.0137538
Dapk2	protein-coding	GM13	0.145741	0.0479592	0.314465	-0.199632	0.0356437	-0.0397923	0.215312	-0.244803	-0.16349	0.142438	0.136124	-0.194085	0.39565	0.418126	0.285318	0.069751	0.0496886	-0.0601916
Dazl	protein-coding	GM3	0.222858	0.0100633	0.258259	-0.0789524	0.108657	-0.0344653	0.0985421	-0.0854088	-0.137391	0.126102	0.225022	-0.203048	0.233677	0.128177	0.16605	0.0382344	0.0283416	0.0713453
Dbi	protein-coding	GM2	-0.24423	-0.025272	-0.108993	0.118703	-0.0975414	0.0152267	-0.0669629	-0.0695342	0.226171	-0.0226242	-0.0921868	0.00864735	-0.0891296	-0.0808157	-0.0981846	0.0394062	0.0661031	-0.166588
Dbt	protein-coding	GM2	0.0329911	0.17985	-0.0980941	0.0167981	-0.00329328	0.0767851	0.0338175	0.0771778	-0.0685002	-0.031803	-0.115501	0.192961	-0.0580645	-0.0354021	-0.0164348	-0.00260523	-0.0163603	0.134557
Eci1	protein-coding	GM2	-0.0231903	0.117475	-0.216618	0.0354958	-0.0535353	0.0634012	-0.121439	0.0852818	0.00537286	-0.0880581	-0.130666	0.247821	-0.188438	-0.161829	-0.161889	-0.0267258	-0.0173833	0.0700941
Ddc	protein-coding	GM16	-0.0361379	0.0364143	-0.0949282	-0.0172025	0.0378876	0.0191809	-0.0630349	-0.0267651	-0.0155237	0.020304	-0.0515378	0.0630918	-0.0849606	-0.0586689	-0.0241738	0.0965692	0.0157222	-0.0277405
Asap1	protein-coding	GM3	0.137898	0.130306	0.402504	-0.249829	0.133862	-0.0606083	0.436196	-0.259512	-0.214114	0.139417	0.24806	-0.313817	0.476562	0.291664	0.490374	0.100892	0.0954933	-0.112242
Ddn	protein-coding	GM3	0.338262	0.0928326	0.628114	-0.119938	0.119356	-0.0325822	0.303553	-0.247242	-0.169669	0.334324	0.176111	-0.446565	0.579454	0.336233	0.385049	0.0720485	0.0282694	0.0500635
Ddx5	protein-coding	GM2	0.140155	0.123135	0.196563	-0.378846	0.0272635	-0.0412886	0.280192	-0.22952	-0.241383	0.0756977	0.0298928	-0.135275	0.290944	0.154551	0.348295	0.0653998	0.0425141	-0.182727
Twist2	protein-coding	GM3	0.199341	0.0472071	0.281038	-0.0879312	0.132176	-0.00950759	0.041492	-0.115855	-0.0726893	0.295717	0.147856	-0.192311	0.245622	0.225175	0.125299	0.0655975	0.0383734	-0.0384826
Ackr1	protein-coding	GM1	0.255267	0.188532	0.400697	-0.0997108	0.0891815	0.00683268	0.224451	-0.113774	-0.146252	0.254012	0.10751	-0.19667	0.398077	0.315403	0.274204	0.10373	0.0434713	0.0507838
Dhcr7	protein-coding	GM2	0.282488	0.164441	0.160161	-0.153003	0.117355	0.0374931	0.0475103	-0.0193823	-0.213962	0.148498	0.112597	-0.0277221	0.17979	0.0705468	0.111742	0.0594445	0.0124951	0.080799
Dio2	protein-coding	GM2	-0.0336681	0.0844737	-0.213649	-0.0822249	-0.110335	0.0378934	-0.060869	-0.139089	-0.00494096	-0.145652	-0.156935	0.215023	-0.0729129	-0.169418	-0.113446	-0.00230577	0.00972954	-0.0984111
Dlg1	protein-coding	GM3	0.311717	0.0302777	0.666993	-0.272122	0.158028	-0.101364	0.455144	-0.358426	-0.255368	0.300205	0.3255	-0.585675	0.681729	0.425745	0.570982	0.124449	0.0767241	-0.0566691
Dlg4	protein-coding	GM15	0.173558	0.169368	0.347046	-0.137753	0.088691	-0.00423152	0.367918	-0.0929846	-0.125244	0.152626	0.150607	-0.194756	0.381867	0.208089	0.415849	0.0859837	0.064159	-0.00093103
Dlx1	protein-coding	GM8	-0.412356	0.145717	-0.686326	0.12135	-0.244557	0.121286	-0.213349	0.566798	0.221416	-0.379356	-0.540876	0.731873	-0.671322	-0.444742	-0.411007	-0.142553	-0.0994993	-0.0346567
Dlx2	protein-coding	GM8	-0.304415	0.164312	-0.57498	0.0927591	-0.193798	0.110819	-0.186654	0.430574	0.140719	-0.312163	-0.455855	0.625814	-0.558312	-0.371326	-0.355856	-0.128002	-0.0933616	0.0176097
Dlx5	protein-coding	GM8	-0.372395	0.131511	-0.685693	0.241824	-0.272559	0.137936	-0.243669	0.520902	0.217991	-0.393018	-0.548056	0.736547	-0.676091	-0.445217	-0.461632	-0.172704	-0.111447	0.113852
Dlx6	protein-coding	GM8	-0.25449	0.12579	-0.542046	0.214798	-0.229355	0.127455	-0.175873	0.388851	0.151306	-0.309974	-0.442226	0.595814	-0.530326	-0.350846	-0.364816	-0.137193	-0.0921665	0.150454
Dmpk	protein-coding	GM2	0.00979697	0.116171	0.00831454	-0.0251129	0.0179546	0.0307906	0.0942055	-0.0397057	-0.0189498	0.0481834	-0.0185973	0.0380187	0.0522441	0.0102386	0.0839969	0.0435015	0.0449969	-0.000327715
Dnajc1	protein-coding	GM7	0.137206	0.154451	0.404488	-0.168964	0.0593932	-0.0587588	0.45388	-0.241403	-0.105393	0.199377	0.120227	-0.285463	0.449497	0.211297	0.440128	0.106771	0.0848355	-0.102539
Dnase1l3	protein-coding	GM3	0.0892549	0.0515349	0.188849	-0.000392747	0.0717911	0.0155885	0.0802106	-0.0546824	-0.0358913	0.134544	0.0554162	-0.124656	0.190925	0.143162	0.0973182	0.0590352	0.0497025	0.0295589
Dnase2a	protein-coding	GM2	0.00238167	0.0723464	-0.0418201	-0.0166233	0.0298863	0.0209159	0.00640037	-0.0447815	-0.0160182	-0.0114516	-0.0222094	0.0483027	-0.00467552	-0.0244138	0.0306303	0.0235216	0.0210645	-0.0104722
Dync1i1	protein-coding	GM1	0.151463	0.0391303	0.0311427	-0.239036	0.115768	0.00266825	0.0529816	0.1641	-0.164195	-0.0051924	0.153179	-0.0382804	0.0125142	-0.141621	0.15948	0.0397679	-0.00467933	-0.0473134
Dnm1	protein-coding	GM1	0.70774	0.143049	0.49139	-0.500608	0.175711	-0.0461247	0.14483	-0.255603	-0.66051	0.27129	0.260362	-0.277991	0.517898	0.34082	0.35415	0.0291949	-0.0336354	0.185951
Dnm2	protein-coding	GM2	0.0960303	0.228591	0.0789151	-0.0872063	0.0837683	0.0352402	0.205107	-0.0608697	-0.128349	0.0872479	0.0666333	0.020082	0.14205	0.0559027	0.195671	0.084427	0.0603261	0.0355055
Dnmt3a	protein-coding	GM7	0.109924	0.186397	0.306768	-0.127188	0.0233163	-0.0451271	0.382387	-0.130299	-0.113493	0.146924	0.0650011	-0.173533	0.347795	0.153722	0.36943	0.0952712	0.0640238	-0.0406799
Doc2a	protein-coding	GM3	0.480511	0.0188486	0.481537	-0.222529	0.151718	-0.0407364	0.0995236	-0.0587771	-0.269281	0.310342	0.22902	-0.33055	0.407383	0.297221	0.237105	0.042485	-0.0128386	0.0757145
Dpp4	protein-coding	GM3	0.145817	-0.113999	0.2334	-0.0499939	0.127608	-0.1199	0.0796097	-0.191882	-0.0659009	0.0583648	0.370706	-0.28274	0.202596	0.114658	0.152108	0.0385766	0.0224371	-0.013671
Drd5	protein-coding	GM11	0.137318	-0.0235727	0.0730093	-0.00595134	0.0896392	-0.00539743	-0.0297022	0.0593464	-0.066197	0.015132	0.223446	-0.0931033	0.0332924	-0.0409748	0.0312756	0.0564448	-0.000729268	0.0818685
Drg1	protein-coding	GM1	0.165041	-0.0528579	0.0234202	-0.081597	0.0108957	-0.00831438	-0.146746	0.0179166	-0.104513	0.0346374	-0.00267572	-0.0282861	-0.0280974	-0.019777	-0.0800785	-0.0366974	-0.0556939	0.0356952
Adam18	protein-coding	GM11	0.112821	-0.0372788	0.139851	0.0892215	0.181298	-0.000191	0.0146725	-0.000936347	-0.0154263	-0.00378987	0.307858	-0.176458	0.0891266	-0.0386384	0.0724221	0.037625	0.0306905	0.112956
Dtna	protein-coding	GM2	0.0629908	0.183633	0.114078	-0.116293	-0.0818923	-0.0525498	0.318343	-0.116965	-0.126592	0.00819812	0.013688	-0.0437101	0.191618	-0.0377967	0.26863	0.0494006	0.0546526	0.00777794
E2f1	protein-coding	GM3	0.365559	0.0854645	0.330395	-0.174306	0.132527	-0.0157004	0.0587539	-0.0563314	-0.242906	0.218899	0.260048	-0.214602	0.284454	0.148449	0.164287	0.060002	0.00524673	0.102668
E2f5	protein-coding	GM2	0.16554	0.064066	0.222242	-0.107335	0.0532094	-0.0156624	0.123949	-0.10736	-0.0937922	0.154706	0.113313	-0.145229	0.22572	0.138283	0.159559	0.0526447	0.0300698	-0.00724634
Mapre1	protein-coding	GM3	0.256429	0.00139938	0.216633	-0.182601	0.0955236	-0.0276554	0.00632635	-0.0809212	-0.171915	0.15689	0.134698	-0.17547	0.192341	0.100315	0.109557	0.01577	-0.00658104	-0.0156175
Ebf1	protein-coding	GM16	0.00761178	0.0598002	-0.105656	-0.0331598	0.0826556	0.0298979	-0.100858	-0.137339	-0.0456129	0.0741542	-0.0430899	0.0224144	-0.107949	-0.0472692	0.00776837	0.028238	0.0381532	-0.000403395
Eda	protein-coding	GM2	0.00637482	0.166367	0.0179016	-0.0673342	0.111386	0.0620446	0.1311	0.0697505	-0.00717607	0.0614195	-0.0166823	0.0708228	0.0618146	0.0270496	0.129222	0.0684274	0.0485907	-0.0481103
S1pr1	protein-coding	GM2	0.0108188	0.024138	-0.206561	-0.0956029	-0.0654332	-0.00177456	-0.115518	-0.262595	-0.0363135	-0.0965194	-0.137637	0.154867	-0.0530362	-0.160909	-0.074079	0.0152092	0.0287648	-0.106909
Eef1a2	protein-coding	GM1	0.212767	0.0264366	0.357113	-0.0559814	0.0461973	-0.0759834	0.177685	-0.285525	-0.102511	0.175115	0.177004	-0.278131	0.370251	0.234046	0.2458	0.0547936	0.0461386	0.0275736
Efna1	protein-coding	GM3	0.176342	0.0023491	0.273705	-0.0935395	0.0990321	-0.0222746	0.102751	-0.142985	-0.146933	0.185623	0.12904	-0.241796	0.257337	0.131595	0.174826	0.0698657	0.0399904	0.0193763
Efna3	protein-coding	GM1	0.434321	0.0572058	0.4779	-0.210483	0.0835684	-0.0316011	0.109641	-0.0816419	-0.258072	0.218675	0.105462	-0.297787	0.38382	0.216543	0.204194	-0.00447983	-0.0718532	0.111805
Egfr	protein-coding	GM2	-0.285071	0.138189	-0.40008	-0.0898861	-0.18242	0.0619996	-0.0455493	0.203176	0.0965631	-0.230588	-0.28289	0.410142	-0.331132	-0.270432	-0.175392	-0.0762389	-0.0255962	-0.187239
Rhbdf1	protein-coding	GM2	0.0521107	0.125932	0.0426245	-0.0914508	0.051431	0.0347694	0.106954	-0.062773	-0.100706	0.0265017	0.00515651	0.0348788	0.11283	0.075744	0.120601	0.0450557	0.0500244	0.00477313
Egr1	protein-coding	GM3	0.399744	-0.0687311	0.723649	-0.319842	0.141747	-0.153089	0.322164	-0.38025	-0.300598	0.271418	0.329573	-0.620962	0.688979	0.428424	0.503167	0.0489483	0.0205078	-0.0538183
Egr2	protein-coding	GM3	0.204444	0.0148783	0.343134	-0.216766	0.025357	-0.0469491	0.202429	-0.1752	-0.179554	0.222493	0.0557771	-0.232751	0.38844	0.324017	0.249709	0.0152997	0.0224414	-0.0434145
Egr3	protein-coding	GM3	0.346792	-0.0424845	0.786875	-0.257854	0.101467	-0.154829	0.381505	-0.460433	-0.234069	0.379564	0.307704	-0.659578	0.778532	0.567862	0.513007	0.0926124	0.069141	-0.0878559
Egr4	protein-coding	GM3	0.416912	0.034262	0.590508	-0.258338	0.199488	-0.0489348	0.270077	-0.241163	-0.303932	0.373899	0.296572	-0.401893	0.618921	0.538702	0.39443	0.07173	0.0547332	0.0492863
Eif1a	protein-coding	GM1	0.113305	-0.016801	-0.0429808	0.0203495	0.0392277	0.0113149	-0.115294	0.0742485	-0.029566	-0.0212498	0.0311376	0.0522407	-0.073742	-0.0253471	-0.0767437	-0.00781478	-0.0201483	0.0817465
Eif4a2	protein-coding	GM1	0.0529206	-0.135463	-0.0891955	0.0604202	0.00362711	-0.00209868	-0.178542	0.118098	0.00451068	-0.100096	0.0533811	0.0191586	-0.162918	-0.0940169	-0.139663	-0.0540802	-0.0641926	0.101603
Eif4e	protein-coding	GM1	0.0699175	-0.0671663	0.0977341	-0.0325442	-0.0406225	-0.0345693	0.00655539	-0.0695535	-0.0444376	0.0416208	0.00614727	-0.11376	0.0754919	0.117389	0.0354638	-0.0297528	-0.00828558	0.00576809
Elf1	protein-coding	GM2	0.188903	0.107587	-0.00352563	-0.0455167	0.0747356	0.0610361	-0.0220369	0.0775788	-0.121506	0.0916109	0.0367256	0.100999	0.00894829	0.0802495	-0.0160214	0.0189279	-0.00474605	0.14211
Aimp1	protein-coding	GM1	-0.14579	-0.107795	-0.0949096	0.156349	-0.0211407	0.00303038	-0.0824811	0.019361	0.195073	-0.102859	-0.016701	0.01944	-0.112279	-0.0518048	-0.111852	-0.0143913	0.00709049	-0.0319159
Emb	protein-coding	GM1	0.343611	0.0704477	0.456837	-0.0267389	0.1583	-0.037484	0.131288	-0.0782942	-0.173082	0.142741	0.215237	-0.317273	0.357501	0.124794	0.229952	0.0457213	-0.02235	0.195132
Mark2	protein-coding	GM3	0.392117	0.142359	0.551054	-0.344772	0.136703	-0.0458162	0.317863	-0.183486	-0.329841	0.269723	0.193003	-0.354304	0.544189	0.302596	0.434502	0.07608	0.00639149	-0.0157197
Emp2	protein-coding	GM2	-0.0298469	0.0538611	-0.160037	-0.0605224	-0.00393242	0.021795	-0.0804073	-0.0906229	-0.00169655	-0.0685222	-0.0811409	0.123961	-0.0874293	-0.138059	-0.0693207	0.00217064	0.0109189	-0.0747613
Emr1	protein-coding	GM17	-0.0189798	0.0865835	-0.0587916	-0.0114894	0.0522901	-0.00489326	-0.0196524	-0.0812615	-0.0239046	0.0103113	-0.060254	0.00313531	-0.0421171	-0.0287176	0.039361	0.0199526	0.079134	-0.0186085
Emx1	protein-coding	GM3	0.339284	0.0219231	0.599292	-0.213337	0.197279	-0.0406343	0.294664	-0.280695	-0.237733	0.327105	0.356047	-0.473703	0.606328	0.494078	0.425753	0.127469	0.0742508	0.0153941
Emx2	protein-coding	GM2	0.0750792	0.0487933	0.0832221	-0.0918208	-0.0572112	0.0119112	0.0509791	-0.164007	-0.0849447	0.132391	-0.100635	-0.0338758	0.161118	0.141522	0.0727275	0.0452066	0.0296438	-0.000847474
Enah	protein-coding	GM2	-0.15425	0.17708	-0.134787	0.0766022	-0.0177168	0.0353628	0.162809	0.205303	0.0910931	-0.11544	-0.117799	0.199165	-0.0934534	-0.194554	0.0549409	0.0148501	0.0132105	-0.00364386
Enc1	protein-coding	GM3	0.280264	0.0150783	0.687814	-0.15559	0.119837	-0.11099	0.313756	-0.262332	-0.0838502	0.363033	0.256968	-0.587813	0.600824	0.289619	0.415966	0.0969887	0.0547932	-0.080703
Endog	protein-coding	GM18	0.0820239	-0.0519447	0.088425	0.15387	0.014126	-0.00385625	-0.037571	0.0609396	0.0376109	-0.0473786	0.0503049	-0.077633	0.00760592	-0.0670328	-0.0539441	-0.0467722	-0.0577107	0.253761
Eng	protein-coding	GM16	0.0872673	0.0819264	0.0506379	-0.0384737	0.086927	0.0182902	-0.0255009	-0.143207	-0.0885757	0.158049	-0.00707855	-0.0490535	0.0496877	0.101802	0.0767488	0.15864	0.0395701	0.0307385
Eno1	protein-coding	GM3	0.525049	-0.119266	0.52236	-0.134217	0.0909634	-0.139019	-0.0757607	-0.346668	-0.286338	0.343211	0.358174	-0.483394	0.419126	0.211023	0.0869885	-0.0116205	-0.0339769	0.120709
Eno2	protein-coding	GM1	0.592186	0.135818	0.273934	-0.346371	0.150031	-0.00530654	0.0119037	-0.0623256	-0.580096	0.145023	0.152602	-0.125316	0.258677	0.089801	0.168797	0.00482754	-0.0610119	0.281197
Epas1	protein-coding	GM2	0.0120214	0.0438036	-0.196094	-0.0791638	0.0197348	0.0273007	-0.132717	-0.236198	-0.0581479	-0.014393	-0.0957614	0.100923	-0.108867	-0.136579	-0.0389231	0.0306697	0.0499446	-0.0631817
Epb4.1l1	protein-coding	GM1	0.00954743	0.181798	0.0397625	-0.0569799	-0.0142562	0.0483621	0.205844	0.163442	-0.0356187	-0.0861356	-0.00513298	0.082584	0.0423596	-0.0739422	0.126318	0.0118886	-0.0082156	0.0348496
Epb4.1l2	protein-coding	GM2	-0.0256069	0.279243	-0.0881934	-0.0882838	-0.0351207	0.0606315	0.0916839	0.0319868	-0.0678343	0.066761	-0.287726	0.225801	-0.00496535	0.0909958	0.0836259	0.0505262	0.0142485	-0.00519022
Epb4.1l3	protein-coding	GM1	0.230123	0.233745	0.213229	-0.0651834	0.0970191	0.0551519	0.209935	0.0745671	-0.285324	0.0381947	-0.0390913	0.00354572	0.222834	0.149834	0.233344	0.0437788	-0.0286104	0.274603
Dmtn	protein-coding	GM1	0.490682	0.152546	0.485394	-0.478662	0.0684401	-0.0413907	0.250217	-0.264872	-0.498739	0.311266	0.0742309	-0.277967	0.536115	0.383452	0.393911	0.0496628	0.00407415	0.0245432
Epc1	protein-coding	GM2	0.0593883	0.173942	0.135544	-0.0841344	0.0276232	0.00651238	0.232082	-0.0548148	-0.0653598	0.0485154	0.00711798	-0.0372755	0.171007	0.0397813	0.211044	0.0584777	0.0387889	-0.0202994
Epha4	protein-coding	GM3	0.309342	0.109724	0.696567	-0.311649	0.140178	-0.0787398	0.411079	-0.343292	-0.261815	0.3408	0.146704	-0.486113	0.712198	0.542982	0.530368	0.0905091	0.0446041	-0.0716873
Ephb3	protein-coding	GM13	0.199371	0.135365	0.275873	-0.177185	0.0491859	-0.00348376	0.210168	-0.125601	-0.223684	0.153231	0.0532703	-0.113406	0.352601	0.264845	0.25953	0.0416542	0.035384	0.0466664
Ephx2	protein-coding	GM2	0.163977	0.122263	-0.0243954	0.0178536	0.0406322	0.105443	-0.0510308	0.0802524	-0.107285	-0.00830958	0.00283114	0.126637	0.00303546	-0.0219489	-0.0492376	0.00872046	-0.00255723	0.182631
Epor	protein-coding	GM3	0.246816	0.032048	0.372033	-0.129733	0.0431411	-0.0741444	0.0813021	-0.199578	-0.180204	0.268646	0.168591	-0.301187	0.324643	0.176575	0.176846	0.0703502	0.0323465	0.0189955
Eps8	protein-coding	GM2	-0.157939	0.167351	-0.422967	0.0151218	-0.114816	0.0922586	-0.134704	0.129297	0.0645246	-0.25106	-0.248125	0.4129	-0.356941	-0.332695	-0.261377	-0.0605003	-0.0411206	-0.00917677
Erbb4	protein-coding	GM8	-0.450692	0.210856	-0.685913	0.230367	-0.253385	0.102883	-0.160432	0.495915	0.232911	-0.368624	-0.520356	0.717544	-0.659348	-0.430682	-0.398138	-0.139643	-0.0715491	0.0546026
Erf	protein-coding	GM3	0.186005	0.0944221	0.343996	-0.185044	0.101386	-0.0232929	0.22438	-0.165937	-0.167956	0.221985	0.107572	-0.215918	0.385745	0.27877	0.290414	0.0723806	0.0491216	-0.0342498
Esr2	protein-coding	GM10	0.0343937	0.0756676	0.058336	-0.0459304	0.0394048	0.0131501	0.0366856	-0.00540693	-0.0223487	0.0514467	0.0190292	-0.00578157	0.066845	0.0610978	0.0473862	0.0386587	0.0285486	-0.023308
Fgd6	protein-coding	GM2	0.0213109	0.0537642	-0.0538537	-0.0751169	-0.0297181	0.0264817	0.00873385	-0.130212	-0.027806	0.00238222	-0.0535125	0.0390071	0.0367725	-0.0427786	0.017867	0.0502294	0.032785	-0.0609975
Chchd2	protein-coding	GM4	-0.409259	-0.167138	-0.26114	0.634763	-0.0934662	0.0286593	-0.146886	0.160341	0.562889	-0.170583	-0.0858	0.0829447	-0.340291	-0.257781	-0.295085	-0.0303869	0.0438485	0.0706362
Celf2	protein-coding	GM3	0.21709	0.111281	0.673739	-0.187706	0.198923	-0.0922586	0.627459	-0.438054	-0.102617	0.361224	0.385388	-0.585814	0.724741	0.475399	0.698152	0.205976	0.169011	-0.150864
Etv1	protein-coding	GM5	0.199396	0.0780434	0.0986601	0.0474018	0.422493	0.053291	0.100417	0.0984437	-0.0956	-0.0756414	0.264785	-0.0585983	0.103308	0.14565	0.149335	0.0549805	0.0278234	0.236596
Mecom	protein-coding	GM16	-0.0176735	0.0442807	-0.0688163	-0.00717744	0.0620909	0.00604719	-0.035798	-0.0907523	-0.0136888	0.0586637	-0.0289394	0.0280518	-0.0575576	-0.026908	0.0215401	0.0583106	0.0284126	-0.019678
Ext1	protein-coding	GM13	0.213597	0.0335688	0.573519	-0.187979	0.147861	-0.116486	0.437857	-0.323448	-0.172945	0.243741	0.322701	-0.504814	0.587741	0.226868	0.516869	0.0941136	0.0809309	-0.0936351
Eya1	protein-coding	GM2	-0.00785727	0.0978092	-0.150216	-0.00588297	-0.0446365	0.0343261	-0.0426122	-0.0426271	-0.0340664	-0.0435841	-0.196488	0.188889	-0.0794144	-0.0662673	-0.0713592	0.0224834	0.00688117	0.0249797
Kcnn3	protein-coding	GM2	0.113815	0.109572	0.0666567	-0.0570168	0.1347	0.0768709	0.0438645	0.0337925	-0.0146766	0.239764	0.136943	-0.00100191	0.0956161	0.139988	0.0538026	0.100122	0.0957423	-0.0418112
Acap3	protein-coding	GM3	0.453926	0.110424	0.560676	-0.309815	0.125857	-0.0586265	0.232545	-0.172471	-0.360681	0.21535	0.228456	-0.373379	0.519219	0.249959	0.363096	0.0492861	-0.01867	0.0714578
Eya4	protein-coding	GM6	-0.0801989	0.093319	-0.280638	0.29148	-0.0975803	0.0841932	-0.0775591	0.111325	0.0468588	-0.179355	-0.215429	0.301379	-0.262782	-0.182611	-0.176153	-0.056827	-0.031312	0.303073
Eri3	protein-coding	GM1	0.300824	0.0405343	0.12152	-0.177642	0.0644484	0.0213605	-0.0626248	0.042206	-0.183936	0.0869531	0.0258202	-0.0366463	0.076698	0.0303617	0.00963734	-0.0277161	-0.0570879	0.0735752
Igsf8	protein-coding	GM1	0.145688	0.0860617	-0.191293	-0.305761	-0.0570232	0.0450755	-0.152803	0.216413	-0.24411	-0.134682	-0.188109	0.259891	-0.194676	-0.18251	-0.123576	-0.0914273	-0.120662	0.00855923
Elmo2	protein-coding	GM13	0.492735	0.187535	0.571581	-0.380089	0.116658	-0.026595	0.261645	-0.197254	-0.425969	0.314177	0.0979042	-0.311043	0.584801	0.347323	0.400048	0.0486857	-0.0187729	0.0612019
F3	protein-coding	GM2	-0.0338747	0.0743279	-0.245903	-0.0859571	-0.097084	0.0419473	-0.086162	-0.0649717	0.0205911	-0.15804	-0.166626	0.251092	-0.128505	-0.189724	-0.122294	-0.00472702	0.00730345	-0.093642
Caskin2	protein-coding	GM2	0.0137849	0.0420698	-0.0900752	-0.0356185	0.0334585	0.0248986	-0.0386057	-0.104102	-0.0433764	0.00103295	-0.0429258	0.0699965	-0.0300102	-0.058455	-0.00390345	0.0364828	0.0322326	-0.0194386
Faah	protein-coding	GM1	0.427558	0.157405	0.572482	-0.299255	0.137775	-0.010676	0.26091	-0.1489	-0.359114	0.269511	0.154423	-0.350418	0.531623	0.335395	0.366891	0.0509101	-0.0271682	0.0927089
Fabp3	protein-coding	GM1	-0.140725	-0.115913	0.025181	0.314579	-0.0821856	-0.0177329	-0.00936613	-0.124381	0.23348	0.0169245	-0.0230326	-0.0782074	0.0244703	0.199883	-0.0606477	-0.0165568	0.026898	0.0714334
Bmp2k	protein-coding	GM2	0.0559223	0.135963	0.0235436	-0.0571411	0.0467456	0.0108306	0.0890974	-0.0952017	-0.065501	0.0159998	0.0134992	0.0202989	0.0875121	0.0111379	0.111315	0.0607649	0.040669	-0.00966039
Myh7	protein-coding	GM3	0.22082	0.0764043	0.363748	-0.133031	0.104396	0.0101002	0.163939	-0.129726	-0.162086	0.391383	-0.0146151	-0.249631	0.357784	0.287905	0.212472	0.061391	0.0344431	0.0384251
Ptk2	protein-coding	GM3	0.316922	0.0127948	0.606403	-0.286096	0.12872	-0.153427	0.408355	-0.379255	-0.253395	0.240724	0.407481	-0.569484	0.604288	0.219292	0.536917	0.116444	0.0783857	-0.0897084
Nek8	protein-coding	GM2	0.0658039	0.066742	0.0175577	-0.0275924	0.0330142	0.0171151	0.00706643	-0.0160837	-0.0481693	0.00701534	0.0410919	0.0139407	0.0380286	-0.00842895	0.01739	0.0312239	0.0183232	0.0222746
Fscn1	protein-coding	GM3	0.516843	0.059771	0.637538	-0.413673	0.14941	-0.053384	0.227465	-0.250932	-0.452568	0.325817	0.226866	-0.435926	0.627171	0.436746	0.400057	0.033905	-0.00449037	0.0452757
Fap	protein-coding	GM3	0.194638	-0.000807704	0.379624	-0.142426	0.0129626	-0.10471	0.148962	-0.271262	-0.124777	0.216916	0.237484	-0.329065	0.366548	0.272373	0.2362	0.0791916	0.0487548	-0.0680913
Fasn	protein-coding	GM2	0.236752	0.145679	0.168486	-0.163451	0.0824586	0.0253515	0.0855153	0.0621447	-0.160743	0.0173477	0.0910231	-0.0331633	0.157891	-0.0206325	0.133022	0.0273001	-0.0258664	0.0442206
Fau	protein-coding	GM9	-0.456063	-0.179738	-0.307276	0.396188	-0.116033	-0.00452325	-0.151121	0.15189	0.576063	-0.221268	-0.13622	0.140211	-0.346081	-0.237028	-0.283406	-0.0540149	0.00788879	-0.134797
Fbln1	protein-coding	GM2	0.0510887	0.040617	-0.0270939	-0.0946734	0.0432058	0.020731	-0.0477943	-0.0706034	-0.00963148	0.0423821	0.0426393	0.0226103	0.00498023	-0.0477785	-0.0235559	0.0206309	0.0145898	-0.0915293
Fcer1g	protein-coding	GM17	-0.00899876	0.0687229	-0.0502614	0.00956669	0.0386486	-0.00745978	-0.0315707	-0.0746103	-0.0171238	0.0187398	-0.0585885	-0.00657345	-0.0442218	-0.0257211	0.0146876	0.0203243	0.121613	0.00445576
Fcgr1	protein-coding	GM10	0.0399772	0.0576302	0.0495681	-0.0350188	0.00903168	-0.0138803	-0.0205217	-0.0893486	-0.0470581	0.0894514	-0.0375774	-0.0537113	0.044213	0.0417656	0.0236018	0.0273798	0.00541432	-0.0237488
Fcgrt	protein-coding	GM2	-0.00768767	0.04552	-0.179536	-0.0365838	0.0255688	0.0328989	-0.141139	-0.19719	-0.0497698	0.0159946	-0.0882035	0.0887033	-0.130615	-0.115301	-0.0403814	-0.00465481	0.0301348	-0.0213127
Fdft1	protein-coding	GM13	0.241299	-0.169199	0.294736	-0.166506	0.0960708	-0.0883201	-0.0370849	-0.117233	-0.0550252	0.0823113	0.340854	-0.368076	0.230126	-0.00718744	0.0920429	0.0290934	-0.000895015	-0.125864
Fdx1	protein-coding	GM2	-0.0439095	0.0164845	-0.00838007	0.144279	-0.0540687	0.0169394	-0.0133488	0.0730803	0.0743463	-0.0505733	-0.118607	0.0444333	-0.0482367	-0.0609356	-0.0569115	-0.0471295	-0.0465442	0.111753
Fdxr	protein-coding	GM2	0.0782763	0.142912	-0.0220501	-0.0449828	0.0334421	0.0514422	0.0359245	0.0805674	-0.0760479	0.0111852	-0.0222358	0.113175	-0.00351344	-0.0123681	0.0107888	0.0159134	0.00319317	0.0676623
Fen1	protein-coding	GM1	0.328012	0.115502	0.205415	-0.128478	0.115145	0.0371325	0.0271289	0.0117958	-0.253802	0.155524	0.131311	-0.0708231	0.181391	0.144125	0.0941159	0.0133163	-0.0141533	0.1799
Fgf1	protein-coding	GM2	-0.123709	0.254885	-0.234506	-0.0202915	-0.033419	0.0841291	0.0164774	0.131784	0.00861001	-0.107244	-0.175161	0.324572	-0.155876	-0.129511	-0.0411592	0.0317738	0.0102187	-0.0359903
Fgf11	protein-coding	GM8	-0.182049	0.13246	-0.450612	0.204421	-0.100752	0.103743	-0.140345	0.35422	0.15261	-0.276365	-0.243354	0.483265	-0.449708	-0.364183	-0.277516	-0.113859	-0.0418445	0.127266
Fgf5	protein-coding	GM3	0.196484	0.0141189	0.290376	-0.10444	0.0634322	-0.0684339	0.11914	-0.167631	-0.164628	0.151208	0.210134	-0.235298	0.275786	0.163895	0.191955	0.0529751	0.0361747	0.041853
Fgf9	protein-coding	GM8	-0.0671748	0.187279	-0.116853	0.18571	-0.0812851	0.109333	-0.00148356	0.255284	0.014716	-0.167746	-0.240537	0.254069	-0.154801	-0.0832016	-0.118564	-0.078799	-0.0826993	0.275034
Fgfr1	protein-coding	GM2	0.0340527	0.0519953	-0.146428	0.0263348	0.141332	0.0518311	-0.0937257	0.118015	-0.0250303	-0.113364	0.0834909	0.131547	-0.125508	-0.223663	-0.0646727	0.0468648	0.00623882	0.0582544
Fgfr2	protein-coding	GM2	-0.0500097	0.121406	-0.287787	0.0473629	-0.103433	0.0602719	-0.085789	-0.0318635	0.00330114	-0.153778	-0.222925	0.292968	-0.184784	-0.203281	-0.142382	-0.0088358	0.00911898	0.0515216
Fgfr3	protein-coding	GM2	0.0070951	0.033866	-0.131238	-0.111074	-0.0779838	-0.0067922	-0.0412882	-0.161733	-0.0358438	-0.0842089	-0.108917	0.127025	0.00391095	-0.100935	-0.036149	0.0283174	0.018253	-0.112374
Fhit	protein-coding	GM2	0.108523	0.20786	0.0312905	0.028846	0.14269	0.0612744	0.133787	-0.0374914	-0.084277	0.153195	0.158606	0.0651726	0.114725	0.163523	0.136781	0.135978	0.123848	0.109556
Fhl2	protein-coding	GM3	0.428327	-0.0800952	0.820249	-0.197886	0.105767	-0.155729	0.240062	-0.434341	-0.22634	0.430223	0.367892	-0.749496	0.713495	0.418428	0.416918	0.0759087	0.0258823	-0.022742
Fjx1	protein-coding	GM2	0.335858	0.17392	0.256833	-0.202511	0.0781131	0.070798	0.108778	-0.0617727	-0.27227	0.234546	0.0675795	-0.0698452	0.312661	0.264533	0.189499	0.0591	0.00823572	0.085131
Fkbp1a	protein-coding	GM3	0.418626	-0.0660103	0.657271	-0.244331	0.1128	-0.0997931	0.197411	-0.386849	-0.263127	0.507351	0.208793	-0.57245	0.610447	0.483895	0.339497	0.0457416	0.0230126	-0.00342851
Fkbp1b	protein-coding	GM1	-0.0125825	-0.00348159	-0.00823095	0.137258	-0.0112995	0.0347306	-0.0327378	0.168758	0.0965218	-0.0188001	0.0168676	0.0518478	-0.0507553	0.0833351	-0.0662988	-0.0158377	-0.0365078	0.109306
Fkbp4	protein-coding	GM8	0.0721883	0.0690877	-0.319416	-0.0476023	-0.0677163	0.0596552	-0.231908	0.239396	-0.173547	-0.215628	-0.231984	0.338441	-0.334314	-0.278133	-0.262705	-0.123533	-0.117766	0.209901
Fkbp10	protein-coding	GM2	0.0275607	0.0204409	-0.0283832	-0.0375361	-0.00239971	-0.00231374	-0.0193353	-0.0850093	-0.0184845	-0.00269824	0.00522737	0.0208248	0.014624	-0.0281557	0.0046649	0.0205368	0.0198157	-0.0273498
Fkbp8	protein-coding	GM1	0.414386	0.0395814	0.164291	-0.308547	0.0935319	0.00973626	-0.102473	0.0448285	-0.309	0.104824	0.0874328	-0.0607717	0.114241	0.0311268	0.0199336	-0.0311615	-0.0783578	0.0621092
Foxn2	protein-coding	GM2	0.0964345	0.169937	0.141059	-0.134282	0.0435706	0.0285509	0.156919	-0.112049	-0.102009	0.134583	-0.0267262	-0.020471	0.210766	0.165883	0.178241	0.0759403	0.0505608	-0.0474673
Flt1	protein-coding	GM16	0.00446186	0.032786	-0.0886683	-0.00961859	0.0786984	0.00858081	-0.0888063	-0.132629	-0.0392353	0.0702616	-0.0195727	0.00998499	-0.0910371	-0.056273	0.00549558	0.0431772	0.0276228	-0.00596014
Flt3	protein-coding	GM4	-0.0479361	0.234763	-0.170773	0.247233	0.0422769	0.0940267	0.0276183	0.151888	-0.0381032	-0.0843852	-0.154824	0.289259	-0.139267	-0.0558306	-0.0659738	-0.0104318	-0.0148811	0.337654
Flt3l	protein-coding	GM2	0.0552458	0.0454592	0.0747766	-0.0353811	0.0306193	-0.00904056	0.0454064	-0.0789091	-0.0449546	0.0654252	0.0513299	-0.0382702	0.0939487	0.061231	0.0693207	0.0378056	0.0306306	-0.00112485
Fmo1	protein-coding	GM2	-0.0853901	0.132985	-0.253359	-0.0556761	-0.149018	0.107771	-0.073169	-0.00640698	0.00367788	-0.125883	-0.182412	0.262645	-0.193598	-0.182531	-0.186017	-0.0686214	-0.0131703	-0.0356137
Fmo5	protein-coding	GM2	0.0291152	0.042819	-0.0325103	-0.0438231	0.0143515	0.0125938	-0.0195733	-0.104949	-0.0285426	0.0217967	-0.0225132	0.0237931	0.0103316	-0.0191888	0.0143433	0.023265	0.0247898	-0.0243625
Fn1	protein-coding	GM16	0.0283716	0.037708	-0.0486114	0.00624413	0.130826	0.0274538	-0.0529774	-0.0493063	-0.0407338	0.0900976	-0.00579846	0.0119135	-0.0459053	-0.00742133	0.0111317	0.101309	0.0140604	0.041056
Fnbp1	protein-coding	GM2	0.0241894	0.217017	0.0774379	-0.0816861	0.0416738	0.00428264	0.279464	-0.0965813	-0.0688974	-0.0111405	0.0090109	0.0215992	0.172316	0.0417288	0.256077	0.0919537	0.0697966	-0.031961
Cidec	protein-coding	GM2	-0.041749	0.0178355	-0.00700278	-0.00117545	-0.0273006	-0.00477826	0.0413304	-0.0800921	0.022868	-0.00454608	-0.0253417	-0.00222025	0.0302797	0.00514104	0.030517	0.031467	0.0391843	-0.0570686
Fth1	protein-coding	GM3	0.148849	-0.30153	0.504739	0.0128063	0.124524	-0.151058	0.0781419	-0.371467	0.0912015	0.322234	0.3384	-0.64354	0.414061	0.3165	0.210456	0.0607411	0.0457734	-0.1119
Aktip	protein-coding	GM1	0.186581	-0.00261128	-0.017211	-0.0370751	0.0171385	0.0140232	-0.144181	0.0384303	-0.151373	0.00510273	-0.00671598	0.0182711	-0.0586136	-0.0182755	-0.088199	-0.0358293	-0.0579146	0.148187
Timm10b	protein-coding	GM4	-0.266996	-0.105857	-0.232592	0.360859	-0.104319	0.0113516	-0.10427	0.0539584	0.314125	-0.173865	-0.1321	0.118217	-0.24254	-0.143601	-0.207164	-0.0430966	0.00556922	0.0673471
Fzd1	protein-coding	GM2	0.00146981	0.107919	-0.0662205	-0.11397	-0.0206446	0.0549807	-0.0022629	0.0635528	-0.0319443	0.0416717	-0.15886	0.137878	-0.0317149	-0.000975967	-0.00320736	-0.0101511	-0.0150508	-0.0598936
Fzd3	protein-coding	GM3	0.305847	0.0941292	0.515311	-0.273636	0.0810066	-0.0532074	0.328104	-0.162014	-0.231709	0.24297	0.18328	-0.363328	0.499034	0.267868	0.406681	0.0699759	0.0128433	-0.0440579
Fzd4	protein-coding	GM2	0.0348786	0.0603082	-0.0376288	-0.00741077	0.0407155	0.0178206	-0.0202433	-0.0466816	-0.0498291	0.022441	-0.0308175	0.0436306	-0.0140059	-0.0107774	0.0107823	0.00607678	0.00462318	0.0449694
Fzd9	protein-coding	GM2	0.105707	0.0743346	-0.0111914	-0.0502003	0.0548716	0.038459	-0.0136096	0.0330689	-0.0922553	-0.0169602	0.0140935	0.0666376	0.0201753	-0.00406415	0.0100171	0.0227591	-0.00515744	0.0747233
G0s2	protein-coding	GM12	-0.220773	0.140777	-0.41287	0.111612	-0.0695853	0.0883463	-0.139566	0.299437	0.103824	-0.248682	-0.295124	0.498544	-0.365055	-0.193543	-0.23067	-0.0625941	-0.0394655	0.0325451
G6pdx	protein-coding	GM12	0.123654	0.204242	-0.134814	-0.027795	0.0175992	0.0962755	-0.0383784	0.158693	-0.164063	0.0322612	-0.0834456	0.295188	-0.0871587	0.0293524	-0.067212	-0.010184	-0.00844401	0.197788
Gaa	protein-coding	GM8	0.149136	0.235072	-0.160357	-0.203706	-0.0336153	0.151354	-0.0769743	0.415114	-0.215172	-0.0696518	-0.278042	0.371452	-0.169072	-0.148088	-0.115865	-0.0869953	-0.11164	0.112509
Gab1	protein-coding	GM2	-0.0135269	0.0723605	-0.140085	-0.0629883	0.0174647	0.0279196	-0.0713957	-0.0938256	-0.0453184	-0.0365412	-0.0690769	0.0908411	-0.0866705	-0.097004	-0.0211983	0.0391982	0.0313043	-0.0433698
Gabra1	protein-coding	GM1	0.0783475	0.178379	-0.0430342	-0.136852	-0.0202794	0.0128849	0.0901191	0.0143208	-0.281403	-0.0319381	-0.122158	0.166748	0.0301141	0.129497	0.0979136	-0.0560532	-0.0231216	0.164834
Gabra3	protein-coding	GM1	0.38312	0.15073	0.389163	-0.082061	0.0645138	-0.0247192	0.161793	0.0102604	-0.208069	0.180062	0.0704736	-0.199291	0.29907	0.110581	0.228913	0.00619716	-0.0533835	0.195537
Gabrb2	protein-coding	GM1	-0.126144	0.227326	-0.0357478	-0.0318383	-0.0411041	0.0149615	0.28609	-0.0522243	-0.0429364	-0.0400707	-0.0944569	0.1323	0.0648091	0.0635882	0.207054	0.0153364	0.0539574	-0.00343592
Gabrb3	protein-coding	GM1	0.247313	0.22006	0.440355	-0.342487	0.160799	-0.03337	0.445492	-0.218987	-0.25303	0.274815	0.20894	-0.300024	0.506232	0.271755	0.542939	0.153848	0.104273	-0.138806
Gabrg1	protein-coding	GM2	0.0461049	0.0844873	-0.0372417	-0.10013	0.0447089	0.060093	-0.0438867	-0.0578138	-0.0620198	0.0829559	-0.103645	0.0931632	0.0451781	0.0322147	-0.0323945	0.0563865	0.014456	-0.0410019
Gabrg2	protein-coding	GM1	0.181408	0.0205074	0.0964657	-0.128595	0.000752748	-0.0617061	0.0495066	-0.115947	-0.279195	0.0521284	0.0339564	-0.0420437	0.127632	0.220252	0.125321	-0.0472434	-0.0240315	0.139213
Gabrr2	protein-coding	GM2	0.00813955	0.0437541	-0.013512	-0.00520639	0.00708519	0.0123794	0.0106086	-0.00543883	-0.0194012	0.00463222	-0.0111376	0.0271424	0.00224635	-0.0168344	0.00658574	0.0197423	0.0162643	0.0100155
Gad1	protein-coding	GM8	-0.435807	0.163571	-0.761483	0.227596	-0.290766	0.148638	-0.250199	0.581415	0.227345	-0.426295	-0.601748	0.80616	-0.745321	-0.493977	-0.495397	-0.175271	-0.112344	0.0822024
Gad2	protein-coding	GM8	-0.419804	0.166491	-0.743249	0.219615	-0.29057	0.15216	-0.231811	0.571875	0.23914	-0.413858	-0.590116	0.794271	-0.727914	-0.481414	-0.479843	-0.167659	-0.106357	0.0761175
B4galnt1	protein-coding	GM1	0.477506	0.012096	0.467303	-0.367042	0.0604342	-0.087506	0.0786037	-0.160311	-0.414751	0.276695	0.159175	-0.322284	0.411297	0.233849	0.22829	-0.00505131	-0.0611488	0.061364
Galnt1	protein-coding	GM2	0.124767	0.192962	-0.032201	-0.0430157	0.0401317	0.068678	0.0547179	0.0950155	-0.148236	-0.0715859	-0.037876	0.141072	-0.00667575	-0.0531847	0.0509079	0.0134511	-0.0260924	0.161892
Galt	protein-coding	GM3	0.155753	-0.092133	0.349016	-0.0401327	0.117667	-0.0972754	0.194857	-0.215197	-0.0854501	0.061439	0.340212	-0.358288	0.337343	0.236301	0.274385	0.0445003	0.0306041	0.048839
Gap43	protein-coding	GM1	0.217726	-0.110417	0.194228	-0.0224472	0.226668	0.00155407	-0.125839	0.0138204	0.0705869	0.133462	0.331364	-0.256039	0.0850814	-0.0958706	0.00206164	0.0642787	0.00956912	-0.104899
Gapdh	protein-coding	GM1	0.198946	-0.0561833	-0.0643952	0.255427	0.0963448	0.0435654	-0.302314	0.119151	-0.0773929	-0.0760374	0.137238	0.0662997	-0.160205	-0.104535	-0.259989	-0.0798908	-0.0903047	0.402901
Gas1	protein-coding	GM2	-0.0226216	0.0752431	-0.0999303	-0.0764133	-0.0162962	0.0323759	-0.0203962	-0.0168168	-0.0183554	-0.0467542	-0.120924	0.133669	-0.0372197	-0.0444435	-0.0190599	0.0167884	0.0144109	-0.0610704
Gas7	protein-coding	GM1	0.366906	0.0399439	0.545932	-0.322056	0.110727	-0.0311348	0.358292	-0.192945	-0.204353	0.262459	0.304891	-0.410636	0.532167	0.281452	0.441331	0.0749417	0.0224138	-0.114792
Mtpn	protein-coding	GM3	0.515823	0.145603	0.507313	-0.482346	0.119266	-0.041838	0.261442	-0.210787	-0.492324	0.301383	0.209785	-0.326754	0.540397	0.405623	0.43824	0.0780209	0.0203728	0.00900023
Bloc1s1	protein-coding	GM2	-0.22571	-0.110078	-0.183288	0.190733	-0.0406638	0.0146868	-0.129898	0.0144994	0.293399	-0.102891	-0.0497587	0.0350015	-0.200985	-0.179089	-0.160785	-0.0061884	0.018985	-0.125263
Gcnt2	protein-coding	GM14	0.271357	0.224547	0.385954	-0.268348	0.0673121	0.0189735	0.194159	-0.13502	-0.251491	0.388993	0.0538764	-0.172048	0.418621	0.442262	0.290816	0.0942588	0.068136	-0.0297147
Gda	protein-coding	GM3	0.41907	0.0169101	0.653814	-0.189611	0.187414	-0.0310736	0.270747	-0.183885	-0.204621	0.286796	0.357121	-0.520301	0.565976	0.233668	0.383899	0.0757238	0.0196505	0.0188774
Gdap1	protein-coding	GM1	0.115939	0.172226	-0.0177594	-0.172229	-0.00737476	0.0386336	0.0935345	0.0518041	-0.19016	-0.0247202	-0.0387516	0.101824	0.0152743	-0.0184095	0.0953591	0.00130814	-0.0131329	0.0258338
Arhgdig	protein-coding	GM1	0.231305	-0.166947	0.269515	0.0317031	0.178841	-0.0455037	-0.0903152	-0.0930282	0.0563235	0.0868667	0.347478	-0.290781	0.183127	0.0808593	0.0407275	0.0560627	0.0119553	-0.0216148
Gem	protein-coding	GM2	0.0418952	0.0660044	0.0243558	-0.0399952	-0.0467696	-0.000223545	0.0103525	-0.102289	-0.0581711	0.0357964	-0.0595719	-0.000907847	0.066011	0.0393095	0.0105454	0.0327705	0.0142196	0.00118771
Gfpt2	protein-coding	GM8	-0.167815	0.18404	-0.369362	0.0893425	-0.130609	0.091702	-0.0832607	0.257824	0.0341673	-0.201614	-0.295319	0.434639	-0.343665	-0.222324	-0.20212	-0.0843202	-0.0517064	0.114106
Gfra2	protein-coding	GM3	0.379646	-0.0240791	0.599701	-0.207347	0.104862	-0.108538	0.256548	-0.330759	-0.25238	0.25296	0.372474	-0.479018	0.586553	0.384666	0.412345	0.0639391	0.0462071	-0.024453
Gfra4	protein-coding	GM1	0.140174	-0.110937	0.240562	-0.0903159	0.0586547	-0.0474787	0.00845247	-0.136692	-0.0115053	0.1834	0.199461	-0.294243	0.18891	0.0806017	0.0893605	0.0441587	0.0201931	-0.107627
Ggh	protein-coding	GM2	0.0416811	0.121535	-0.0715391	0.0505757	-0.00670302	0.0579043	-0.0969546	0.0933235	-0.023507	-0.011202	-0.133144	0.148275	-0.0874042	-0.0846226	-0.109768	-0.0130291	-0.0437571	0.117559
Ghr	protein-coding	GM2	0.0196167	0.174948	0.0212855	-0.1346	0.0394065	0.0575014	0.142593	-0.0738532	-0.0462619	0.0347916	-0.00898226	0.0641385	0.0874564	0.00468624	0.114625	0.0642632	0.0476847	-0.0976298
Tsc22d3	protein-coding	GM2	0.047642	0.099311	-0.245723	0.0945617	-0.0359572	0.0827065	-0.138341	0.170161	-0.0937249	-0.269583	-0.145372	0.291803	-0.244791	-0.229232	-0.173658	-0.0794933	-0.0995484	0.295355
Gja1	protein-coding	GM2	0.00597911	0.01428	-0.201096	-0.0997117	-0.0907277	0.0104371	-0.104442	-0.248072	-0.0273497	-0.110054	-0.128571	0.162398	-0.0423961	-0.159866	-0.0747156	0.0170637	0.0361595	-0.114744
Gjd2	protein-coding	GM8	-0.173358	0.168814	-0.36268	0.111741	-0.098751	0.0711347	-0.11128	0.222897	0.0276807	-0.177462	-0.290657	0.407737	-0.344788	-0.222603	-0.225686	-0.0769032	-0.0551192	0.106152
Gjb6	protein-coding	GM2	0.0118914	0.0126989	-0.188403	-0.0972553	-0.0894853	0.0140043	-0.0988778	-0.234778	-0.0266778	-0.114223	-0.113657	0.151783	-0.0368148	-0.150047	-0.074191	0.0190751	0.0366589	-0.105546
Gli2	protein-coding	GM2	0.0488383	0.0417986	-0.0738955	-0.0934315	-0.0211756	0.0154083	-0.0186458	-0.158382	-0.0286379	-0.0363521	-0.0435628	0.0878724	0.045388	-0.03784	-0.000832975	0.0328145	0.0346164	-0.0880979
Gli3	protein-coding	GM2	0.00749271	0.0170045	-0.163176	-0.0899532	-0.0850789	0.0106787	-0.0573114	-0.220618	-0.015404	-0.107163	-0.116698	0.143094	-0.00598331	-0.132378	-0.0551548	0.0234964	0.0321702	-0.112774
Glul	protein-coding	GM2	0.00784713	0.0599305	-0.145065	-0.100379	-0.0240282	-0.0146599	-0.0882112	-0.0297406	-0.020079	-0.204255	0.0231372	0.118639	-0.129095	-0.284137	-0.076418	-0.0320026	-0.0348149	-0.0631382
Gls	protein-coding	GM3	0.223946	0.140661	0.487079	-0.235916	0.127023	-0.070836	0.441352	-0.248002	-0.187125	0.234265	0.267076	-0.362577	0.539225	0.341886	0.527415	0.128801	0.103567	-0.111541
Glud1	protein-coding	GM2	0.26098	0.167914	0.0491336	-0.12988	0.0389799	0.0521015	-0.0267471	0.0821635	-0.226162	-0.0708832	-0.049416	0.0791986	0.0345946	-0.148598	0.0202256	-0.0261993	-0.07618	0.170287
Gm2a	protein-coding	GM2	0.210692	0.17475	0.0151364	-0.172034	0.0748525	0.0615779	0.0278286	0.0281568	-0.225591	0.0967128	0.0918007	0.111903	0.0794315	0.100567	0.0693211	0.049553	0.020561	0.0904979
Gnl1	protein-coding	GM1	0.429357	0.0929151	0.249179	-0.327377	0.049923	-0.00650581	0.0187323	-0.00292982	-0.42466	0.119256	0.0296731	-0.0770514	0.229297	0.155641	0.12038	-0.0463631	-0.0811501	0.156977
Gna12	protein-coding	GM2	0.188119	0.211069	0.108002	-0.11449	0.0818478	0.0331629	0.122771	-0.0366159	-0.197384	0.108691	0.0370844	0.00696608	0.146804	0.0642741	0.162074	0.0574097	0.0328206	0.0890026
Gna13	protein-coding	GM2	0.121693	0.131846	0.0812925	-0.1017	0.0319328	0.00849929	0.0757978	-0.0946455	-0.104558	0.0901993	0.00821491	0.00153332	0.138587	0.0503789	0.105736	0.0465038	0.0315799	-0.00630184
Gnai1	protein-coding	GM1	0.33678	0.184814	0.152738	-0.400371	0.0563044	0.0561588	0.0370335	0.0711826	-0.356633	0.1476	-0.0473274	0.0241507	0.166068	0.132373	0.150212	0.00263749	-0.0365873	-0.00675025
Gnao1	protein-coding	GM2	0.170358	0.326584	0.0915963	-0.346207	0.0420693	0.0755931	0.176978	-0.0202477	-0.18002	0.0492684	-0.0251401	0.0987273	0.189555	0.0680796	0.201604	0.107101	0.0465732	-0.168266
Gnas	protein-coding	GM1	0.130407	-0.0564072	-0.206383	-0.037946	-0.143414	0.0133432	-0.36909	0.231641	-0.0675791	-0.129139	-0.0587562	0.200418	-0.307315	-0.246306	-0.349778	-0.126941	-0.153838	0.105317
Gnb2	protein-coding	GM3	0.357437	-0.0659569	0.403061	-0.37567	0.104953	-0.0678308	0.0349331	-0.17855	-0.241271	0.189596	0.220838	-0.328465	0.371621	0.186005	0.212197	0.036053	-0.0161948	-0.144731
Gnb4	protein-coding	GM10	0.137108	0.134186	0.115926	-0.0325792	-0.00602639	0.050812	0.0226392	0.0720107	-0.0567549	0.164044	-0.0401539	-0.0146427	0.0654651	-0.0118069	0.023152	0.00868576	-0.0277909	0.0572352
Gng10	protein-coding	GM3	-0.0249949	-0.109486	0.184587	-0.130834	0.0270843	-0.0594849	0.0307285	-0.173778	0.0810624	0.171728	0.0723199	-0.267807	0.151313	0.0852729	0.0906547	0.0448788	0.0394213	-0.261094
Gng2	protein-coding	GM1	0.0199932	0.118063	-0.121381	-0.233542	-0.168428	0.00616638	-0.0435254	0.159294	-0.0172638	-0.0185813	-0.189023	0.164244	-0.143899	-0.179955	-0.0564212	-0.0151265	-0.049289	-0.190348
Gng3	protein-coding	GM1	-0.195542	-0.232475	-0.155614	0.350455	-0.0158226	0.0441018	-0.225565	0.118981	0.476101	-0.0739027	0.0317224	0.0349475	-0.225863	-0.0673143	-0.266948	0.00527853	0.00744461	-0.0773052
Bscl2	protein-coding	GM1	0.0368283	0.00667253	-0.189353	0.061444	-0.0472734	0.0698316	-0.162323	0.170268	-0.0498869	-0.119643	-0.152452	0.20198	-0.212393	-0.134384	-0.19153	-0.0661746	-0.0629045	0.177461
Gng5	protein-coding	GM2	-0.00726175	0.161771	-0.27267	0.180102	0.0280938	0.106533	-0.138939	0.00871235	-0.0170795	-0.113098	-0.152669	0.266817	-0.215585	-0.165053	-0.146692	0.0106248	0.0211503	0.23856
Gng7	protein-coding	GM8	-0.0835887	0.25439	-0.313009	0.112764	0.00663275	0.162878	-0.0662737	0.31089	-0.0279228	-0.162321	-0.261866	0.417888	-0.296496	-0.226948	-0.200133	-0.0797398	-0.0393683	0.21788
Got1	protein-coding	GM1	0.371259	0.0346214	0.0542919	0.120487	0.0542668	0.0158422	-0.138504	-0.0202933	-0.315678	-0.0172888	0.0848788	-0.0328375	-0.00295334	-0.0607903	-0.0936202	-0.0773654	-0.070196	0.526323
Pdpn	protein-coding	GM2	-0.00513783	0.0151337	-0.0972722	-0.0510691	-0.0301937	0.0268777	-0.0434135	-0.126137	-0.0121611	-0.0305871	-0.0514907	0.0765628	-0.0195004	-0.0760924	-0.0236962	0.0242507	0.0396237	-0.0597357
Gpam	protein-coding	GM2	0.0503774	0.124379	-0.00238452	-0.11171	-0.0302376	0.0220567	0.0953642	-0.103486	-0.0789722	-0.00911946	-0.0526338	0.0654935	0.0941318	0.00966933	0.0825066	0.0372122	0.0280265	-0.0362247
Gpld1	protein-coding	GM2	0.00788813	0.119911	-0.0610228	-0.0877977	-0.00205306	0.0297081	0.0487809	-0.0536058	-0.0619453	-0.0339887	-0.0630996	0.112894	0.0261848	-0.0329154	0.03134	0.0398655	0.0207267	-0.0339669
Gpm6b	protein-coding	GM13	0.453464	0.0672875	0.688279	-0.448427	0.141808	-0.115245	0.290496	-0.452815	-0.386715	0.379936	0.251379	-0.536613	0.725745	0.428998	0.51825	0.117469	0.0656413	-0.135279
Gpr19	protein-coding	GM2	0.177775	0.042943	0.235	-0.0992154	0.00932452	-0.0113046	0.0705212	-0.0682012	-0.10275	0.0745239	0.00864798	-0.151016	0.203242	0.0321359	0.0955297	-0.000893932	-0.0341629	0.0245736
Gpr27	protein-coding	GM1	0.367006	0.0947141	0.233249	-0.262478	0.108519	0.0268476	0.0339511	0.00687629	-0.302766	0.233475	0.110254	-0.084438	0.21549	0.199637	0.115923	0.00848911	-0.0344213	0.09586
Gpr37	protein-coding	GM2	0.106834	0.077276	-0.00638408	-0.116287	0.076549	0.0197672	-0.0320772	0.000965892	-0.0776599	0.00581702	0.0193989	0.0623312	0.019075	0.0065413	0.0328317	0.025588	0.00402497	-0.0219784
Gpr56	protein-coding	GM2	0.127217	0.112326	-0.125749	-0.0563912	0.0632514	0.073677	-0.121012	0.0952124	-0.076153	-0.0607861	-0.0384443	0.169614	-0.0982964	-0.117871	-0.0754346	0.0425783	-0.00505198	0.0496032
Grk4	protein-coding	GM2	0.0505456	0.133739	0.0546802	-0.0296794	0.0669344	0.0245731	0.109958	-0.0175877	-0.0393117	0.0549093	0.0317096	0.0132934	0.0872846	0.0400114	0.110557	0.0585164	0.0508614	0.00940284
Grb7	protein-coding	GM11	0.105117	-0.0320832	0.0712495	-0.010688	0.178754	0.032746	0.00147661	0.0429269	-0.0496077	-0.0109563	0.254688	-0.103051	0.0505469	-0.0151016	0.0619224	0.0654365	0.0201795	0.0424746
Lpcat3	protein-coding	GM2	0.153801	0.152432	0.0789832	-0.112744	0.102819	0.0217078	0.122173	-0.0715751	-0.144554	0.204372	0.149119	0.0187103	0.161638	0.212735	0.154127	0.0973579	0.0896892	0.0322545
Spsb2	protein-coding	GM12	-0.10964	0.051878	-0.209995	-0.0122151	-0.038287	0.0599076	-0.104193	0.165734	0.0394237	-0.061813	-0.175682	0.247455	-0.200033	-0.113794	-0.121732	-0.0329658	-0.0269284	-0.0459468
Gria2	protein-coding	GM15	0.233138	0.153286	0.46617	-0.402535	0.126968	-0.0949723	0.542073	-0.290564	-0.309883	0.225725	0.204688	-0.363929	0.551558	0.295328	0.659212	0.120989	0.106878	-0.143981
Gria4	protein-coding	GM1	-0.0395138	0.27668	0.10564	-0.107975	-0.128904	0.000528189	0.387173	-0.0830778	-0.0850784	0.0618931	-0.167545	0.0376149	0.19775	0.256932	0.308123	0.0718705	0.0594978	-0.0550808
Grid1	protein-coding	GM15	-0.0121464	0.209963	0.211383	-0.0919313	0.0653352	0.000805899	0.402763	0.0159184	0.0125312	0.0464532	0.0434941	-0.104343	0.239071	0.0537187	0.403914	0.108949	0.0712878	-0.119519
Grik1	protein-coding	GM8	-0.320901	0.113421	-0.498938	0.144866	-0.246195	0.126898	-0.0453856	0.406446	0.14272	-0.385745	-0.368396	0.532789	-0.449342	-0.270455	-0.239368	-0.087514	-0.056997	0.07427
Grik5	protein-coding	GM3	0.256711	0.155849	0.406221	-0.154639	0.0987499	-0.0355396	0.296132	-0.11513	-0.182273	0.18518	0.202737	-0.250464	0.395344	0.156995	0.333335	0.0901206	0.0396466	0.0292572
Grin1	protein-coding	GM1	0.248053	0.291331	0.251057	-0.351951	0.0800674	0.0144081	0.411264	-0.0821833	-0.343158	0.108864	0.0221319	-0.043572	0.352324	0.222296	0.435686	0.0804619	0.0314011	0.0125376
Grin2b	protein-coding	GM1	0.0294585	0.152331	0.367589	-0.146556	0.0648713	-0.0583518	0.527917	-0.211465	-0.00544797	0.272928	0.0705926	-0.248457	0.446174	0.299468	0.513568	0.126977	0.132956	-0.183597
Grm8	protein-coding	GM3	0.161536	-0.0612508	0.381699	-0.0359815	0.163742	-0.116528	0.204716	-0.0331938	0.0123917	0.111474	0.347273	-0.401778	0.269915	0.027726	0.285414	0.0618085	0.0329014	-0.0470007
Gsta4	protein-coding	GM3	0.240761	-0.13212	0.472769	-0.0927063	0.0940474	-0.0895407	0.0923843	-0.178963	-0.0230993	0.236041	0.21636	-0.520855	0.339562	0.0507177	0.204561	0.0360101	-0.0195444	-0.0588981
Gstm1	protein-coding	GM2	0.0506744	0.0887861	-0.0392693	-0.0855592	-0.0563647	0.00616116	-0.13237	-0.183832	-0.0247853	0.152235	-0.19761	0.058696	0.00926732	-0.0616177	-0.0905572	0.0297184	0.0222445	-0.105335
Gstm5	protein-coding	GM2	-0.158721	-0.051341	-0.169715	0.15913	-0.126036	0.00967699	-0.203998	0.0367981	0.233262	-0.00837107	-0.194474	0.116605	-0.200636	-0.17021	-0.240384	-0.00974142	-0.00717278	-0.0908969
Gstz1	protein-coding	GM2	0.196591	0.134596	0.192731	0.00109481	0.0319053	0.0422525	0.0286468	0.0380318	-0.101526	0.0700511	-0.0593906	-0.0477076	0.136552	0.00493318	0.0493638	-0.00966875	-0.0586134	0.159485
Trip12	protein-coding	GM7	0.0690184	0.195975	0.190492	-0.0619719	0.0374714	0.00826737	0.340416	-0.0365822	-0.0577885	0.0515643	0.0436632	-0.0678871	0.226168	0.0737777	0.292046	0.0716859	0.0552006	-0.0011955
Guk1	protein-coding	GM1	0.031876	-0.0712106	0.0434269	0.255839	0.0628028	-0.0105786	-0.120167	-0.0305215	0.154638	0.0447198	0.0681757	-0.0831217	-0.0197597	0.00961653	-0.107983	-0.00269079	0.00356026	0.13177
Gyk	protein-coding	GM2	0.15149	0.217215	-0.0166738	0.00777845	0.0942113	0.0798816	0.0767062	0.0736961	-0.152935	0.00346218	0.0141148	0.155837	0.0357766	0.0111729	0.0669317	0.0228237	0.0122879	0.204426
H13	protein-coding	GM2	0.126696	0.0910175	0.0387565	-0.137148	0.036321	0.0359671	-0.0143667	0.113058	-0.106222	0.0125237	-0.0576294	0.0624421	0.0157516	-0.0620752	0.0110192	-0.0241493	-0.0612384	0.00391161
H2-K1	protein-coding	GM2	-0.0201608	0.112689	-0.174062	-0.0822494	-0.00154075	0.063081	-0.110663	-0.074437	-0.0454362	-0.0125696	-0.103679	0.151774	-0.12895	-0.103433	-0.0803059	-0.000974588	0.00572484	-0.038464
Pfdn6	protein-coding	GM1	-0.146784	-0.194694	-0.0951696	0.195597	-0.038113	-0.0261792	-0.130585	0.0271567	0.272226	-0.106994	0.0199084	-0.0139489	-0.130952	-0.0820435	-0.162991	-0.0469527	-0.019296	-0.0589098
H2-Ke6	protein-coding	GM12	-0.0227172	0.0345878	-0.155104	0.190325	-0.048007	0.0604366	-0.109339	0.214422	0.0752478	-0.223175	-0.138684	0.184971	-0.21989	-0.285923	-0.179654	-0.0866431	-0.0893909	0.208258
H2-DMa	protein-coding	GM3	0.300255	0.0831094	0.370443	-0.113547	0.16627	-0.00683012	0.106124	-0.158808	-0.148008	0.425033	0.218252	-0.254309	0.354999	0.318361	0.197993	0.0973979	0.0589832	0.0210632
H2-T23	protein-coding	GM3	0.257229	0.0696301	0.317718	-0.0500394	0.122431	-0.0113737	0.0749478	-0.134953	-0.147683	0.178501	0.146259	-0.234021	0.284986	0.13692	0.158736	0.06613	0.0293285	0.0976112
Hadh	protein-coding	GM2	0.083107	0.118449	-0.030544	-0.0570866	0.0470217	0.0437199	-0.0431127	-0.096269	-0.0707158	0.0535104	-0.0198623	0.0591747	0.0178674	-0.018482	0.0106715	0.0503588	0.0373997	0.0079469
Hars	protein-coding	GM1	0.20703	-0.0083429	0.0110312	-0.142105	0.0339585	0.0090443	-0.108189	0.0538448	-0.193713	0.00383602	0.0247988	0.0100423	-0.014614	-0.0243165	-0.0458474	-0.0482956	-0.0476448	0.0808811
Hcls1	protein-coding	GM17	-0.00439711	0.0732908	0.0376552	-0.00956588	0.0578282	-0.00338308	0.0593642	-0.0748566	-0.0280696	0.0380782	0.0180691	-0.0441387	0.0566125	0.0301367	0.0995439	0.0534993	0.179811	-0.0160784
Ptpn6	protein-coding	GM17	0.0306724	0.0652389	0.00603131	-0.0225138	0.0540279	0.000772804	0.00228354	-0.0588886	-0.0421141	0.0398682	-0.0129531	-0.0201396	0.0113848	0.0115252	0.0412679	0.0180455	0.131839	0.00369294
Hdac2	protein-coding	GM1	0.205291	-0.111521	0.206602	-0.212553	0.0223293	-0.0537375	-0.0308176	-0.129409	-0.138606	0.13106	0.0847379	-0.228638	0.162799	0.111884	0.0705824	-0.0174152	-0.0409222	-0.0766181
Hdc	protein-coding	GM2	-0.0144814	0.0306944	0.0208679	0.0360587	0.0170012	0.00869674	0.0553813	-0.032659	0.0430396	0.0221357	0.0297789	-0.0172634	0.0351715	0.0180946	0.0479634	0.0475208	0.0521212	-0.0087728
Hdgf	protein-coding	GM1	0.272181	0.0186137	0.125773	-0.262989	0.0138087	-0.0161163	-0.0289232	-0.0374247	-0.270634	0.0659469	-0.00344658	-0.0506073	0.120008	0.074374	0.0600782	-0.0379259	-0.0669204	0.035354
Htt	protein-coding	GM7	0.0609041	0.22788	0.152309	-0.0803102	0.0628388	0.0237668	0.331664	-0.0160024	-0.0845265	0.0962955	0.0541834	-0.00489967	0.217054	0.139784	0.273112	0.0918771	0.0722847	0.00745699
Hbegf	protein-coding	GM12	-0.127794	0.223416	-0.270601	0.0147197	-0.0516954	0.101923	-0.0568385	0.118261	-0.0201144	-0.143282	-0.235471	0.391584	-0.189819	-0.101252	-0.131099	-0.0383015	-0.0193638	0.0566798
Heph	protein-coding	GM2	-0.00523563	0.0267153	-0.0517053	-0.027278	-0.00736072	0.0222606	-0.00188112	-0.0702994	-0.00943384	-0.0165404	-0.0259005	0.0505418	-0.00219517	-0.0329657	0.0104943	0.0234604	0.0276671	-0.0373155
Herc2	protein-coding	GM7	0.0818745	0.198988	0.22499	-0.152241	0.0407481	-0.0107165	0.397038	-0.0709217	-0.100292	0.0622143	0.0660291	-0.105658	0.278588	0.145008	0.355739	0.0893092	0.0552293	-0.0611694
Hes5	protein-coding	GM2	0.170052	0.0225675	0.25418	-0.17844	-0.0407251	-0.0538165	0.152463	-0.263254	-0.164269	0.205023	-0.0177366	-0.153712	0.340405	0.313236	0.190289	0.0261915	0.0272839	-0.03731
Hey2	protein-coding	GM2	0.0803401	0.0769919	0.0609885	-0.060949	0.0795115	0.0318142	0.0181201	-0.0494843	-0.0647973	0.0809943	0.0181021	-0.0192466	0.0796565	0.0785973	0.0624737	0.0379645	0.0282119	0.00802676
Foxg1	protein-coding	GM15	0.111224	0.08798	0.271609	-0.171925	-0.0423673	-0.0306037	0.19795	-0.0817222	-0.100932	0.131096	-0.0198656	-0.162246	0.278775	0.111554	0.249313	0.0156286	0.00510799	-0.0949681
Hgf	protein-coding	GM2	0.200255	0.0832953	0.285429	-0.187297	0.0505987	0.00660701	0.172571	-0.183848	-0.13547	0.274067	0.118126	-0.162555	0.33817	0.333158	0.236666	0.0527853	0.0471707	-0.0683303
Hint1	protein-coding	GM4	-0.528059	-0.125688	-0.490244	0.596573	-0.111494	0.058881	-0.200986	0.394982	0.584219	-0.374171	-0.252124	0.371426	-0.529971	-0.307419	-0.404609	-0.0702646	-0.0186606	0.0654329
Hipk2	protein-coding	GM2	0.0873969	0.210929	-0.0414953	-0.0853046	0.10947	0.0856403	0.127598	0.0813819	-0.0806494	0.0997174	0.147477	0.146058	0.0439544	0.0980567	0.103745	0.0987323	0.0787075	0.017242
Hivep2	protein-coding	GM3	0.168037	0.127444	0.511187	-0.230082	0.0957563	-0.0832684	0.599843	-0.330222	-0.190158	0.188576	0.257069	-0.401325	0.597793	0.381591	0.615726	0.125961	0.119065	-0.0905215
Hk1	protein-coding	GM3	0.543601	0.162289	0.436893	-0.435746	0.163749	-0.0437119	0.134219	-0.0666573	-0.505314	0.222592	0.227521	-0.227673	0.419104	0.192676	0.307711	0.0394716	-0.0351775	0.0833186
Hmgb1	protein-coding	GM3	0.163438	-0.238182	0.473381	-0.241495	0.0385207	-0.153019	0.118737	-0.350918	-0.0286455	0.255348	0.197142	-0.519104	0.43063	0.361926	0.251158	0.0215112	0.0185642	-0.286209
Hmg20b	protein-coding	GM2	0.248302	0.1449	0.236703	-0.0516652	0.113919	0.0116181	0.0977431	-0.191331	-0.19291	0.215897	0.109587	-0.116976	0.272258	0.242154	0.160522	0.0584171	0.0483549	0.151835
Hmgcl	protein-coding	GM12	-0.0803139	-0.0271006	-0.163752	0.0503296	-0.0697853	0.0184487	-0.100943	0.136194	0.0338487	-0.122656	-0.140357	0.143602	-0.192477	-0.165605	-0.147994	-0.0680642	-0.0665233	0.0473477
Hmgcr	protein-coding	GM13	0.391299	0.0928318	0.436153	-0.2221	0.126986	-0.0192215	0.157988	-0.0895028	-0.250977	0.13585	0.266035	-0.297531	0.41476	0.153255	0.268572	0.040814	-0.0068392	0.0326293
Hmgcs2	protein-coding	GM2	-0.00155869	0.0221132	-0.100244	-0.0257557	0.046851	0.0264271	-0.0860171	-0.128604	-0.0398838	0.0562311	-0.0377064	0.0430693	-0.0850726	-0.0542779	-0.000666375	-0.000897821	0.0298798	-0.0108597
Hmga2	protein-coding	GM5	-0.0337628	0.00248181	-0.0486385	0.0406469	0.0352227	0.0228229	-0.000894328	0.0485723	0.0334267	-0.0485411	0.0432266	0.00536106	-0.0537867	-0.0338297	-0.00750683	0.02092	0.00505391	0.0275814
Hmox2	protein-coding	GM1	0.0369693	-0.0157836	-0.0352783	0.140356	0.0313048	0.0126247	-0.108713	0.0168586	0.0211942	-0.0204314	0.00197344	-0.00100625	-0.0712657	-0.0609755	-0.0974036	-0.00917975	-0.0108938	0.128606
Nr4a1	protein-coding	GM3	0.227575	0.0196969	0.459685	-0.264216	0.089212	-0.0528745	0.300577	-0.199971	-0.242055	0.181247	0.206285	-0.33986	0.49677	0.379775	0.37983	0.04438	0.0363929	-0.0373305
Hn1	protein-coding	GM3	0.231362	-0.15566	0.477652	-0.197726	0.115301	-0.103325	0.071538	-0.295461	-0.0555169	0.321604	0.21018	-0.478963	0.422615	0.352633	0.211558	0.052247	0.0172606	-0.178856
Hnrnpab	protein-coding	GM1	0.276533	0.000847424	0.0801605	-0.255212	0.0237939	0.00821383	-0.0788733	0.00208956	-0.21222	0.0633845	-0.0204845	-0.0335175	0.0502182	-0.00430009	-0.00532553	-0.0597997	-0.0653994	0.00778523
Hpca	protein-coding	GM1	0.389094	-0.0472046	0.686231	-0.395306	-0.0405203	-0.143624	0.250227	-0.465243	-0.313246	0.442506	0.172865	-0.559531	0.675496	0.572077	0.400869	0.0408905	0.0125774	-0.136346
Hprt	protein-coding	GM1	-0.084479	-0.256802	-0.0634196	0.252672	0.00624088	-0.0572645	-0.183794	0.0463742	0.242873	-0.103015	0.177183	-0.0795322	-0.145074	-0.0597124	-0.15211	-0.0120011	-0.0132021	-0.00256916
Hras	protein-coding	GM1	0.303786	-0.135831	0.358893	0.0464487	0.108748	-0.0820515	-0.0126125	-0.195938	-0.0407707	0.214114	0.251484	-0.352481	0.280402	0.180771	0.101877	0.0192544	0.00360798	0.103473
Hrsp12	protein-coding	GM2	0.00299532	-0.0296689	0.0179933	0.114965	0.0311173	0.0200812	-0.024473	-0.0540243	0.0845137	-0.0390677	0.0462575	-0.0379239	0.0164605	-0.0047439	-0.0420232	0.00533162	0.00353482	0.0514448
Hspa8	protein-coding	GM1	0.443352	-0.0714891	0.16669	-0.238318	0.000712677	-0.0100093	-0.22625	0.00295189	-0.387037	0.0939652	0.0630349	-0.0867732	0.0883035	0.0567683	-0.0866835	-0.119378	-0.128768	0.19638
Hsd11b1	protein-coding	GM2	0.101246	0.167913	0.00257138	-0.0518067	0.195015	0.105749	0.0369689	0.0632854	-0.0557961	-0.0250363	0.0163751	0.143072	0.082431	0.116134	0.0554583	0.055925	0.0322074	0.0437609
Dnaja1	protein-coding	GM1	0.212003	-0.0794062	0.00430109	0.0615979	0.090932	0.00208954	-0.150936	0.0965322	-0.0952313	-0.0834827	0.172275	-0.0261427	-0.0711383	-0.0875102	-0.075404	-0.0237828	-0.044987	0.210196
Hsph1	protein-coding	GM1	0.548455	0.062062	0.414575	-0.41463	0.14538	-0.0383601	0.10416	-0.141746	-0.504235	0.201907	0.265126	-0.298529	0.407135	0.204559	0.291948	0.0401969	-0.00910251	0.097417
Hsp90ab1	protein-coding	GM1	0.616894	0.0378242	0.29328	-0.426272	0.149128	-0.027328	-0.0575251	-0.00481249	-0.469708	0.151458	0.250091	-0.167924	0.218476	0.0169714	0.113396	-0.0315428	-0.0935593	0.102656
Hsp90aa1	protein-coding	GM1	0.419497	0.00821238	0.220026	-0.157062	0.18341	-0.0125084	-0.0151939	-0.0190839	-0.26404	0.0734191	0.231455	-0.135752	0.181711	0.0740027	0.112301	-0.00713614	-0.0339565	0.142767
Hspa9	protein-coding	GM8	0.183099	0.151974	-0.166145	-0.106673	-0.0445981	0.0690273	-0.107955	0.15766	-0.293064	-0.113715	-0.17569	0.261367	-0.153179	-0.119611	-0.106603	-0.0989245	-0.0839226	0.262593
Hspe1	protein-coding	GM8	-0.441886	-0.00600078	-0.573759	0.484385	-0.110734	0.110417	-0.214937	0.396774	0.471622	-0.354632	-0.281314	0.477065	-0.587989	-0.398828	-0.419484	-0.0800183	-0.0188665	0.071583
Elavl4	protein-coding	GM1	0.114149	-0.0101515	0.141023	-0.0184718	0.148368	-0.052305	0.0678593	-0.0473049	-0.0613444	0.0181551	0.29224	-0.157184	0.132401	0.0602401	0.148326	0.0453951	0.0475709	0.0155954
Ica1	protein-coding	GM1	-0.0116336	0.0322384	0.0918599	-0.036873	-0.0275408	-0.0407289	0.138405	-0.145797	-0.0427786	0.0041818	0.0463429	-0.103103	0.112066	0.0357664	0.12868	0.0275127	0.0445326	-0.029603
Icam5	protein-coding	GM3	0.531989	0.0461712	0.756402	-0.33949	0.187679	-0.0894428	0.260384	-0.282979	-0.357556	0.371453	0.306261	-0.566141	0.676712	0.347761	0.428932	0.0594631	-0.0117271	0.0222928
Id1	protein-coding	GM2	-0.0248065	0.0146665	-0.180143	-0.00613117	0.0150434	0.00896385	-0.119057	-0.0312954	-0.00326987	-0.0491684	-0.0881622	0.13737	-0.161359	-0.142114	-0.0753389	-0.00809114	-0.00847991	0.000420063
Id3	protein-coding	GM2	-0.211075	0.0615711	-0.365901	-0.0337929	-0.079914	0.00997655	-0.162095	0.0666499	0.0689879	-0.136015	-0.24379	0.314819	-0.306848	-0.237014	-0.136175	-0.0304899	0.0100534	-0.131188
Id4	protein-coding	GM2	-0.132601	0.105662	-0.33837	0.0827278	-0.125896	0.0156313	-0.110141	0.130274	0.0222721	-0.190061	-0.273947	0.371979	-0.263642	-0.241465	-0.165932	-0.0602386	-0.0298021	0.0677226
Idh1	protein-coding	GM2	0.220448	0.0659015	0.149894	-0.0900337	0.0684588	0.0158015	-0.0842613	0.0691669	-0.0668403	-0.00399152	0.09176	-0.0955527	0.0589651	-0.150146	-0.00730793	-0.00145564	-0.0617354	0.0192154
Idh3g	protein-coding	GM4	-0.113644	-0.0524638	-0.0280372	0.195638	-0.022702	-0.0104268	0.0869316	-0.0720661	0.0707491	-0.0986181	-0.00741773	-0.0267266	-0.00144382	0.0914406	0.0238355	-0.0269683	0.00433627	0.124667
Ids	protein-coding	GM1	0.197144	0.160344	0.22582	-0.233345	0.11656	0.0126697	0.191857	0.01958	-0.133873	0.0987465	0.158372	-0.100903	0.240475	0.0848386	0.271076	0.106427	0.0426	-0.112529
Idua	protein-coding	GM2	0.0988584	0.130524	0.0500542	-0.0590253	0.0210072	0.00535324	0.0989704	-0.0299853	-0.123815	0.0484929	0.005227	0.0154149	0.0804053	0.0351179	0.0925591	0.0245575	0.0169752	0.0702774
Ier5	protein-coding	GM3	0.412427	-0.0727697	0.775198	-0.248905	0.133155	-0.176506	0.316132	-0.465642	-0.31473	0.292778	0.368542	-0.711282	0.719364	0.398953	0.492038	0.0576454	0.0251622	0.0185016
Ifngr1	protein-coding	GM2	0.189807	0.0994475	0.0727238	-0.0799036	0.0994039	0.0208993	-0.03954	-0.049576	-0.165999	0.0924121	0.070417	-0.0192097	0.0727662	0.0530466	0.0395965	0.0367604	-0.00325765	0.090237
Ifrd1	protein-coding	GM2	0.107252	0.0591167	0.159922	-0.0880071	-0.0513689	-0.00772183	0.123438	-0.12474	-0.161112	0.0767062	-0.0583634	-0.0801739	0.201306	0.176222	0.123159	-0.00802366	0.00704646	0.0760679
Igf1	protein-coding	GM8	-0.409525	0.124375	-0.605469	0.0215575	-0.20468	0.109416	-0.175737	0.542999	0.218036	-0.328928	-0.447203	0.640697	-0.596779	-0.402568	-0.345154	-0.11503	-0.0816302	-0.15679
Cyr61	protein-coding	GM2	0.121658	-0.0512816	0.0565756	-0.0811901	0.0549215	-0.0373216	0.00604653	-0.169807	-0.0767551	-0.00620562	0.179556	-0.108757	0.0864782	-0.0441074	0.080483	0.0169853	0.0372085	-0.00905673
Igfbp2	protein-coding	GM2	0.0653762	0.0844988	-0.0318804	-0.0970663	0.020178	0.0888574	-0.0296253	-0.132638	-0.0529545	0.0591486	-0.101546	0.0709157	0.0514112	0.000603273	-0.0138783	0.024944	0.0193434	-0.0206987
Igfbp6	protein-coding	GM3	0.253085	-0.00476872	0.503502	-0.22083	0.0732526	-0.0912126	0.268186	-0.408929	-0.226898	0.498627	0.253215	-0.409282	0.573526	0.65282	0.361698	0.119944	0.128327	-0.0714653
Il12a	protein-coding	GM3	0.218863	-0.0374237	0.46236	-0.156772	-0.0495597	-0.101064	0.204784	-0.32149	-0.166987	0.392469	0.141276	-0.373952	0.477547	0.460419	0.290964	0.0471377	0.0489018	-0.0489404
Il15ra	protein-coding	GM2	0.14577	0.106756	0.143269	-0.0127469	0.0779234	0.00309943	0.0913631	-0.0990723	-0.10744	0.124567	0.0619063	-0.0720874	0.180006	0.125319	0.118841	0.0620365	0.0504707	0.0920062
Il17ra	protein-coding	GM3	0.309955	-0.0780107	0.4517	-0.208488	0.0417281	-0.158265	0.178032	-0.298629	-0.22794	0.203491	0.369381	-0.429993	0.433599	0.199835	0.311088	0.052258	0.0341104	-0.0278273
Il18	protein-coding	GM2	-0.0276885	0.0698787	-0.13294	-0.0808789	-0.0202449	0.0190708	-0.0715464	-0.0328587	0.0107199	-0.0848356	-0.0749529	0.131508	-0.0759927	-0.151885	-0.0749802	0.0157608	0.015428	-0.0932811
Irak1	protein-coding	GM2	0.101552	0.163772	0.0127894	-0.0790465	0.0610203	0.0347923	0.0892558	0.0484999	-0.132369	0.0447878	0.0277348	0.0747478	0.0443702	0.0104327	0.0792771	0.032387	0.0121072	0.0781958
Il2rg	protein-coding	GM16	-0.0171166	0.0281203	-0.0492981	0.00138469	0.053884	0.00558945	-0.0220023	-0.0678769	-0.0056269	0.0400141	-0.0169645	0.0161527	-0.0406141	-0.0264982	0.0194899	0.0528914	0.0298071	-0.0113519
Ilk	protein-coding	GM2	-0.0626693	-0.0784951	-0.165954	-0.0749604	-0.0811752	-0.0352354	-0.130667	-0.0540955	0.00110094	-0.122999	-0.0692873	0.0516343	-0.15642	-0.200052	-0.120785	-0.0450697	-0.0224839	-0.10995
Lrig1	protein-coding	GM2	0.0954872	0.114037	0.0137763	-0.0216241	0.0288887	0.00835445	0.0505284	-0.0539698	-0.0953369	0.0185317	-0.00574844	0.049142	0.0581791	-0.0192606	0.0620013	0.0242919	0.0234326	0.0822557
Impact	protein-coding	GM8	-0.0529685	0.161472	-0.333811	-0.0677724	-0.0352549	0.109483	0.0245853	0.459419	0.0333462	-0.243007	-0.127836	0.400473	-0.31966	-0.259128	-0.0655511	-0.0379478	-0.0465675	-0.0310206
Incenp	protein-coding	GM3	0.241547	0.0456511	0.345256	-0.153434	0.0114123	-0.0426481	0.189492	-0.179176	-0.239756	0.213584	0.0861344	-0.219428	0.368633	0.355529	0.245196	0.0457257	0.0254439	0.0829445
Inhbb	protein-coding	GM2	0.101538	0.109919	0.104453	-0.128949	0.125755	0.0220424	0.067952	-0.00629476	-0.110161	0.076556	0.049861	0.0226406	0.151998	0.16913	0.112811	0.059078	0.0219452	-0.0365143
Inppl1	protein-coding	GM2	0.122256	0.0371143	0.0874375	-0.0561769	0.0149712	-0.0287498	0.0342276	-0.129183	-0.123847	0.0513561	0.0741761	-0.0666266	0.117792	0.030454	0.0831827	0.01926	0.0198211	0.0520604
Insr	protein-coding	GM2	0.103385	0.233427	0.172111	-0.119439	0.0454459	0.00262144	0.298234	-0.0542145	-0.13001	0.0569987	-0.00682832	-0.0450019	0.208404	0.0482554	0.285684	0.0554868	0.0226534	0.0191555
Invs	protein-coding	GM2	0.0713605	0.153872	0.0722551	-0.0251524	0.0559283	0.0329091	0.14518	-0.00850761	-0.0564037	0.0762698	0.048784	0.00402193	0.100202	0.0532982	0.136121	0.0691134	0.0449548	0.0348846
Irf2	protein-coding	GM13	0.171081	0.171904	0.393098	-0.17326	0.0271194	-0.0425227	0.319979	-0.245012	-0.164921	0.211406	0.0222964	-0.240919	0.435933	0.258023	0.361854	0.0673188	0.0474862	-0.0414575
Itch	protein-coding	GM2	0.0952691	0.204164	0.164551	-0.104791	0.0298928	0.0120678	0.256494	-0.0306697	-0.115952	0.0340525	-0.00522468	-0.0448321	0.186948	0.0363279	0.244226	0.048566	0.0145104	0.0161047
Itga6	protein-coding	GM2	0.0274553	0.0706537	-0.014962	-0.0335066	-0.0316426	-0.013305	0.0283618	-0.145451	-0.0699659	0.0300111	-0.0176762	0.00829011	0.0515529	-0.00491415	0.0614177	0.0247331	0.0289875	-0.00386177
Itgal	protein-coding	GM10	0.0338921	0.0529232	0.0534147	-0.048997	0.0114235	0.00971709	0.0113472	-0.0282543	-0.0360998	0.0300292	0.00979115	-0.0252861	0.0540888	0.0371646	0.0280916	0.0379796	0.0186302	-0.0315084
Itgam	protein-coding	GM17	-0.0728343	0.0703837	-0.13052	0.0433153	0.0140481	0.00856215	-0.0693454	-0.0187284	0.0283393	-0.03265	-0.10945	0.064504	-0.126794	-0.084714	-0.0395254	-0.00627044	0.0720871	-0.000405709
Itgav	protein-coding	GM13	0.184938	0.027505	0.440051	-0.180522	0.102347	-0.0720055	0.315944	-0.411806	-0.215287	0.242642	0.125558	-0.357989	0.545184	0.461134	0.392634	0.0910404	0.091233	-0.0310948
Itgb1	protein-coding	GM2	0.173624	0.157795	0.118703	-0.101942	0.0848578	0.0425515	0.108355	-0.0196496	-0.150689	0.0456088	0.0288131	-0.029783	0.116211	-0.00058127	0.154651	0.0343864	-0.0040853	0.0781318
Itgb5	protein-coding	GM2	-0.0117318	0.108364	-0.161082	-0.023191	-0.0158901	0.0371571	-0.0689056	-0.0999541	-0.0139385	-0.0323387	-0.111557	0.122637	-0.0992937	-0.110245	-0.0468	0.00650048	0.0230364	-0.00948783
Itgb6	protein-coding	GM10	0.00672884	0.0696836	0.0411873	-0.00227013	-0.0267518	0.0190101	0.0104865	-0.00904367	-0.00824735	0.0748695	-0.0393203	-0.000277461	0.0398352	0.0647943	-0.000860128	0.0462365	0.0248906	0.00198231
Cuzd1	protein-coding	GM11	0.0945571	-0.00127427	0.0557255	0.0148596	0.104729	0.0187668	-0.00474657	0.0535948	-0.0289223	0.00254974	0.169525	-0.060943	0.0309407	-0.0128093	0.033833	0.0342325	0.0123715	0.0615449
Itpr1	protein-coding	GM3	0.30735	0.0642106	0.634484	-0.0636488	0.083602	-0.0904033	0.375021	-0.393254	-0.222311	0.24984	0.305914	-0.538031	0.603339	0.323191	0.445453	0.0723208	0.053187	0.13555
Itpr2	protein-coding	GM2	0.0302342	-0.052156	0.119788	0.0509028	0.0313017	-0.033642	0.0514519	-0.117895	0.0405347	0.0966995	0.10653	-0.15076	0.111326	0.125677	0.0637999	0.0446347	0.04565	0.00237402
Itsn1	protein-coding	GM12	-0.0386027	0.22539	-0.0450499	-0.0185446	-0.0135792	0.0296286	0.192997	0.106746	-0.033245	-0.0831951	-0.0744964	0.183366	0.00692417	-0.0809676	0.115847	0.0144275	0.00748554	0.0364406
Jak2	protein-coding	GM13	0.232332	0.118928	0.360823	-0.204365	0.0816255	-0.0360179	0.272222	-0.175316	-0.203335	0.235838	0.137312	-0.234983	0.399794	0.252408	0.328712	0.084536	0.0500472	-0.0117306
F11r	protein-coding	GM16	0.0174599	0.0335531	-0.0708615	0.0111885	0.106177	0.0251189	-0.0854713	-0.0822078	-0.031137	0.0464344	0.00833851	-0.0190927	-0.0788258	-0.051425	0.00316798	0.0957535	0.0154348	0.0169286
Atcay	protein-coding	GM1	0.287985	0.147657	0.0701711	-0.268226	0.0464134	0.0416717	0.0562129	0.103038	-0.351015	-0.0151027	-0.0228066	0.0815168	0.0892223	0.0303317	0.115066	-0.036319	-0.071225	0.148783
Jarid2	protein-coding	GM13	0.148308	0.178647	0.260952	-0.207569	0.0759777	-0.00562927	0.293568	-0.0875371	-0.146148	0.171127	0.0632795	-0.101881	0.344145	0.236869	0.316198	0.0933694	0.0517088	-0.0806362
Jun	protein-coding	GM2	0.286919	0.118012	0.174945	-0.179474	0.190027	0.00535818	0.0834199	-0.131616	-0.223667	0.302895	0.223218	-0.0893081	0.225935	0.214259	0.158041	0.110374	0.0840105	0.018916
Junb	protein-coding	GM13	0.306273	0.0182054	0.488219	-0.235449	0.121132	-0.071668	0.190051	-0.297606	-0.234453	0.254372	0.140445	-0.398134	0.474453	0.284268	0.306088	0.0173836	0.0160206	-0.0131394
Jund	protein-coding	GM3	0.308804	-0.133269	0.291556	-0.333008	0.0212887	-0.0628618	-0.0352858	-0.18903	-0.259278	0.208136	0.0242902	-0.264673	0.265834	0.193537	0.0983191	-0.0230463	-0.0500021	-0.0787012
Kcna1	protein-coding	GM1	0.246348	0.165182	0.285333	0.0731186	0.0331458	-0.0275451	0.147034	-0.0735566	-0.198652	0.0626104	0.0982323	-0.169735	0.217646	-0.0235125	0.153458	0.0202304	-0.0251814	0.313623
Kcna2	protein-coding	GM18	0.195964	0.259089	0.168112	0.00187117	0.0428465	0.0622826	0.250278	0.0405474	-0.205251	-0.0231602	-0.0157843	0.0757807	0.227587	0.204395	0.228112	0.0313045	-0.00779436	0.321562
Kcna5	protein-coding	GM5	0.0434007	0.0221758	-0.0430108	0.0292588	0.118682	0.0630688	-0.0350131	0.135584	-0.0350156	-0.0253174	0.0559651	0.00687105	-0.0692487	-0.0533474	-0.0312211	0.0284233	-0.013817	0.110579
Kcnab2	protein-coding	GM1	0.288123	0.19046	0.359478	-0.117594	0.0323009	-0.000616182	0.217912	-0.0935224	-0.301142	0.127753	0.068039	-0.169714	0.341819	0.134605	0.246985	0.011234	-0.0273035	0.199596
Kcnab3	protein-coding	GM4	-0.0356713	0.132913	-0.155958	0.156753	-0.0724923	0.0510503	0.0460216	0.0839185	-0.128692	-0.192033	-0.14931	0.248312	-0.107557	0.00611465	-0.048218	-0.0707824	-0.037273	0.341985
Kcnb1	protein-coding	GM3	0.308578	0.100388	0.594532	-0.243711	0.139005	-0.0447313	0.438952	-0.196934	-0.244739	0.236279	0.256876	-0.400326	0.609876	0.417137	0.517883	0.0954646	0.0493959	0.00362204
Kcnc1	protein-coding	GM8	-0.169368	0.267341	-0.282837	0.067607	-0.241335	0.0756639	0.00245767	0.301794	0.0157509	-0.133647	-0.461575	0.443098	-0.270586	-0.159434	-0.170208	-0.0803456	-0.0841361	0.107826
Kcnh3	protein-coding	GM3	0.450933	0.0817294	0.58849	-0.368673	0.188994	-0.0402426	0.284906	-0.192707	-0.398487	0.3646	0.299767	-0.404194	0.602256	0.477165	0.443331	0.0949693	0.0335117	0.0427845
Kcnj10	protein-coding	GM2	0.00595754	0.0226435	-0.160672	-0.091213	-0.0568836	0.00551262	-0.0746244	-0.17821	-0.0390149	-0.0938576	-0.106241	0.124858	-0.0295355	-0.131056	-0.0531833	0.0500848	0.0352158	-0.0907373
Kcnj16	protein-coding	GM2	0.0653727	0.0515568	-0.0184862	-0.101067	0.0074886	0.00731273	0.00461141	-0.108239	-0.0487276	-0.00740822	-0.0497063	0.0460579	0.0641073	-0.00634601	0.0105734	0.0327555	0.0136326	-0.0542142
Kcnj3	protein-coding	GM1	-0.0218695	0.141804	0.209953	0.0127227	0.0103519	-0.0206152	0.377343	-0.0760636	-0.057333	0.0808254	0.0851639	-0.150889	0.237466	0.119298	0.336606	0.0608354	0.0531522	0.042303
Kcnj4	protein-coding	GM3	0.368403	0.146264	0.432415	-0.186503	0.13348	0.0039427	0.224396	-0.169229	-0.337088	0.33497	0.191912	-0.251525	0.453595	0.357798	0.294596	0.062091	0.0473655	0.165355
Kcnj9	protein-coding	GM1	0.268361	0.135364	0.446472	-0.206754	-0.00362931	-0.0345529	0.283978	-0.132215	-0.271746	0.176331	0.0228491	-0.266481	0.436707	0.307938	0.324927	0.018031	-0.0265952	0.0830587
Kcnk4	protein-coding	GM3	0.368275	-0.0216645	0.634341	-0.24194	0.108133	-0.107495	0.224458	-0.336598	-0.248173	0.346205	0.271192	-0.500632	0.597127	0.480621	0.365343	0.0661592	0.0168983	-0.0181857
Kcnma1	protein-coding	GM3	0.245158	0.124357	0.568263	-0.160725	0.182485	-0.111905	0.562808	-0.364824	-0.207072	0.223635	0.356336	-0.466271	0.626241	0.377127	0.623918	0.162021	0.134174	-0.0193341
Kcnq2	protein-coding	GM1	0.24327	0.162238	0.441852	-0.139478	0.110736	-0.0590811	0.355354	-0.0966699	-0.18388	0.155847	0.187819	-0.272685	0.422411	0.181471	0.389387	0.0762696	0.025486	0.0500566
Kcns1	protein-coding	GM3	0.267998	0.0874744	0.441516	-0.257865	0.059405	-0.0449787	0.217741	-0.261766	-0.303952	0.295899	0.106443	-0.296099	0.473261	0.391424	0.314384	0.0613423	0.0365608	-0.00130727
Kif17	protein-coding	GM3	0.312988	0.171223	0.271865	-0.100753	0.160545	0.0224003	0.163894	-0.0763933	-0.228911	0.315523	0.248755	-0.100104	0.310564	0.322679	0.219045	0.112664	0.0905451	0.144635
Kif1b	protein-coding	GM2	0.124675	0.274856	0.196979	-0.251017	0.0509634	0.000701388	0.396042	-0.102012	-0.145041	0.121101	0.0263613	-0.0367453	0.3038	0.155789	0.390048	0.113798	0.0896064	-0.141704
Kif1c	protein-coding	GM2	0.0597028	0.106675	0.102719	-0.0536698	0.0197567	-0.00232712	0.117734	-0.120707	-0.0722132	0.101071	0.0111457	-0.034013	0.15393	0.121696	0.141867	0.0472575	0.0474905	0.00139127
Kif5a	protein-coding	GM1	0.21384	0.263672	0.142376	-0.0561976	0.0804219	0.0468043	0.176848	0.125716	-0.205416	-0.0217211	0.0291248	0.0649345	0.139527	0.019914	0.162283	0.0202378	-0.0231073	0.212017
Kif5c	protein-coding	GM1	0.125546	0.219055	0.0961748	-0.194617	-0.0290103	0.0176239	0.24554	-0.0768838	-0.227165	0.000217414	-0.0192597	0.0351824	0.180172	0.0954875	0.228641	0.030926	0.0322189	0.0301351
Kif9	protein-coding	GM3	0.166087	0.111015	0.229682	-0.077442	0.113894	0.0153928	0.150403	-0.0693748	-0.113769	0.166809	0.149738	-0.135999	0.233468	0.1633	0.19641	0.0695233	0.0447902	0.0386298
Kifap3	protein-coding	GM1	0.419846	0.213762	0.27192	-0.300356	0.153436	0.00141515	0.146118	-0.00992452	-0.363314	0.123242	0.175006	-0.0975838	0.272729	0.111758	0.274521	0.0500654	0.00387826	0.0941766
Kifc3	protein-coding	GM2	0.229504	0.151925	0.0944202	-0.122779	0.0979991	0.0275828	0.0555539	-0.0160247	-0.200348	0.0759325	0.0374391	0.0195382	0.133361	0.0470206	0.109916	0.0385634	0.00648841	0.0996123
Klc1	protein-coding	GM1	0.615486	0.216287	0.288543	-0.476342	0.126115	0.00986035	-0.0212275	-0.00977777	-0.579052	0.171019	0.126713	-0.0525967	0.27348	0.1348	0.151652	0.00326918	-0.0735411	0.153524
Klf12	protein-coding	GM12	-0.151689	0.203777	-0.255279	0.127308	-0.0358562	0.0461163	0.146144	0.208733	0.0325462	-0.293401	-0.137631	0.340687	-0.200502	-0.238615	0.0269324	0.00235565	-0.00570898	0.140865
Klf3	protein-coding	GM12	-0.0569136	0.203196	-0.228171	0.0962138	0.00522865	0.0348516	-0.0371013	0.112657	-0.0185976	-0.0724604	-0.144068	0.306742	-0.196983	-0.154553	-0.0616336	-0.0215582	-0.00660877	0.137657
Klf9	protein-coding	GM3	0.459624	0.0064766	0.609437	-0.39775	0.124614	-0.119982	0.30789	-0.333062	-0.385121	0.254033	0.337338	-0.488043	0.612974	0.305418	0.460587	0.0609511	0.0134811	-0.0302124
Kpna1	protein-coding	GM3	0.37436	0.14109	0.446102	-0.306183	0.112182	-0.0246239	0.241021	-0.119717	-0.341686	0.210223	0.164092	-0.276686	0.437459	0.247231	0.347938	0.0477134	7.76835e-05	0.0431112
Sspn	protein-coding	GM2	0.133495	0.0779466	0.192902	-0.144807	0.0836776	-0.00265761	0.108039	-0.0622616	-0.121169	0.16544	0.080982	-0.0810953	0.235915	0.20015	0.158068	0.0552649	0.0176621	-0.0341013
Mafb	protein-coding	GM8	-0.125666	0.1414	-0.446077	0.262791	-0.165756	0.1222	-0.150627	0.269754	0.049568	-0.261877	-0.386771	0.513098	-0.423665	-0.266573	-0.30486	-0.105042	-0.0728565	0.306318
Krt1	protein-coding	GM8	-0.238471	0.125813	-0.433532	0.0510238	-0.126083	0.142374	-0.14945	0.446063	0.181434	-0.214397	-0.326442	0.490998	-0.4445	-0.305748	-0.30445	-0.0883307	-0.0648404	-0.0420396
L1cam	protein-coding	GM1	0.278116	0.224775	0.29569	-0.175756	0.107546	0.0481121	0.164979	0.124853	-0.173182	0.147798	0.0369906	-0.0679832	0.251608	0.106266	0.210917	0.0496625	-0.0309731	0.0553764
Stmn1	protein-coding	GM1	0.211714	-0.381602	0.420892	-0.0245703	0.133306	-0.146531	0.0224515	-0.328795	0.0937881	0.0687036	0.529169	-0.611073	0.31949	0.224128	0.16356	0.0409928	0.000502208	-0.121287
Lama2	protein-coding	GM2	0.0421389	0.0970538	-0.0274842	-0.133846	-0.0358454	0.0199536	0.0241927	-0.214469	-0.0705207	0.0601518	-0.0765199	0.057311	0.0932306	0.0373375	0.079395	0.0536656	0.0645909	-0.105328
Lama3	protein-coding	GM2	-0.122593	0.111424	-0.208661	0.0249824	-0.0335883	0.0464792	0.000580454	0.056713	0.0326826	-0.0996956	-0.149764	0.211754	-0.141956	-0.123566	-0.0497268	0.0129549	0.00926623	-0.0214562
Lama5	protein-coding	GM2	-0.0787128	0.0728516	-0.121698	-0.045653	0.00724441	0.0292664	-0.0256842	0.0369789	0.00809971	-0.016033	-0.0684341	0.108788	-0.106093	-0.0673965	-0.0211185	0.00675679	-0.00198546	-0.0651409
Lamb2	protein-coding	GM2	0.00444312	0.0397979	-0.115489	-0.0503641	0.0343291	0.0308252	-0.0897008	-0.147388	-0.0375753	0.0446106	-0.0497484	0.0505984	-0.0858642	-0.0652912	-0.00377507	0.00287711	0.0334654	-0.023005
Lamc2	protein-coding	GM3	0.185582	0.115888	0.342487	-0.189589	0.168445	-0.0192837	0.220844	-0.155876	-0.198224	0.164522	0.145433	-0.1836	0.392366	0.336533	0.296051	0.0898826	0.0530019	-0.0382347
Lamp2	protein-coding	GM2	0.249632	0.166098	0.140296	-0.114889	-0.000152879	0.0293707	0.0158973	-0.0513355	-0.220813	0.0638366	-0.06411	-0.0176492	0.122807	-0.00912543	0.0700392	-0.0101775	-0.0396198	0.142052
Arhgef2	protein-coding	GM3	0.270722	0.112523	0.507608	-0.135583	0.107241	-0.0740779	0.320543	-0.283849	-0.263745	0.249556	0.154911	-0.364441	0.50522	0.319653	0.406217	0.0459106	0.02559	0.12183
Arhgef1	protein-coding	GM2	0.0572712	0.184665	0.027022	-0.0565731	0.0957403	0.0195443	0.171916	-0.0427343	-0.092289	0.0683979	0.100952	0.0369229	0.0923023	0.0668294	0.166296	0.0919078	0.0775355	0.0403022
Lcat	protein-coding	GM2	0.00449126	0.0194013	-0.159642	-0.0894749	-0.0853546	-0.00582143	-0.0639508	-0.204726	-0.0151063	-0.123326	-0.103534	0.133842	-0.0127705	-0.14456	-0.0641705	0.0190641	0.0227113	-0.10064
Ldb2	protein-coding	GM3	0.295069	-0.100967	0.635543	-0.0983612	0.226308	-0.117902	0.261536	-0.222726	-0.100344	0.236421	0.40596	-0.640191	0.518544	0.176262	0.3914	0.0530929	0.0132108	-0.0217634
Ldha	protein-coding	GM3	0.587402	-0.110168	0.663622	-0.358226	0.175463	-0.130006	0.0808779	-0.328919	-0.347587	0.344695	0.463463	-0.614693	0.562343	0.279611	0.302127	0.0502916	-0.000223803	-0.0396728
Ldhb	protein-coding	GM18	0.079892	0.0389684	-0.0531243	0.328669	-0.0109735	0.0819837	-0.102299	-0.0322042	-0.105725	-0.0221548	-0.123692	0.0940414	-0.0374705	0.0813117	-0.148927	-0.0714294	-0.0366886	0.599227
Ldlr	protein-coding	GM2	0.108144	0.0561068	0.0860656	-0.0770032	0.0273476	-0.00964136	0.0361631	-0.034852	-0.0601838	0.0869187	0.116673	-0.0787564	0.097422	-0.0321305	0.0876492	0.0697602	0.0359029	-0.0432253
Lef1	protein-coding	GM2	0.018879	0.0335991	-0.100712	-0.0436452	0.0368336	0.0218403	-0.0763243	-0.174174	-0.0383084	0.0344993	-0.0465273	0.0557532	-0.0412225	-0.0621679	-0.00117481	0.0228902	0.0375176	-0.04521
Lepr	protein-coding	GM10	0.0611557	0.0856866	0.106538	-0.102039	0.0235494	0.0134561	0.0421056	-0.0982059	-0.0594229	0.140762	0.0367645	-0.0596752	0.1125	0.115075	0.0855641	0.0600564	0.0340659	-0.07062
Lgals1	protein-coding	GM12	-0.120206	0.0968547	-0.391589	0.243017	-0.106818	0.0667252	-0.207059	0.168578	0.0524773	-0.168851	-0.325089	0.430319	-0.372156	-0.231503	-0.291224	-0.0487595	-0.0443292	0.236957
Lgals4	protein-coding	GM2	0.0298755	0.0589274	-0.00425893	-0.0443517	0.012971	0.0260025	0.0169333	-0.0886255	-0.0336235	0.0498695	-0.028735	0.0138668	0.0364249	0.00806124	0.0363744	0.0269845	0.0297941	-0.0192336
Lhcgr	protein-coding	GM2	0.0317517	0.0614175	0.0282123	-0.0522852	0.039675	0.0354577	0.0187986	-0.0219638	-0.0147625	0.0533761	-0.0332695	0.0078277	0.0433964	0.0422483	0.0282809	0.030968	0.0201503	-0.0255245
Lhx2	protein-coding	GM2	0.346512	0.138026	0.477908	-0.333093	0.144438	0.00977832	0.268655	-0.267371	-0.292241	0.373265	0.0718594	-0.249574	0.574767	0.560839	0.373537	0.114514	0.0476136	-0.0344604
Lhx6	protein-coding	GM6	-0.114792	0.0614493	-0.437817	0.341323	-0.159988	0.0991184	-0.190147	0.30932	0.0886572	-0.248729	-0.383692	0.502068	-0.436025	-0.273403	-0.323952	-0.0967789	-0.082524	0.347112
Lig1	protein-coding	GM8	-0.0544161	0.121745	-0.174552	0.0142016	-0.033258	0.0557793	-0.0218849	0.171678	-0.00668427	-0.105139	-0.120193	0.235559	-0.164086	-0.0960114	-0.0886009	-0.026177	-0.0380792	0.0596315
Lipg	protein-coding	GM3	0.176118	0.0224741	0.293062	-0.0991184	-0.078891	-0.0763037	0.111914	-0.15614	-0.136006	0.313618	0.0113223	-0.225848	0.282596	0.181973	0.145868	0.0291754	0.0375681	-0.00247227
Lmo2	protein-coding	GM8	-0.151304	0.23524	-0.34679	0.135428	-0.128454	0.0961481	-0.09726	0.192793	0.0323208	-0.132599	-0.333035	0.409623	-0.329746	-0.198467	-0.228445	-0.112074	-0.0444219	0.169572
Lmo4	protein-coding	GM3	0.359435	-0.0737361	0.762556	-0.225223	0.134633	-0.148196	0.266035	-0.447602	-0.160201	0.383377	0.333535	-0.666322	0.709783	0.500387	0.430953	0.101897	0.0320977	-0.107979
Loxl1	protein-coding	GM2	0.00109655	0.0114574	-0.0363528	-0.0160192	0.00503441	0.0219122	-0.0195605	-0.05945	0.000985718	0.00457094	0.00152029	0.0210014	-0.00864645	-0.0366325	-0.0034252	0.0183387	0.0233292	-0.0247379
Loxl3	protein-coding	GM2	0.0368212	0.0742597	-0.0113351	-0.0472739	0.00685958	0.0182787	0.0306264	-0.0497026	-0.0495052	0.0116608	-0.0107592	0.0307576	0.0258401	-0.0107792	0.0373327	0.0256327	0.0222243	-0.00272693
Lrrfip1	protein-coding	GM1	-0.00983553	0.167895	-0.0038768	-0.0349999	-0.016417	0.0193537	0.174602	0.0305769	-0.0838711	-0.0312445	-0.0613889	0.0780752	0.0307364	-0.0509979	0.123415	0.00693047	0.0198053	0.0379027
Lst1	protein-coding	GM3	0.168672	-0.0180049	0.209462	-0.0446139	0.105693	-0.05213	0.00379344	-0.093558	0.00167115	0.163755	0.227215	-0.215084	0.151084	0.0607239	0.0869397	0.0559035	0.0256057	-0.0545609
Ltk	protein-coding	GM3	0.31681	0.103268	0.425314	-0.2143	0.20484	-0.0241957	0.282163	-0.172991	-0.252789	0.428572	0.329912	-0.271384	0.484365	0.522995	0.372377	0.14903	0.112259	0.0208366
Lxn	protein-coding	GM13	0.329927	-0.0100223	0.547625	-0.188043	0.0665215	-0.0593995	0.11117	-0.31639	-0.129226	0.293528	0.0996662	-0.444652	0.496791	0.296127	0.225645	0.0666828	-0.00293115	-0.0648253
Elovl6	protein-coding	GM18	0.114574	0.153066	0.0774166	0.0390742	0.051406	0.0354177	0.124825	0.13555	-0.109376	-0.0878454	-0.0046153	0.0489932	0.0699049	-0.053884	0.107996	0.00846642	-0.0311768	0.260262
Blnk	protein-coding	GM3	0.26427	-0.0133625	0.423054	-0.0534743	0.0600702	-0.125187	0.0896655	-0.263173	-0.14692	0.329012	0.266983	-0.38035	0.368878	0.19243	0.193614	0.0571775	0.0571615	0.019955
Snx18	protein-coding	GM2	0.0973348	0.152961	0.0682697	-0.100581	0.0446651	0.0419019	0.0883435	-0.0200009	-0.116582	0.086023	-0.0142926	0.0332487	0.110579	0.106196	0.121463	0.0453719	0.0274585	0.0126476
Hpcal4	protein-coding	GM3	0.494344	-0.118236	0.656591	-0.368272	0.109452	-0.161186	0.170428	-0.258899	-0.249845	0.412035	0.391513	-0.593469	0.55151	0.237186	0.338955	0.0459944	-0.00328915	-0.136966
Cdhr1	protein-coding	GM5	0.00631718	0.00665251	-0.043748	0.00939581	0.127014	0.0466121	-0.0212089	0.122202	-0.00370618	-0.0361406	0.0608688	0.00459546	-0.0626424	-0.0537871	-0.0210612	0.0579599	-0.0148413	0.0589988
Ly6e	protein-coding	GM1	0.365517	-0.163224	0.559081	-0.109776	0.205238	-0.16736	0.143189	-0.453715	-0.174781	0.234816	0.517753	-0.588652	0.528417	0.378657	0.35388	0.0846051	0.0544086	0.019957
Cyp4f13	protein-coding	GM2	0.0504882	0.110764	-0.0334359	0.00878302	0.0315154	0.0459465	0.0221362	-0.054266	-0.0722039	-0.023078	0.00599227	0.0568875	0.0160363	-0.0277342	0.0252966	0.0274774	0.0219807	0.0940773
Idh3b	protein-coding	GM4	0.0361547	0.0549711	-0.137255	0.252802	-0.0694074	0.0507869	-0.100214	0.0768157	-0.057179	-0.0827372	-0.17785	0.170034	-0.15354	-0.0908423	-0.171662	-0.102373	-0.0441494	0.346874
Nxf7	protein-coding	GM3	0.0913159	0.0139825	0.209559	-0.121591	-0.0266726	-0.0567903	0.127295	-0.15335	-0.113711	0.126701	0.0721814	-0.154673	0.235225	0.216035	0.161481	0.0391289	0.0319453	-0.0263774
Scrt1	protein-coding	GM4	-0.0764985	0.15353	-0.100065	0.115958	-0.0261961	0.0502919	0.084827	0.099125	0.00693295	-0.102096	-0.0922313	0.17444	-0.0620003	-0.0330696	0.00434358	0.00778305	0.0138265	0.136631
Arr3	protein-coding	GM3	0.130518	0.0734882	0.253288	-0.0948013	0.00573243	-0.00949256	0.139795	-0.118048	-0.119281	0.276555	-0.00375594	-0.155587	0.26575	0.260751	0.176152	0.0536438	0.028134	0.0172296
Xpnpep1	protein-coding	GM2	0.3017	0.149387	0.252293	-0.167344	0.0588504	0.0282752	0.0796967	-0.0240937	-0.246085	0.0831137	0.032327	-0.0976608	0.219292	0.0472444	0.136185	-0.0043546	-0.0561816	0.124763
Sgk3	protein-coding	GM13	0.226919	0.0910925	0.249379	-0.106544	0.234812	-0.0146745	0.206154	-0.173848	-0.169732	0.307736	0.342038	-0.16856	0.330501	0.331723	0.273088	0.139475	0.12578	0.0445549
Slc8b1	protein-coding	GM2	0.0250466	0.0237413	-0.0612961	-0.0458877	-0.0162271	0.0092811	-0.0383289	-0.10715	-0.0208373	-0.0299201	-0.0263969	0.0478144	0.00444146	-0.0616799	-0.0165348	0.0201566	0.0198679	-0.0430736
Eltd1	protein-coding	GM16	0.00258533	0.0359406	-0.0829883	-0.0138628	0.0753616	0.004052	-0.0757864	-0.122779	-0.0448013	0.0752236	-0.0350732	0.0206904	-0.0819956	-0.0415719	0.00895247	0.0130764	0.021394	-0.00350453
Glcci1	protein-coding	GM13	0.201255	0.0798276	0.495168	-0.201921	0.0397225	-0.0772269	0.347555	-0.308299	-0.188998	0.247517	0.14048	-0.381894	0.522617	0.315914	0.409023	0.0795174	0.049509	-0.0667474
Mlc1	protein-coding	GM2	0.0105623	0.0271883	-0.157956	-0.0922697	-0.0923604	-0.000653103	-0.071254	-0.194036	-0.019338	-0.120887	-0.11602	0.142604	-0.00850727	-0.130355	-0.0686552	0.0203464	0.0202761	-0.097873
Rbm39	protein-coding	GM2	-0.192169	0.0906559	-0.10312	-0.0847633	-0.0836224	-0.0288897	0.236184	-0.0537285	0.0694977	-0.0748019	-0.118987	0.0632146	-0.0304197	-0.0916758	0.155785	0.0315118	0.053059	-0.199796
Sumo2	protein-coding	GM3	-0.0748885	-0.218238	0.215527	-0.0211876	-0.0111164	-0.098379	0.0631221	-0.158391	0.206788	0.102737	0.136952	-0.32251	0.163292	0.150947	0.0854939	0.0151833	0.0297858	-0.255633
Lyn	protein-coding	GM2	-0.0277298	0.050548	-0.065218	0.0189641	0.0512633	0.00642026	-0.0431	-0.101189	0.00797974	0.0230893	-0.0357478	0.000467693	-0.0529379	-0.0471062	0.0116521	0.0304455	0.0393442	-0.0147138
Tm4sf1	protein-coding	GM16	0.0432307	0.0734542	-0.0439494	-0.0574843	0.0750538	0.0345328	-0.0768591	-0.152846	-0.0717946	0.125983	-0.0248632	-0.0108734	-0.0497433	0.00381492	0.0352529	0.0803819	0.0391441	-0.00263271
Ntng2	protein-coding	GM3	0.132937	0.121826	0.348021	-0.157658	-0.0591764	-0.0523219	0.197844	-0.241376	-0.124675	0.269179	0.0288685	-0.234898	0.37318	0.293351	0.231759	0.102758	0.0748755	-0.107979
Syt12	protein-coding	GM3	0.365027	0.0655996	0.388567	-0.142171	0.0718985	-0.0674291	0.127811	-0.208087	-0.295085	0.321298	0.245127	-0.256094	0.384654	0.275505	0.240129	0.0698349	0.0613701	0.134918
Mxd4	protein-coding	GM2	0.192524	0.146852	0.240511	-0.122408	0.0255337	0.0520004	0.11167	-0.0828699	-0.115694	0.207386	-0.0451488	-0.106116	0.236752	0.132799	0.141828	0.0342539	0.00420273	0.0172046
Smad2	protein-coding	GM3	0.337743	0.0621399	0.389881	-0.174176	0.0927897	-0.0136537	0.109266	-0.057084	-0.194216	0.152325	0.157998	-0.264668	0.320035	0.13363	0.20379	0.0162216	-0.0394345	0.0606012
Smad3	protein-coding	GM3	0.250111	0.0917389	0.486049	-0.125816	0.0508932	-0.0235852	0.191963	-0.232286	-0.164121	0.230764	0.0671468	-0.358094	0.437703	0.243508	0.250831	0.02834	0.00654011	0.0299092
Maf	protein-coding	GM8	-0.400576	0.150674	-0.623376	0.222261	-0.286169	0.115296	-0.192368	0.435635	0.193466	-0.314491	-0.548889	0.667133	-0.599052	-0.349141	-0.399009	-0.146868	-0.0850565	0.0931062
Slc26a6	protein-coding	GM2	0.112587	0.0869538	0.0327543	-0.0612912	0.0312298	0.0285035	0.00895171	-0.011156	-0.086064	0.0363502	0.0255584	0.0237068	0.0524604	-0.00274843	0.0254123	0.02064	0.0071611	0.0428891
Gpr37l1	protein-coding	GM2	0.0149409	0.0308608	-0.178409	-0.101571	-0.0909292	0.0082337	-0.0783731	-0.211503	-0.0285039	-0.123075	-0.123924	0.157059	-0.0189742	-0.147355	-0.0786701	0.0385991	0.0329616	-0.107565
Mak	protein-coding	GM3	0.164734	0.101498	0.255347	-0.143161	0.091863	0.00514699	0.146672	-0.0752747	-0.126782	0.202883	0.0962169	-0.145413	0.262211	0.221537	0.203681	0.0689954	0.0332771	-0.0183624
Mical1	protein-coding	GM2	0.013155	0.0810426	0.0142843	-0.12298	0.00581649	0.0138128	0.0630991	-0.101233	-0.0815381	-0.0092307	-0.0193954	0.0289732	0.0846953	0.056014	0.0924117	0.0351545	0.0336682	-0.0537686
Mas1	protein-coding	GM3	0.279316	0.0338539	0.416818	-0.0685636	0.0842101	-0.0108275	0.114944	-0.132054	-0.136238	0.379553	0.150804	-0.329977	0.36969	0.189813	0.199861	0.0482614	0.0493187	0.0414969
Matk	protein-coding	GM1	0.170083	-0.0252612	0.343544	-0.251269	0.120894	-0.1087	0.245951	-0.208305	-0.163142	0.115053	0.278876	-0.340041	0.344066	0.141202	0.333846	0.0510382	0.0409025	-0.122625
Matr3	protein-coding	GM1	0.333816	0.167622	0.125128	-0.405289	0.00383128	-0.00498967	0.1268	0.037827	-0.394443	0.0621638	-0.00790221	0.00999777	0.138018	0.0801827	0.20042	-0.0238972	-0.0460477	0.0251383
Mbd2	protein-coding	GM2	0.225061	0.123257	0.277303	-0.117908	0.0484804	0.00174882	0.124241	-0.104311	-0.160039	0.106952	0.0448023	-0.152794	0.257713	0.0698028	0.184712	0.0333895	-0.0113106	0.0603868
Mbp	protein-coding	GM3	0.347175	0.0870934	0.507301	-0.167013	0.125093	-0.0497118	0.272396	-0.218845	-0.278011	0.296432	0.146887	-0.341257	0.521044	0.375273	0.367511	0.0657906	0.0467762	0.110065
Mcm5	protein-coding	GM3	0.236331	0.0676705	0.232155	-0.158296	0.0717886	-0.00170959	0.0835994	-0.0564808	-0.204401	0.144688	0.11084	-0.127604	0.230016	0.179724	0.154933	0.0257522	0.00604924	0.0702028
Mdk	protein-coding	GM2	0.0130788	0.0525295	-0.0559637	-0.0699043	-0.0413632	0.0250458	-0.00997962	-0.153522	-0.0397819	-0.0133276	-0.0483571	0.0617941	0.0286816	-0.0327435	0.00199508	0.0232156	0.0413103	-0.061057
Mdm4	protein-coding	GM2	0.0511955	0.184857	0.0881255	0.00098677	0.00680062	0.0306277	0.191664	0.0215883	-0.0409411	-0.00532222	-0.0361745	0.021406	0.099476	-0.0218392	0.147813	0.0300152	0.0143909	0.0688625
Slc3a2	protein-coding	GM2	0.0931198	0.033009	-0.219447	-0.0373846	-0.0569311	0.0589685	-0.207886	0.0685823	-0.118953	-0.139303	-0.0907395	0.219134	-0.205268	-0.173934	-0.204855	-0.0903441	-0.061805	0.119599
Mea1	protein-coding	GM1	-0.146274	-0.0630112	-0.291934	0.226874	-0.038918	0.0800292	-0.180034	0.26519	0.257414	-0.189894	-0.130873	0.263153	-0.321307	-0.131016	-0.265849	-0.0749819	-0.0510714	0.0511797
Mef2d	protein-coding	GM3	0.412538	0.161945	0.488862	-0.345589	0.0925223	-0.022297	0.270642	-0.136953	-0.357675	0.228072	0.14091	-0.287904	0.472947	0.263152	0.367056	0.0408747	-0.0319242	0.04428
Meis1	protein-coding	GM2	-0.0390892	0.0637271	-0.112489	-0.0844365	-0.033474	0.0378055	-0.0061999	-0.0118008	-0.0241987	-0.0464426	-0.113599	0.112012	-0.052916	-0.0643911	-0.0237528	0.019029	0.00724008	-0.076797
Mertk	protein-coding	GM2	-0.0285717	0.0535248	-0.246226	-0.0340566	-0.0682182	0.0135789	-0.120416	-0.167965	0.00994933	-0.129063	-0.178046	0.191912	-0.117483	-0.179166	-0.104716	0.0136657	0.0218258	-0.0690498
Mest	protein-coding	GM1	0.328974	0.123522	0.405464	-0.269696	0.0111492	-0.0272912	0.195281	-0.00975827	-0.242781	0.234354	-0.0061173	-0.206039	0.355709	0.210869	0.2517	-0.0134283	-0.0592833	0.0108001
Mfge8	protein-coding	GM2	-0.0335165	0.0583591	-0.247053	-0.100619	-0.0633966	0.0163391	-0.135431	-0.165422	-0.0216611	-0.11305	-0.147788	0.193371	-0.123328	-0.190105	-0.104149	0.00771201	0.0299208	-0.109882
Kitl	protein-coding	GM10	0.202462	0.150067	0.381881	-0.210986	0.0563875	0.00139256	0.206035	-0.255447	-0.181551	0.400222	0.027181	-0.239324	0.407361	0.32402	0.273576	0.09476	0.0413365	-0.0549155
Mgp	protein-coding	GM3	0.0948296	0.0366755	0.207311	-0.0450508	0.0926937	-0.025567	0.0338487	-0.181648	-0.0368707	0.0958267	0.104345	-0.20223	0.163997	0.0551358	0.101839	0.0726185	0.038117	-0.00966737
Mgmt	protein-coding	GM2	0.015294	0.0979296	-0.0683519	0.0102204	0.0278835	0.06958	-0.0249217	0.0382389	-0.0135619	-0.00715664	-0.0491764	0.107143	-0.050802	-0.0196273	-0.0393164	0.00939385	0.00866209	0.052761
Mid1	protein-coding	GM2	0.0290739	0.0825129	0.120575	-0.0873407	0.033035	-0.0132376	0.180665	-0.147542	-0.0552126	0.0575229	0.0687059	-0.0818908	0.183092	0.121538	0.186027	0.0639547	0.0488673	-0.0500835
Mif	protein-coding	GM1	-0.163754	-0.104614	-0.0825398	0.476278	-0.0465739	0.0331986	-0.104333	0.0499431	0.413236	-0.0398656	-0.0726794	0.0413331	-0.141485	-0.0209114	-0.239462	-0.0394698	0.0120259	0.111268
Mllt10	protein-coding	GM2	0.0307674	0.197724	0.186496	-0.0561319	0.0298494	-0.00535957	0.354253	-0.0869651	-0.0496719	0.0495656	0.0404099	-0.0844165	0.237586	0.0776975	0.311891	0.0789497	0.0667024	-0.0162127
Aff1	protein-coding	GM2	0.0533573	0.148143	0.00631582	-0.0451641	-0.00377097	0.0246768	0.0694416	-0.12392	-0.0847335	0.0622711	-0.0636491	0.0463344	0.0799858	0.0133046	0.0835036	0.0544326	0.0500989	0.00780837
Mmp11	protein-coding	GM5	-0.00037817	-0.0062616	-0.103851	0.0762431	0.0726279	0.0232288	-0.0193633	0.102046	0.0023188	-0.128138	0.0729111	0.0284467	-0.117118	-0.0954044	-0.0314204	0.0209564	-0.00874283	0.124631
Mmp14	protein-coding	GM2	-0.00524233	0.0315519	-0.136846	-0.0521852	-0.0429875	0.0386701	-0.0761089	-0.11286	-0.0160125	-0.0541113	-0.0706196	0.109615	-0.0660185	-0.106381	-0.0607035	-0.00281839	0.0188555	-0.0501142
Mobp	protein-coding	GM3	0.19694	0.0256231	0.3033	-0.145186	-0.0131403	-0.0730928	0.10304	-0.219742	-0.169783	0.264035	0.0910412	-0.242598	0.309117	0.284618	0.188713	0.0577299	0.0511841	-0.0248492
Mocs2	protein-coding	GM2	-0.0340645	-0.0704165	0.00350176	0.117873	-0.023683	-0.0436366	-0.0774062	-0.111146	0.09502	0.0123214	0.0284395	-0.0724045	-0.0149272	-0.0293348	-0.0531336	0.00701304	0.0150369	-0.00138015
Me1	protein-coding	GM3	0.398706	0.0115159	0.575822	-0.246676	0.163865	-0.0728478	0.13709	-0.148296	-0.198128	0.251897	0.322952	-0.458984	0.482291	0.151828	0.313233	0.0797179	-0.0138791	-0.0500141
Mdh2	protein-coding	GM1	0.0968493	-0.125743	-0.0814767	0.370863	0.0152196	0.041447	-0.2736	0.0933747	0.0531152	-0.0772686	0.00565187	0.0366938	-0.172394	-0.109641	-0.281786	-0.108713	-0.0687808	0.389166
Mdh1	protein-coding	GM1	-0.024641	-0.129209	-0.252481	0.570969	0.0141671	0.078758	-0.223896	0.166789	0.110646	-0.262858	0.117403	0.144046	-0.312165	-0.159856	-0.284236	-0.0795157	-0.0420968	0.552486
Mov10	protein-coding	GM3	0.130062	0.117159	0.260238	-0.108193	0.102414	-0.00791349	0.208844	-0.10951	-0.0962203	0.182365	0.149345	-0.161496	0.282326	0.187918	0.248595	0.0895624	0.0640974	-0.033753
Cd200	protein-coding	GM1	0.163037	0.018057	-0.0704184	-0.25606	0.0205673	0.0352072	-0.159708	0.200116	-0.0978038	0.0132715	-0.0370294	0.0938874	-0.12218	-0.0944112	-0.0810154	-0.0244699	-0.0605343	-0.132503
Mpl	protein-coding	GM14	0.0729349	0.0670101	0.160726	-0.0719539	0.0493526	0.0169712	0.112981	-0.0662026	-0.07497	0.106569	0.0471901	-0.0823764	0.190415	0.178751	0.149483	0.0432114	0.0422301	-0.012115
Mras	protein-coding	GM13	0.292097	0.0825608	0.538134	-0.324557	0.0273942	-0.0504609	0.276366	-0.28667	-0.245731	0.324985	0.0350449	-0.329378	0.594377	0.454972	0.370772	0.0675161	0.00526473	-0.10233
Msi1	protein-coding	GM2	-0.0428832	0.114644	-0.0765353	0.105697	0.0438211	0.0269465	0.0497161	0.0581181	0.0191908	-0.0916114	0.009339	0.119368	-0.036533	-0.0708348	0.0148165	0.0367558	0.0404306	0.0913768
COX1	protein-coding	GM2	-0.0173142	0.250135	0.031363	0.213944	0.0730818	0.0496661	0.14073	-0.155222	0.0119876	0.0843536	0.0136531	0.019852	0.0840982	-0.0139158	0.110677	0.121815	0.144501	0.168956
COX2	protein-coding	GM2	-0.181312	0.0355768	-0.0514219	0.278202	-0.0115908	0.016153	-0.00537037	-0.0778122	0.257812	-0.0497353	-0.0594586	-0.0142011	-0.0601313	-0.131989	-0.0472225	0.0770897	0.0995388	0.00255583
COX3	protein-coding	GM2	-0.145823	0.0754885	-0.0242405	0.227627	-0.00427324	0.0128403	0.0292311	-0.0987207	0.206979	-0.0211327	-0.0647145	-0.0159349	-0.0197452	-0.103014	-0.0093611	0.074122	0.111906	-0.000159572
Mt1	protein-coding	GM2	-0.0140585	0.163757	-0.101891	0.219482	-0.00431292	0.0647929	-0.14899	0.0422889	0.079432	-0.0718604	-0.0940697	0.115501	-0.145082	-0.275675	-0.18011	0.00488207	-0.00584854	0.160041
Polr2k	protein-coding	GM9	-0.338873	-0.229544	-0.134516	0.272378	-0.101789	-0.0493318	-0.0792832	-0.0285258	0.431827	-0.113668	-0.04956	-0.0511473	-0.162564	-0.0777475	-0.144944	-0.0143656	0.0263614	-0.172799
Mt2	protein-coding	GM2	-0.0387521	0.180005	-0.169708	0.00431071	-0.0434974	0.0715085	-0.107148	-0.0617823	-0.00579289	-0.0985409	-0.16571	0.215379	-0.0824297	-0.111267	-0.129788	0.038974	0.0284523	-0.00592308
Mt3	protein-coding	GM2	-0.041245	-0.0758336	0.149842	0.23937	0.0635267	-0.0892333	-0.0013018	-0.19233	0.277798	0.0591855	0.203081	-0.244234	0.103894	-0.024262	0.0294312	0.0994325	0.0693192	-0.0760822
Map1b	protein-coding	GM1	0.411786	0.0881924	0.242703	-0.18863	0.290387	-0.0433882	0.0499477	0.00931903	-0.250709	0.06628	0.350541	-0.143417	0.204237	0.0110765	0.188142	0.0749405	-0.0155138	0.0838026
Map2	protein-coding	GM15	-0.0589308	0.156325	0.129009	-0.143479	0.0811995	-0.0272547	0.457548	-0.0725238	0.0292841	0.00625426	0.108192	-0.0899199	0.222904	0.0641397	0.465522	0.119273	0.116217	-0.220262
Map6	protein-coding	GM1	0.410398	0.135921	0.487073	-0.211852	0.17625	-0.0130613	0.223049	-0.0754014	-0.279199	0.184075	0.263555	-0.310334	0.438241	0.18459	0.338829	0.0823257	-0.00475481	0.0938671
Laptm4a	protein-coding	GM2	0.0083558	-0.0727268	-0.047904	0.0298155	0.0225487	0.00104028	-0.0932572	-0.0725367	-0.0432871	-0.108846	0.0617769	-0.0545598	-0.0466173	-0.0642193	-0.0520279	-0.0182508	-0.0151742	0.0761504
Usp34	protein-coding	GM7	-0.0309024	0.217448	0.120565	-0.0654075	0.0130407	0.00878855	0.415888	-0.0178846	-0.00531113	0.0255586	-0.00231938	-0.0148457	0.18418	0.0612756	0.318798	0.0842138	0.0703506	-0.0675491
Mvk	protein-coding	GM2	0.20002	0.120955	-0.00533576	-0.0448457	0.123457	0.0588573	-0.0331469	0.0621499	-0.130334	0.141348	0.188647	0.0967376	0.0311506	0.113	-0.00117245	0.0654451	0.0560176	0.121245
Gadd45b	protein-coding	GM3	0.210544	0.0460708	0.383764	-0.13053	0.0504346	-0.042737	0.16743	-0.177055	-0.180346	0.287002	0.108537	-0.273419	0.377076	0.280122	0.223818	0.0400285	0.0498542	0.0181915
Myh3	protein-coding	GM3	0.187581	-0.160808	0.231669	-0.0336854	0.128846	-0.113224	0.000576796	-0.133881	-0.0378283	0.0648474	0.427083	-0.33165	0.145018	-0.0688998	0.101366	0.0479787	0.0152217	-0.0044684
Myh6	protein-coding	GM2	0.0258975	0.00957273	-0.0377059	-0.0549167	-0.0198433	0.00973303	-0.0189595	-0.0892875	-0.0249424	-0.0146116	-0.0373725	0.0324552	0.0237423	-0.031551	-0.00636282	0.0243638	0.00823729	-0.0435516
Myl4	protein-coding	GM11	0.282392	-0.0846924	0.316477	-0.00818404	0.164883	-0.0890958	0.094911	-0.0915279	-0.0975415	0.0625198	0.563116	-0.354377	0.246816	0.130221	0.188837	0.0782806	0.0274541	0.137611
Myo10	protein-coding	GM2	0.0344901	0.0700955	-0.0703315	-0.0632588	0.0209966	0.0218174	-0.0162706	-0.130602	-0.0240369	0.0216875	-0.0267649	0.060956	0.0114272	-0.045337	0.0156132	0.050394	0.0420557	-0.0639263
Myo1f	protein-coding	GM17	-0.00847817	0.0529986	-0.0431906	-0.00412607	0.0367878	0.000849424	-0.0255588	-0.0704338	-0.0145695	0.0130907	-0.0478815	-0.00665102	-0.0346591	-0.0242748	0.0153437	0.0179513	0.0945261	-0.0130514
Myo5a	protein-coding	GM1	0.20008	0.224856	0.160704	-0.16782	0.113981	0.000611549	0.346567	-0.0615873	-0.238536	-0.0280515	0.181202	-0.045483	0.241099	0.099129	0.374531	0.0972171	0.0602091	0.0694473
Myo6	protein-coding	GM2	-0.0019451	0.20012	-0.0684193	-0.0137821	0.00541806	0.0275739	0.111161	-0.107838	-0.0641969	-0.00344159	-0.0961475	0.133899	0.0445306	-0.0138638	0.0850994	0.0705874	0.0664863	0.0225374
Ppp1r12a	protein-coding	GM13	0.0757007	0.153824	0.33268	-0.228141	0.0119289	-0.0164218	0.380462	-0.228906	-0.109278	0.244631	-0.00454092	-0.231383	0.400772	0.278449	0.375776	0.0776984	0.0891747	-0.169827
Myt1l	protein-coding	GM1	0.037727	0.132186	0.123519	-0.193123	0.130126	-0.0494484	0.394506	-0.0229265	-0.038264	0.0120207	0.197429	-0.0914536	0.180699	-0.00390141	0.407927	0.125326	0.0798921	-0.169977
Naca	protein-coding	GM9	-0.364535	-0.198917	-0.267946	0.355803	-0.109218	0.00940894	-0.135077	0.113388	0.507198	-0.192251	-0.0837825	0.0776018	-0.321168	-0.230155	-0.248589	-0.0423831	0.00759755	-0.0997988
Nap1l2	protein-coding	GM1	0.161583	0.033069	-0.117588	-0.0518369	-0.0258285	0.0229766	-0.0716654	0.108981	-0.206409	-0.110438	-0.0529207	0.137998	-0.119242	-0.0568727	-0.0623487	-0.051917	-0.0694391	0.216455
Napb	protein-coding	GM1	0.615911	0.278875	0.376303	-0.451486	0.197738	0.0154971	0.188382	-0.0736657	-0.56376	0.236866	0.231935	-0.124055	0.41263	0.260739	0.358927	0.0665595	-0.0019908	0.147655
Nck2	protein-coding	GM3	0.32128	0.0674159	0.482559	-0.175648	0.151171	-0.0473577	0.222165	-0.172571	-0.224885	0.197173	0.280623	-0.380435	0.427562	0.16895	0.319309	0.0761247	0.0116306	0.0569833
Ncl	protein-coding	GM1	0.228983	0.0191477	0.0244734	-0.165119	0.0219782	-0.00528035	-0.0449215	0.0619476	-0.185152	-0.0518262	0.0478852	0.0122867	-0.0117228	-0.0525225	0.00389491	-0.0613943	-0.0713013	0.0879723
Ncoa1	protein-coding	GM2	-0.11349	0.284001	-0.168458	-0.111768	-0.0592395	0.0686499	0.213656	0.151898	-0.00773198	-0.122039	-0.234186	0.307155	-0.0856192	-0.156863	0.110304	0.0131929	0.0130758	-0.0781177
Ndn	protein-coding	GM1	0.0534192	-0.139991	-0.112274	0.00866911	0.0610098	0.00280954	-0.168526	0.196865	0.0660784	-0.126364	0.19389	0.018266	-0.199903	-0.235267	-0.170347	-0.0438643	-0.0571956	-0.0171023
Ndp	protein-coding	GM2	0.0790028	0.099752	0.00696249	-0.120499	0.0092282	0.0372115	-0.0233795	-0.0685529	-0.0313892	0.0620479	-0.0546495	0.0480134	0.0508545	0.0413756	-0.010303	0.0308311	0.00330486	-0.0707998
Ndrg1	protein-coding	GM10	0.0782119	0.0871056	-0.0005409	-0.107365	0.143214	0.051907	-0.111612	0.0268309	-0.0376289	0.105683	0.0405335	-0.0123445	-0.0376792	-0.0473875	-0.0245488	0.0808983	0.00684301	-0.0764307
Ndufa2	protein-coding	GM4	-0.455222	-0.234786	-0.293942	0.642694	-0.0875235	-0.00588519	-0.173968	0.128823	0.602963	-0.250591	-0.0412451	0.0719254	-0.361682	-0.267307	-0.313298	-0.0444214	0.0236174	0.0472778
Ndufa4	protein-coding	GM4	-0.515568	-0.289489	-0.345631	0.789811	-0.138505	-0.00648937	-0.188484	0.124326	0.605845	-0.320866	-0.0407925	0.0690734	-0.434842	-0.328434	-0.386431	-0.0725547	0.00811109	0.172333
Ndufs4	protein-coding	GM4	-0.245916	-0.12072	-0.00488512	0.359416	-0.0709382	-0.048166	0.0751794	-0.114032	0.297169	-0.0509397	0.00113315	-0.115845	-0.0146455	0.0182852	-0.00175186	0.0120037	0.0537806	0.0171966
Nedd1	protein-coding	GM2	0.0429864	0.0597068	0.0316767	-0.0415099	0.0162382	0.000286604	0.0462057	-0.0612396	-0.0477876	0.0298985	0.0179744	-0.00670291	0.0585389	0.027328	0.0618249	0.0256766	0.0250978	-0.0034291
2023-09-02	protein-coding	GM2	-0.00822429	0.146023	0.0223953	-0.00396299	0.0264675	0.0191075	0.15917	-0.0565857	-0.00293873	0.0583121	-0.00519423	0.029279	0.0707092	0.0502642	0.137586	0.0647246	0.0634881	-0.00754197
Nedd8	protein-coding	GM1	-0.288142	-0.280436	-0.0100425	0.367147	-0.0259394	-0.057907	-0.0726314	-0.0260443	0.521764	-0.0513034	0.132986	-0.178263	-0.0863824	-0.0377567	-0.128984	-0.00478438	0.0384955	-0.179371
Nedd9	protein-coding	GM2	0.0985566	0.113444	0.0855882	-0.100614	0.0328564	0.027163	0.0506776	-0.0713953	-0.06777	0.145099	0.0232066	-0.0304872	0.111335	0.043427	0.0621054	0.0373134	0.0321662	-0.057091
Neo1	protein-coding	GM13	0.241342	0.147676	0.423416	-0.213223	0.116429	-0.0355505	0.316224	-0.188441	-0.165371	0.21884	0.147248	-0.266079	0.465358	0.240715	0.391827	0.110459	0.0626135	-0.0824419
Neurod1	protein-coding	GM3	0.278401	0.0969624	0.548344	-0.312266	0.170864	0.00793789	0.31504	-0.276961	-0.261184	0.395143	0.10564	-0.343113	0.606387	0.661219	0.420713	0.100606	0.0467121	-0.0633433
Neurod2	protein-coding	GM3	0.441911	-0.0881494	0.856123	-0.23523	0.213118	-0.14854	0.304012	-0.407643	-0.228277	0.333169	0.489004	-0.79968	0.749666	0.354488	0.495073	0.0981892	0.0224136	-0.0449903
Nf1	protein-coding	GM2	-0.0313087	0.250541	0.0361751	-0.00547073	0.0310007	0.0456369	0.343029	0.0199985	-0.0022125	0.00501537	-0.00229568	0.074284	0.119335	0.0393662	0.257858	0.0986231	0.085967	0.00383892
Nfatc3	protein-coding	GM2	-0.0218289	0.13921	-0.00257071	-0.00668074	0.0241143	0.035033	0.15428	0.00140392	-0.0176632	0.00744734	0.00450605	0.0489277	0.0395853	0.00810018	0.114652	0.0535395	0.042452	0.0120264
Nfe2l2	protein-coding	GM2	-0.0114726	0.0600496	-0.152013	-0.0402863	0.0104018	0.0185434	-0.0800949	-0.151648	-0.0185025	-0.0299806	-0.0751522	0.096182	-0.0794077	-0.116739	-0.0264338	0.0289634	0.0378803	-0.0452559
Nfia	protein-coding	GM2	0.12364	0.0710488	0.170809	-0.0554551	0.0646699	0.00635118	0.0310865	-0.0965338	-0.0551725	0.187247	0.157237	-0.159149	0.144079	0.0227164	0.0793451	0.0561781	0.0435626	-0.016039
Nfkb1	protein-coding	GM2	0.106772	0.151132	0.112689	0.00462125	0.0405355	0.0256776	0.109184	0.00460533	-0.0762623	0.0492667	-0.00501241	-0.0143498	0.108743	0.0405293	0.106184	0.0289885	0.0102816	0.112817
Nfkbia	protein-coding	GM2	0.271038	0.0566757	0.336993	-0.144036	0.0781665	-0.0330421	0.0603542	-0.13458	-0.162052	0.157881	0.018752	-0.228133	0.283721	0.114248	0.175372	0.00495042	-0.0450293	0.0260557
Nefl	protein-coding	GM3	0.484191	0.0270909	0.744983	-0.129326	0.210758	-0.101739	0.24192	-0.319739	-0.346246	0.284747	0.287772	-0.57606	0.667239	0.381792	0.402558	0.0445655	-0.0176051	0.218459
Nefm	protein-coding	GM3	0.402376	0.0650164	0.654561	-0.1354	0.239215	-0.0716998	0.299981	-0.302717	-0.320815	0.234926	0.319245	-0.473775	0.644316	0.445817	0.43416	0.0938481	0.0363105	0.190591
Nfyc	protein-coding	GM2	0.0470242	0.159857	0.0259466	-0.0540444	-0.064321	0.0217202	0.136073	0.0336182	-0.115046	-0.0564322	-0.119136	0.081176	0.0467541	-0.0400702	0.0826944	-0.0187425	-0.0251218	0.0950634
Ngf	protein-coding	GM8	-0.26588	0.161662	-0.43955	0.148544	-0.172142	0.114429	-0.122986	0.256814	0.119604	-0.239171	-0.304087	0.449942	-0.428745	-0.30035	-0.293428	-0.114403	-0.054218	0.0761926
Nid2	protein-coding	GM2	0.0130798	0.0402633	-0.0511673	-0.00979976	0.0170769	0.0293208	-0.0208098	-0.0290343	-0.0229446	0.00963449	-0.026836	0.0499882	-0.0340323	-0.0261842	-0.000665287	0.00707319	0.013879	0.01076
Nipsnap1	protein-coding	GM1	0.139831	-0.0484235	0.0920027	-0.0204921	0.100939	-0.00220639	-0.0349738	0.0167277	-0.0638279	0.0224723	0.123745	-0.101068	0.0575439	0.0369996	0.0311207	0.00872146	-0.0118288	0.060597
Nktr	protein-coding	GM7	-0.0972189	0.194462	0.0681092	-0.0289251	-0.0149141	-0.0094451	0.392498	-0.0272456	0.0392227	-1.57837e-05	-0.0112647	0.00382061	0.130232	0.0178375	0.275286	0.0728328	0.0821043	-0.0958237
Nlk	protein-coding	GM3	0.237219	0.156248	0.525274	-0.0966278	0.124996	-0.0284723	0.441781	-0.234726	-0.179913	0.217147	0.185407	-0.340501	0.563583	0.453957	0.477718	0.124999	0.0757664	0.0739583
Nme1	protein-coding	GM1	0.107371	-0.111922	0.207997	0.396188	0.0685733	0.00867774	-0.0700561	-0.0684689	0.245358	0.180841	0.19247	-0.229781	0.116661	0.109286	-0.0530183	0.0322497	0.0560524	0.165562
Nmt1	protein-coding	GM3	0.296377	0.00114921	0.402628	-0.184305	0.070121	-0.0575519	0.100586	-0.222438	-0.217402	0.241538	0.11888	-0.313354	0.371276	0.231031	0.225197	0.0348709	-0.0045378	0.0229365
Nnmt	protein-coding	GM8	-0.0675118	0.105366	-0.211009	0.0820904	-0.0333589	0.0764863	-0.117948	0.197332	0.0829283	-0.0568832	-0.2002	0.281891	-0.21889	-0.108512	-0.18385	-0.0372029	-0.0345526	0.0544194
Rrp1	protein-coding	GM1	0.503851	0.0579255	0.18167	-0.353194	0.0462735	0.00567849	-0.105269	0.0244312	-0.446395	0.104173	0.00645544	-0.0392814	0.136251	0.0777185	0.0212458	-0.0840214	-0.122021	0.177367
Emc8	protein-coding	GM2	0.192038	0.0779662	0.226823	-0.0909355	0.0259505	-0.00875565	0.100773	-0.0873672	-0.13039	0.0706929	0.0268546	-0.128853	0.214181	0.0607987	0.131199	0.0122665	-0.0234282	0.0668945
Nog	protein-coding	GM6	0.0559799	0.171425	-0.0798867	0.169604	-0.0255888	0.227734	-0.000454478	0.0475053	-0.0800411	0.0263669	-0.214013	0.20736	-0.052198	0.0216478	-0.0607237	-0.0399847	-0.0231378	0.306309
Nos2	protein-coding	GM16	-0.00652112	0.012602	-0.00507479	-0.000936654	0.028942	0.0063768	0.0061611	-0.050068	0.00183633	0.0191537	0.00428809	-0.0052338	0.0060448	0.0153558	0.0222434	0.0388554	0.0119692	-0.00664651
Notch1	protein-coding	GM2	0.00835872	0.0474175	-0.0792846	-0.0526142	-0.00357543	0.0130556	-0.0211739	-0.123071	-0.0277812	-0.0110309	-0.0455408	0.0589077	-0.00679868	-0.0611609	0.00775199	0.0246514	0.0287658	-0.0512456
Notch2	protein-coding	GM2	-0.0134554	0.0559354	-0.112182	-0.0673752	-0.0187221	0.0288097	-0.0270761	-0.101217	-0.00223951	-0.0210453	-0.0962707	0.0903493	-0.0419731	-0.0821322	-0.00793313	0.0244727	0.0265038	-0.0777552
Notch4	protein-coding	GM2	0.0653755	0.0428687	0.0334921	-0.0483124	0.0309187	0.00852633	0.0007839	-0.0528267	-0.0555666	0.0687536	0.00843493	-0.00668242	0.0463295	0.0524187	0.0341325	0.0130242	0.00596117	-0.000324208
Nov	protein-coding	GM3	0.248489	0.0643296	0.453667	-0.157838	0.177803	-0.00880213	0.108165	-0.0783757	-0.129383	0.347355	0.169086	-0.360399	0.359124	0.125054	0.197448	0.0442424	0.0072731	-0.0510748
Zfml	protein-coding	GM7	0.0566489	0.207033	0.121908	-0.189307	-0.0030145	-0.0049967	0.319513	-0.0440943	-0.13631	0.0497448	-0.0308874	-0.020675	0.181593	0.0650115	0.286125	0.0634746	0.0450369	-0.0719581
Npas2	protein-coding	GM13	0.261278	0.144004	0.526006	-0.200965	0.0758479	-0.0496482	0.366873	-0.28843	-0.217021	0.271705	0.163934	-0.36824	0.567211	0.319227	0.423875	0.0714651	0.0552738	-0.0240914
Npc1	protein-coding	GM2	-0.0391279	0.124562	-0.140195	0.0662575	-0.0213212	0.0435734	0.0298033	0.0699485	0.023531	-0.107729	-0.102468	0.181278	-0.100912	-0.128249	-0.0337267	-0.000809151	-0.0149194	0.0722144
Pnoc	protein-coding	GM8	-0.370846	0.137792	-0.508687	0.0686737	-0.206309	0.124055	-0.162877	0.384613	0.183104	-0.268135	-0.376013	0.528744	-0.498011	-0.340606	-0.356926	-0.120653	-0.0676622	-0.0697084
Ctnnd2	protein-coding	GM2	-0.0829948	0.277525	-0.0579743	0.0332144	0.0606225	0.0192025	0.446677	-0.00166147	0.0583459	-0.0968188	-0.0106279	0.155482	0.0727456	-0.0696655	0.322743	0.110475	0.114634	-0.0305212
Nptx1	protein-coding	GM3	0.377948	-0.126853	0.743751	-0.232508	0.106727	-0.211617	0.253153	-0.416473	-0.199037	0.296577	0.461807	-0.742071	0.634393	0.232393	0.422629	0.0886704	0.00695781	-0.0927115
Nras	protein-coding	GM13	0.256337	0.0747809	0.420812	-0.163381	0.108257	-0.0348551	0.183165	-0.185214	-0.125129	0.228902	0.206892	-0.317086	0.399893	0.198615	0.278815	0.0730359	0.0266454	-0.0436335
Nrf1	protein-coding	GM2	0.138529	0.162627	0.17258	-0.13756	0.0571178	-0.00122939	0.221745	-0.0973363	-0.158452	0.138028	0.0734635	-0.0604871	0.23356	0.154467	0.234155	0.0755782	0.0598528	0.0130801
Nrg3	protein-coding	GM1	-0.0363127	0.251935	0.203886	-0.0298722	0.109831	-0.0389213	0.638433	-0.140876	0.0410416	0.0606277	0.198609	-0.152712	0.30284	0.150479	0.587277	0.18058	0.179025	-0.0888858
Nrtn	protein-coding	GM8	-0.20585	0.168521	-0.413815	0.111331	-0.114028	0.167293	-0.12136	0.343363	0.108242	-0.219899	-0.299812	0.465645	-0.402533	-0.271704	-0.257492	-0.0741745	-0.0564438	0.0784336
Nsd1	protein-coding	GM7	0.0528591	0.19146	0.168658	-0.104501	0.0241977	-0.00402202	0.337474	-0.0731585	-0.0825133	0.072882	0.00648594	-0.0489012	0.221047	0.108769	0.285713	0.0662287	0.0497103	-0.0381039
Nsf	protein-coding	GM1	0.527089	0.299864	0.357707	-0.422491	0.102259	0.0227785	0.223072	-0.119035	-0.520016	0.264027	0.0857828	-0.0942523	0.414932	0.287613	0.338615	0.0487599	0.00762131	0.104597
Nsg1	protein-coding	GM1	0.239393	0.102504	-0.0779243	-0.0822176	-0.034773	0.0998055	-0.154822	0.18461	-0.265286	0.0973903	-0.298551	0.215191	-0.088731	0.0674736	-0.122672	-0.0830523	-0.113505	0.285283
Nsg2	protein-coding	GM1	0.0826692	0.224266	0.0257965	-0.267709	0.0784036	0.0818541	0.125983	0.0942861	-0.138049	0.0633616	-0.204721	0.162785	0.102683	0.157005	0.126278	0.0122705	-0.0127172	-0.0766021
Ntan1	protein-coding	GM4	-0.182865	-0.134668	-0.237245	0.329365	-0.0379461	0.00266161	-0.132728	0.0851702	0.222284	-0.200677	-0.0242838	0.0895734	-0.26817	-0.197137	-0.189578	-0.0484951	-0.00813778	0.125708
Ntrk2	protein-coding	GM2	0.042999	0.289883	0.0398059	-0.273961	-0.0558279	0.0307417	0.382731	0.0127725	-0.21367	-0.0474161	-0.1158	0.16131	0.202131	0.0860966	0.293537	0.0223699	0.0376702	-0.0591477
Ddr2	protein-coding	GM2	-0.0958426	0.140338	-0.233741	0.00748816	-0.108777	0.119415	-0.0609815	0.0285907	0.0105679	-0.110845	-0.151579	0.238605	-0.201355	-0.156901	-0.163281	-0.0581929	-0.00579588	0.0352756
Ntsr1	protein-coding	GM3	0.153549	-0.00535092	0.192482	-0.0767114	0.0585879	-0.0237016	0.0444083	-0.0783176	-0.0704412	0.145624	0.136945	-0.193763	0.152701	-0.00557054	0.094097	0.0147787	0.00669099	-0.0421315
Ntsr2	protein-coding	GM2	0.0908312	0.101954	0.00219559	-0.130515	-0.0054098	0.00842097	-0.0273126	-0.142329	-0.0400565	0.0492521	-0.0398671	0.0434087	0.0917927	-0.00193505	0.0099158	0.068985	0.0414754	-0.117137
Dusp8	protein-coding	GM1	0.273845	0.141594	0.328348	-0.186521	0.0633893	0.0120864	0.197009	0.000306134	-0.23061	0.100849	0.041415	-0.137972	0.305203	0.163317	0.228159	0.00533848	-0.0447343	0.0980672
Nudc	protein-coding	GM1	0.170315	-0.144525	0.0729793	-0.0815668	0.0358197	-0.0222812	-0.133709	-0.00969549	-0.0573859	0.0122668	0.0566449	-0.099716	0.0226628	0.038623	-0.060507	-0.0710456	-0.0688739	0.0225306
Numb	protein-coding	GM13	0.250146	0.12584	0.547481	-0.208045	0.0675216	-0.0738887	0.426989	-0.325424	-0.231868	0.224571	0.251128	-0.432884	0.581258	0.331641	0.479168	0.0827213	0.058988	-0.0130872
Numbl	protein-coding	GM3	0.444865	0.144427	0.547279	-0.361423	0.0981082	-0.0283598	0.194216	-0.129423	-0.343744	0.277559	0.118148	-0.314153	0.501132	0.281005	0.313326	0.0456009	-0.0250589	0.0104501
Nr4a2	protein-coding	GM10	0.139682	-0.0370075	0.235484	-0.090145	0.0481771	-0.0541254	0.0265576	-0.131689	-0.0600084	0.173555	0.152479	-0.245405	0.196963	0.0547234	0.0850116	0.0761187	0.0360102	-0.0660215
Nxn	protein-coding	GM2	0.00725929	0.136616	-0.0994704	-0.0508551	0.0245236	0.0752478	-0.0126205	-0.0194388	-0.0107025	0.00404466	-0.0781942	0.140125	-0.044159	-0.0499632	-0.0212775	0.0266634	0.0427112	-0.0324881
Nxph1	protein-coding	GM8	-0.212438	0.0793315	-0.562693	0.330858	-0.209518	0.152711	-0.178858	0.405343	0.133472	-0.374837	-0.34746	0.550498	-0.566892	-0.381468	-0.395902	-0.108587	-0.0913691	0.323304
Ocm	protein-coding	GM3	0.195667	0.0766652	0.412856	-0.192707	0.014896	-0.0479943	0.222131	-0.24339	-0.143735	0.30115	0.15225	-0.272883	0.44654	0.446436	0.296064	0.0922037	0.0751174	-0.098095
Sebox	protein-coding	GM11	0.0484972	-0.0972113	0.0819742	0.0403507	0.121553	-0.0470891	-0.0482498	-0.0467047	0.0147722	-0.107303	0.306879	-0.195385	0.0110452	-0.146048	0.0078099	0.0546413	0.0111229	0.0357833
Fxyd5	protein-coding	GM3	0.192869	-0.0158228	0.450946	-0.195736	0.132781	-0.0975529	0.241676	-0.356718	-0.12261	0.292121	0.316652	-0.442986	0.442566	0.32388	0.356571	0.115248	0.0785452	-0.138594
Omg	protein-coding	GM15	0.111033	-0.165513	0.0380405	-0.0179509	0.029824	-0.0306475	-0.0903271	-0.0686304	-0.0451545	-0.0317981	0.172166	-0.148535	0.00999399	-0.00199778	0.0132147	-0.00123659	-0.0158199	0.0382648
Oprk1	protein-coding	GM10	0.0627117	0.0834129	0.1089	-0.0696305	-0.0627317	-0.0297993	-0.0599945	-0.0677427	-0.00534106	0.0977526	-0.0481534	-0.053283	0.0679792	0.0355253	-0.0243787	0.0630979	0.0087582	-0.108963
Sigmar1	protein-coding	GM3	0.370108	0.0334858	0.427751	-0.145823	0.0947589	-0.0456478	0.0766233	-0.142393	-0.223143	0.165241	0.225969	-0.301019	0.365917	0.184797	0.19555	0.0303574	-0.0187944	0.0985467
Otx1	protein-coding	GM2	0.129286	-0.0279763	0.0839454	-0.0210958	0.111328	-0.0159938	0.0233246	-0.034146	-0.0692739	-0.0449097	0.247861	-0.113736	0.0769545	-0.0590225	0.0775155	0.0283047	0.00396982	0.0697861
Ovol1	protein-coding	GM2	-0.0769067	0.11808	0.0244844	-0.0517031	-0.0353065	-0.00959719	0.197695	-0.166177	-0.00481404	0.0202746	-0.0428202	0.003566	0.126264	0.0490001	0.1738	0.0843619	0.0882042	-0.117807
P4ha1	protein-coding	GM13	0.326747	-0.0378588	0.464509	-0.219527	0.118155	-0.0923652	0.206759	-0.238989	-0.21231	0.126927	0.332922	-0.445178	0.44153	0.141909	0.329184	0.0505145	0.0053454	-0.00161801
Pafah1b2	protein-coding	GM1	0.257888	0.141202	0.0833302	-0.166937	0.0418159	0.0194773	0.0491412	0.016892	-0.244769	0.0464016	-0.00438005	0.0192732	0.0880434	0.0338317	0.0973567	-0.000270972	-0.0197957	0.105663
Prdx1	protein-coding	GM2	0.0103022	-0.268786	0.0989403	-0.0312037	0.0587279	-0.134939	-0.166445	-0.215552	0.146844	0.00286849	0.298993	-0.326658	0.0286917	-0.136726	-0.0472694	0.0390322	0.0160976	-0.247279
Pak3	protein-coding	GM1	0.0392209	0.203104	-0.11201	-0.0965502	0.0532005	0.0641599	0.1301	0.296156	-0.0701808	-0.0864751	-0.122961	0.229817	-0.0975815	-0.122937	0.0920881	0.00116672	-0.018246	0.0269621
Palm	protein-coding	GM3	0.437432	0.0457325	0.497468	-0.309352	0.132653	-0.0573113	0.139435	-0.158045	-0.31696	0.233107	0.229277	-0.366109	0.430939	0.192468	0.28173	0.0281565	-0.0397638	0.0301772
Pax6	protein-coding	GM2	-0.0384421	0.100713	-0.160245	-0.0436326	-0.0604083	0.0514217	-0.0211491	-0.0617687	0.013659	-0.0987037	-0.135155	0.170474	-0.0637104	-0.116809	-0.0760907	0.00595877	0.0156594	-0.0737425
Kat2b	protein-coding	GM2	-0.128546	0.198049	-0.271087	0.0848177	-0.0328126	0.0793682	0.00500552	0.134246	0.0405695	-0.143	-0.183262	0.312284	-0.218027	-0.180478	-0.0922396	0.00548937	0.013499	0.0738809
Pcm1	protein-coding	GM7	0.05327	0.20106	0.132742	-0.104654	0.0319371	0.0111727	0.307278	0.0285648	-0.064922	0.0264213	-0.0119203	-0.00564134	0.164826	0.0606941	0.250635	0.043041	0.0319557	-0.023806
Pcmt1	protein-coding	GM1	0.386545	0.042544	0.300747	-0.17704	0.0831441	-0.0264905	-0.0199192	-0.115856	-0.307162	0.223014	0.0575257	-0.192453	0.258466	0.250898	0.108335	0.0117562	-0.0401095	0.144933
Pcsk2	protein-coding	GM3	0.353102	0.017878	0.69453	-0.331495	0.120055	-0.147931	0.330349	-0.431179	-0.299282	0.421117	0.323634	-0.621475	0.685642	0.404966	0.517491	0.147059	0.0634789	-0.114825
Pcsk6	protein-coding	GM2	-0.0265383	0.0446434	-0.123774	-0.036287	-0.0391476	0.0467168	-0.0134969	0.0218571	-0.00378081	-0.0621171	-0.111413	0.142454	-0.0696225	-0.075733	-0.037774	0.0227689	0.00788362	-0.0422598
Cdk18	protein-coding	GM3	0.367889	0.139533	0.371435	-0.149878	0.219311	-0.013118	0.0793156	-0.0748794	-0.176642	0.278469	0.298068	-0.214024	0.339914	0.232197	0.207162	0.0932535	0.0553974	0.00313315
Pde1a	protein-coding	GM3	0.453189	-0.0347017	0.688945	-0.182086	0.260328	-0.113371	0.191952	-0.239073	-0.159548	0.285323	0.398758	-0.576973	0.558163	0.20896	0.357428	0.0673348	-0.000412653	-0.0112912
Pdgfb	protein-coding	GM3	0.415134	0.096805	0.535964	-0.272233	0.14769	-0.0371115	0.199388	-0.224559	-0.310965	0.369044	0.223137	-0.34331	0.537977	0.418767	0.342066	0.0805244	0.0449205	0.012487
Pdgfrb	protein-coding	GM2	0.00909617	0.052426	-0.129801	-0.0753763	-0.0110124	0.0438102	-0.0653041	-0.162686	-0.0391228	-0.0304633	-0.0686871	0.0904936	-0.0527957	-0.0669366	-0.00498146	0.00932741	0.0369592	-0.0604805
Padi2	protein-coding	GM2	0.0809359	0.0657083	0.0109616	-0.063718	0.0736298	0.028538	-0.0136217	-0.0178968	-0.0794019	0.0385742	0.05872	0.0186771	0.0387049	0.0216051	0.0267216	0.0468609	0.0105232	0.010717
Etv4	protein-coding	GM2	0.0264472	0.0730708	-0.0340967	-0.060747	0.00533594	0.00279888	0.081027	-0.0583617	-0.0511119	-0.116171	0.0636115	0.0594427	0.0313139	-0.0819475	0.0507526	0.00537748	0.0266303	0.00388037
Pecam1	protein-coding	GM16	-0.0258803	0.0645431	-0.0434342	-0.0163428	0.0766738	0.00965239	0.00927434	-0.115621	-0.00640053	0.0559628	-0.0112095	0.000788423	-0.0167049	-0.0226777	0.0660841	0.165617	0.0681422	-0.0466723
Per2	protein-coding	GM13	0.185288	0.114807	0.342245	-0.211167	0.081074	-0.0255105	0.281545	-0.154336	-0.18172	0.22106	0.118234	-0.199659	0.414748	0.307582	0.319722	0.0745404	0.0603862	-0.0322623
Per3	protein-coding	GM13	0.105298	0.0540395	0.346732	-0.179142	0.0289651	-0.101927	0.306546	-0.317511	-0.098205	0.208832	0.183901	-0.307336	0.409888	0.263816	0.334041	0.117088	0.085362	-0.131667
Pex16	protein-coding	GM2	0.168714	0.0341776	0.188287	-0.000175998	0.0265468	0.0120881	0.0128181	0.0035987	-0.0527141	0.0293902	0.0206506	-0.109336	0.117542	-0.0107387	0.0263523	-0.0360064	-0.0602559	0.113848
Pfdn2	protein-coding	GM1	-0.242563	-0.212057	-0.142242	0.162604	-0.0505078	-0.0282416	-0.11319	0.0953621	0.320078	-0.141443	-0.00940359	0.00239137	-0.1766	-0.076283	-0.175618	-0.0499291	-0.00257239	-0.15524
Pfkl	protein-coding	GM3	0.539771	0.0653692	0.552047	-0.413793	0.126993	-0.085533	0.0700376	-0.178705	-0.414684	0.344487	0.241408	-0.382436	0.471246	0.230374	0.263824	0.0128789	-0.0452451	0.00531114
Pfkm	protein-coding	GM18	0.441327	0.217552	0.166737	-0.287175	0.0537263	0.0211975	0.0406984	-0.037702	-0.500361	0.105535	0.00243679	0.0075172	0.19472	0.0924036	0.13838	-0.0194305	-0.0452358	0.312593
Cdk14	protein-coding	GM3	0.266771	0.151128	0.511732	-0.344377	0.15662	-0.0248244	0.354106	-0.153444	-0.188391	0.325401	0.172309	-0.340652	0.521282	0.365809	0.442759	0.108426	0.0486201	-0.182887
Pgam1	protein-coding	GM1	0.37251	0.0499757	0.0330738	0.0816427	0.0865237	0.0442666	-0.250896	0.121978	-0.27221	0.0242087	0.0853615	0.0472683	-0.0502392	-0.082524	-0.17246	-0.0726803	-0.085317	0.428902
Pgk1	protein-coding	GM1	0.341192	0.0098064	0.140124	0.112724	0.0906037	-0.000263708	-0.144876	-0.0242403	-0.227221	0.0186571	0.175098	-0.0960424	0.0667976	0.00825938	-0.060725	-0.0460495	-0.0532215	0.388309
Abcb1a	protein-coding	GM16	0.0046906	0.0472333	-0.0549507	-0.0110947	0.0673236	0.00238889	-0.0399924	-0.0974459	-0.0389413	0.0614063	-0.0099168	0.0126873	-0.0534082	-0.0324701	0.0279509	0.0881937	0.0235486	0.00064944
Phb	protein-coding	GM8	-0.0138591	0.117942	-0.319939	0.131425	-0.053148	0.105869	-0.177421	0.259393	-0.0144353	-0.172124	-0.262614	0.375171	-0.317913	-0.228331	-0.251115	-0.0913215	-0.0714418	0.228345
Slc25a3	protein-coding	GM4	-0.0655044	-0.0661339	-0.258312	0.444609	-0.051995	0.0403254	-0.166458	0.16905	0.0903142	-0.260794	-0.0716906	0.199582	-0.296155	-0.241392	-0.262655	-0.113072	-0.0514885	0.422732
Phka1	protein-coding	GM2	-0.100676	0.173692	-0.248501	-0.0526775	-0.0950748	0.0645585	-0.0038141	0.0427468	0.0262955	-0.10512	-0.23372	0.305855	-0.142581	-0.133781	-0.0681493	0.0165251	0.0127791	-0.0810952
Phkg1	protein-coding	GM2	0.033511	0.0446983	0.0844323	0.0894563	-0.0124191	-0.0169576	0.035887	-0.0818002	0.0202564	0.113303	0.0754725	-0.075299	0.0926315	0.0696207	0.0391378	0.0813154	0.0909234	0.0617775
Pik3c2a	protein-coding	GM2	-0.0059123	0.134268	0.0588263	0.00970743	0.00468873	0.0137164	0.175969	-0.0273929	-0.00805874	0.0129671	-0.00297267	-0.00273468	0.0809003	-0.00605858	0.134667	0.0374184	0.0304522	0.0159022
Pik3r1	protein-coding	GM13	0.213607	0.0169524	0.465498	-0.313837	0.0319988	-0.14264	0.274942	-0.32253	-0.187314	0.228547	0.167312	-0.395854	0.487092	0.280599	0.39083	0.0573948	0.0330876	-0.183769
Pim2	protein-coding	GM1	0.294505	0.0129066	0.222063	-0.212324	0.0660611	-0.00869069	0.000518306	0.036563	-0.220493	0.13962	0.0773215	-0.128398	0.164797	0.102939	0.0687394	-0.0111711	-0.0486404	0.0532654
Pip4k2a	protein-coding	GM3	0.435939	0.11944	0.525457	-0.169963	0.195341	-0.0476712	0.211585	-0.167823	-0.29447	0.19787	0.256873	-0.360767	0.481287	0.223301	0.366081	0.0627479	0.00175229	0.142046
Pip5k1a	protein-coding	GM3	0.305901	0.138315	0.446741	-0.208103	0.0843432	-0.0260281	0.271131	-0.109591	-0.234067	0.181638	0.127631	-0.279914	0.418577	0.191575	0.324806	0.0452402	-0.0137269	0.0469419
Pitpna	protein-coding	GM1	0.429485	0.139288	0.174417	-0.195534	0.0445175	0.0241765	-0.0150111	-0.0343735	-0.40502	0.0762199	0.018975	-0.00881417	0.16534	0.12378	0.0711674	-0.0569412	-0.0710234	0.264551
Pja1	protein-coding	GM1	0.355368	-0.0104812	0.0339831	-0.36695	-0.00202467	-0.0141513	-0.136493	0.115447	-0.367026	0.0309751	-0.0691775	0.0535029	-0.00202966	-0.023171	-0.0246966	-0.10557	-0.123618	0.0543342
Pkm	protein-coding	GM1	0.592477	0.154767	0.16952	-0.270346	0.121026	0.0580509	-0.158674	0.104178	-0.549878	0.122434	0.0665758	0.0271759	0.107974	0.0480656	-0.0369859	-0.0841581	-0.130824	0.377026
Prkaca	protein-coding	GM1	0.373417	0.179465	0.0465182	-0.307642	0.0874481	0.0673095	-0.0579653	0.131034	-0.381464	0.00940279	-0.00764918	0.120542	0.0513001	0.00294097	0.0373289	-0.0357396	-0.079602	0.138664
Prkcb	protein-coding	GM3	0.515636	0.0788029	0.622927	-0.310194	0.220695	-0.0985501	0.333364	-0.298532	-0.389408	0.324038	0.413513	-0.450074	0.626322	0.299871	0.520159	0.0743747	0.0592859	0.0620927
Prkcg	protein-coding	GM3	0.504531	0.0229411	0.557393	-0.133527	0.289614	-0.020843	0.138488	-0.0100679	-0.198827	0.194806	0.366406	-0.40374	0.421552	0.0889364	0.279501	0.071298	-0.0259269	0.152778
Prkcd	protein-coding	GM2	0.053767	0.104634	0.0108364	-0.100613	0.00714668	0.00147763	-0.0804967	-0.119775	-0.0328755	0.00551902	-0.041203	0.00715997	0.0249624	0.0126021	-0.0224242	0.0806732	0.0144881	-0.0991817
Prkch	protein-coding	GM16	0.0172493	0.0367024	0.00891565	-0.0190173	0.129877	0.013733	-0.0146828	-0.0884497	-0.0205159	0.0687611	0.0440378	-0.029205	0.0157583	0.0535475	0.0511941	0.157837	0.0353623	-0.021903
Prkd1	protein-coding	GM2	-0.0655729	0.0799612	-0.0509025	-0.101142	-0.0369417	0.00233008	0.07438	-0.0490588	0.0335562	0.0218513	-0.0707722	0.0624406	0.0163104	-0.0538765	0.0572302	0.0320163	0.0233462	-0.171789
Prkcq	protein-coding	GM5	6.0779e-05	0.0311881	-0.134279	0.003992	0.0549462	0.0472069	-0.0381888	0.128791	-0.0218883	-0.0934237	-0.0212699	0.10977	-0.133122	-0.10183	-0.0421624	0.0411502	-0.00917919	0.0762111
Prkcz	protein-coding	GM1	0.395823	0.0944906	0.410231	-0.373136	0.117368	-0.0428341	0.17633	-0.187513	-0.383666	0.255536	0.192605	-0.279885	0.430384	0.264845	0.321074	0.0643224	0.0138388	-0.00730666
Pkig	protein-coding	GM3	0.137337	-0.248787	0.445684	-0.173731	0.0815875	-0.167766	0.141277	-0.418516	-0.0292759	0.304833	0.195821	-0.534937	0.421305	0.331603	0.2643	0.0262083	0.032941	-0.211045
Pla2g5	protein-coding	GM3	0.178858	0.0163787	0.244396	-0.023769	0.118181	-0.0303034	0.0897966	-0.101239	-0.0897916	0.155535	0.187788	-0.19176	0.224967	0.136011	0.144232	0.077166	0.0471706	0.0596155
Plat	protein-coding	GM3	0.349972	0.122475	0.378406	-0.188835	0.159723	-0.00297002	0.140876	-0.199282	-0.297622	0.322527	0.147482	-0.237383	0.379119	0.291413	0.261168	0.0634275	0.0398571	0.0939361
Plaur	protein-coding	GM3	0.143613	-0.0418722	0.224487	0.0104037	-0.0280959	-0.0880776	0.0303946	-0.146783	-0.0553842	0.212051	0.157937	-0.244018	0.176377	0.0275726	0.0916063	0.0464296	0.045003	0.0207916
Plcb1	protein-coding	GM7	0.0774487	0.265595	0.218346	-0.231387	0.0789913	-0.00877626	0.543865	-0.125649	-0.190891	0.0541686	0.0909293	-0.0905333	0.351101	0.209531	0.507363	0.142105	0.114821	-0.0440288
Plcb3	protein-coding	GM2	0.025208	0.0554777	-0.053856	-0.0378535	0.0104836	0.0201736	-0.0206393	-0.0642849	-0.0366279	0.00295289	-0.0359903	0.0549776	-0.0140541	-0.0331563	0.00368256	0.0200326	0.010606	-0.00808921
Plcd4	protein-coding	GM2	0.0233962	0.0759965	-0.0831423	-0.075785	-0.0482727	0.00870314	0.0132973	-0.173564	-0.0386947	-0.0687792	-0.0710499	0.0965076	0.0461402	-0.0727122	0.0077553	0.0509826	0.0409733	-0.0607011
Plcg1	protein-coding	GM2	0.172531	0.23852	0.182457	-0.159834	0.00666466	0.011093	0.207515	-0.0165065	-0.199046	0.036967	-0.0423187	-0.00975726	0.203782	0.0494015	0.215379	0.0231156	-0.0206087	0.066807
Pld1	protein-coding	GM2	0.0459788	0.0797892	-0.0509531	-0.0284541	0.00988001	0.0466625	-0.0180603	-0.0748246	-0.0669851	0.0259404	-0.0364958	0.041195	-0.0164405	-0.00984823	0.0329832	0.0263854	0.0316875	0.0238557
Pld2	protein-coding	GM2	0.0103339	0.0870816	-0.14625	-0.0822541	-0.0394267	0.0453276	-0.0407826	0.0224611	-0.019664	-0.0716102	-0.0963033	0.169939	-0.0998359	-0.134253	-0.0616262	-0.0050739	-0.00692917	-0.0368978
Pld3	protein-coding	GM3	0.56076	-0.0458538	0.521399	-0.481788	0.179183	-0.0417598	0.058628	-0.153606	-0.438973	0.301051	0.279941	-0.385427	0.477029	0.388649	0.271011	0.0320855	-0.036731	-0.0212947
Plec	protein-coding	GM3	0.284696	0.17216	0.50044	-0.140113	0.131109	-0.0377966	0.323201	-0.225286	-0.22829	0.302196	0.151042	-0.307938	0.505358	0.354045	0.389785	0.09785	0.0530108	0.0827776
Plod1	protein-coding	GM2	-0.0227931	0.137485	-0.213073	0.00542412	-0.0216666	0.0730579	-0.0970637	0.0184001	-0.0497105	-0.0685391	-0.143749	0.215818	-0.162556	-0.137535	-0.101719	0.0040988	-0.00335423	0.0679343
Plp2	protein-coding	GM3	0.248415	-0.0177213	0.368999	-0.134018	0.112622	-0.06448	0.0434456	-0.192954	-0.0900394	0.300058	0.217853	-0.308232	0.311394	0.233301	0.153956	0.0769392	0.0244368	-0.0595907
Lcp1	protein-coding	GM5	-0.0410875	0.00492633	-0.105142	0.0307283	0.0730515	0.0378707	0.00740137	0.110237	0.0132537	-0.122174	0.080578	-0.00364444	-0.116867	-0.0953221	0.0139944	0.0279358	-0.00257162	0.0582448
Pmp22	protein-coding	GM2	0.0306404	0.0792806	-0.098981	-0.107065	0.00446302	0.0128613	-0.0986847	-0.178606	-0.0581692	-0.00784045	-0.0614345	0.0675097	-0.0329289	-0.10296	-0.03642	0.0463199	0.027093	-0.075831
Prrx1	protein-coding	GM2	0.00805348	0.0143424	-0.123653	-0.0622718	-0.0339946	0.0190162	-0.0479955	-0.159694	-0.0248402	-0.0596074	-0.063244	0.0899765	-0.0308015	-0.0954704	-0.0268708	0.0166736	0.0283967	-0.0586765
Ppp1r14b	protein-coding	GM12	-0.104488	0.173828	-0.322168	0.230549	-0.0429553	0.157069	-0.160633	0.316265	0.102483	-0.208157	-0.264209	0.441155	-0.328959	-0.231876	-0.273802	-0.0609724	-0.068866	0.240764
Pnn	protein-coding	GM2	-0.137599	0.0273937	-0.0118073	-0.0929329	-0.0533183	-0.0469759	0.226739	-0.092805	0.0627571	-0.040599	-0.060862	-0.0256146	0.051625	-0.0278793	0.151688	0.0279178	0.0455129	-0.19484
Pnp	protein-coding	GM2	-0.028875	0.122925	-0.178522	-0.0626134	-0.0638752	0.0850191	-0.0946667	-0.00350269	-0.0131179	-0.0322774	-0.157803	0.195946	-0.136883	-0.113992	-0.142008	-0.0142402	-0.0155368	-0.0306691
2023-09-05	protein-coding	GM3	0.664703	0.0140786	0.648756	-0.465985	0.125786	-0.0634275	0.140214	-0.280193	-0.49897	0.401114	0.268581	-0.463587	0.605327	0.493893	0.334354	0.0213677	-0.0393616	0.0774592
Pou2f1	protein-coding	GM2	-0.0243437	0.182981	-0.0371027	-0.0665495	0.0339592	0.0237489	0.236578	-0.0153918	-0.0218275	0.0193827	0.050752	0.111408	0.0764961	0.0812327	0.177933	0.092706	0.0906434	-0.0483028
Pou2f2	protein-coding	GM3	0.111974	0.129104	0.297843	-0.0930001	0.0777515	-0.0352633	0.272761	-0.146207	-0.0898019	0.197274	0.144205	-0.210167	0.314098	0.206499	0.294072	0.109337	0.0757835	-0.0328012
Pou3f2	protein-coding	GM13	0.150207	0.0862737	0.363928	-0.21252	0.0790867	-0.0114888	0.295247	-0.284596	-0.199419	0.220356	0.070556	-0.22894	0.485859	0.487877	0.355215	0.107088	0.0695446	-0.0351948
Pou3f4	protein-coding	GM2	-0.0856001	0.0800048	-0.136518	-0.0319829	-0.000186936	0.00969836	-0.00821185	0.0966884	0.0265414	-0.0859166	-0.103228	0.158498	-0.100736	-0.0956416	-0.0243111	-0.0119886	-0.00134682	-0.0560633
Ppara	protein-coding	GM2	0.0107987	0.0262058	-0.0761927	-0.0465038	-0.0452147	0.00805534	-0.0353851	-0.140956	-0.0154766	-0.0346768	-0.0528623	0.0641042	0.00459291	-0.0678626	-0.0213826	0.0294702	0.0286482	-0.0701393
Ppargc1a	protein-coding	GM18	-0.101946	0.231942	-0.0197885	0.233421	0.0434272	0.0525735	0.345986	0.15995	0.00369297	-0.115315	-0.123397	0.150955	0.0384948	-0.0742087	0.21122	0.0347003	0.0516561	0.2893
Ppfibp2	protein-coding	GM2	0.114251	0.0541848	0.0980546	-0.104833	0.0414086	-0.00643858	0.0472254	-0.133974	-0.102724	0.0565904	0.0942399	-0.0799665	0.140204	0.0735214	0.133284	0.070078	0.0524354	-0.0249991
Ctsa	protein-coding	GM2	0.0644437	0.0603685	-0.148397	-0.0659604	-0.0338173	0.031854	-0.103235	0.0423793	-0.144804	-0.0663053	-0.128925	0.150502	-0.132902	-0.127591	-0.105941	-0.0564023	-0.0489644	0.0991455
Ppib	protein-coding	GM2	-0.0853083	0.0340845	0.0120467	0.0822109	-0.07269	-0.0269004	0.109282	-0.157602	0.0554639	0.0603412	-0.0973657	-0.0352745	0.0440466	0.0269456	0.0478166	0.0238221	0.0335905	-0.0199661
Lgals3bp	protein-coding	GM2	0.144793	0.0520104	0.000736745	-0.0273759	0.166606	0.0487423	-0.0601804	0.000883035	-0.0718898	0.0503831	0.0967501	0.00986966	0.0125572	-0.0549917	0.0141755	0.0379476	0.0216721	0.0581291
Ppm1a	protein-coding	GM1	0.0842456	0.111088	0.131163	-0.0876227	0.0408434	-0.013656	0.208242	-0.0553296	-0.0820705	0.014282	0.0554443	-0.0557784	0.171753	0.0939266	0.225403	0.0630829	0.0332414	-0.00601692
Ppox	protein-coding	GM2	0.149543	0.158405	0.0748512	-0.0810156	0.0647902	0.0423353	0.124106	-0.0363806	-0.138099	0.128802	0.065948	0.0378588	0.13031	0.15649	0.109122	0.0459003	0.0341184	0.0865394
Ppp1ca	protein-coding	GM3	0.432828	-0.161949	0.506603	-0.216035	0.116734	-0.116594	-0.0116758	-0.319221	-0.238686	0.280474	0.324201	-0.499901	0.418847	0.242355	0.186293	-0.00186113	-0.0175646	0.00360299
Ppp1cc	protein-coding	GM8	0.0214494	0.041331	-0.243733	0.0643668	-0.0989258	0.0199533	-0.099841	0.194353	-0.120043	-0.248281	-0.139219	0.273425	-0.255009	-0.23165	-0.160446	-0.102558	-0.0825975	0.260735
Ppp1r1b	protein-coding	GM3	0.40756	-0.0827399	0.654887	-0.235593	0.212589	-0.114346	0.204747	-0.327914	-0.250424	0.246629	0.433363	-0.600339	0.58297	0.264616	0.371819	0.0756124	-0.000433677	0.0281871
Ppp2ca	protein-coding	GM1	0.412321	0.037027	0.157506	-0.225791	0.0275146	0.0298237	-0.0954741	0.0174744	-0.386565	0.108065	-0.0178647	-0.0367532	0.115967	0.149901	-0.00516799	-0.0688102	-0.102201	0.225284
Ppp2cb	protein-coding	GM1	0.16417	-0.0267979	0.109257	-0.201281	-0.0165572	0.00250791	-0.0287416	-0.0148119	-0.121793	0.0520921	-0.00212	-0.0634258	0.0916684	0.0966029	0.0314261	-0.014127	-0.0382657	-0.0577227
Ppp3ca	protein-coding	GM3	0.345253	-0.00628009	0.770626	-0.332503	0.110726	-0.154723	0.433287	-0.53793	-0.283675	0.432267	0.272943	-0.651232	0.784255	0.577097	0.585044	0.124624	0.078804	-0.109724
Ppp3cb	protein-coding	GM1	0.131274	0.110924	0.282171	-0.0979041	0.104828	-0.0370973	0.280673	-0.162176	-0.0694191	0.0905353	0.198831	-0.205157	0.315893	0.160636	0.33268	0.103912	0.0795318	-0.0469045
Ppp3r1	protein-coding	GM1	0.642646	0.0682963	0.737229	-0.46942	0.156841	-0.112943	0.318053	-0.398012	-0.506297	0.437701	0.330192	-0.560468	0.72611	0.495871	0.518056	0.094173	0.0157179	0.0426644
Srgn	protein-coding	GM16	0.0103648	0.0651126	-0.0576212	-0.00420466	0.101485	0.0350536	-0.0524801	-0.0959942	-0.0412958	0.114696	-0.0324616	0.00401261	-0.0506455	-0.029098	0.036781	0.16705	0.044605	0.00778686
Prkar1a	protein-coding	GM1	0.28323	0.0541575	0.0804367	-0.227231	0.0500677	0.0043825	-0.00455812	0.139608	-0.323946	0.0505053	-0.0415988	0.011508	0.0498411	0.0322311	0.0657763	-0.0651919	-0.0862169	0.131541
Prkar1b	protein-coding	GM1	0.547512	0.360458	0.311579	-0.566076	0.0558859	0.0522128	0.146333	-0.0670058	-0.621835	0.276892	-0.0471414	0.0189069	0.383566	0.339824	0.273982	0.0258063	-0.0337662	0.0960288
Prkar2b	protein-coding	GM1	0.16898	0.135416	0.143537	-0.192582	0.0490705	-0.00754757	0.0928686	0.138003	-0.142623	0.0185767	0.0284543	-0.0108163	0.0856765	-0.0692593	0.128316	-0.0235188	-0.0600163	0.010137
Prkdc	protein-coding	GM2	0.190925	0.218317	0.0596591	-0.0148413	0.155098	0.074246	0.118447	0.038184	-0.127242	0.171186	0.184871	0.0734356	0.109798	0.16012	0.116546	0.102878	0.0768904	0.153222
Mapk11	protein-coding	GM3	0.394163	0.0231559	0.734057	-0.309857	0.0859408	-0.128185	0.313365	-0.316712	-0.268816	0.329325	0.249068	-0.586694	0.655795	0.343796	0.452513	0.0670473	0.00452825	-0.0675619
Eif2ak2	protein-coding	GM2	0.00533838	0.0977334	-0.0539495	-0.02037	-0.0120804	0.0372501	0.00859774	-0.0382557	-0.0401408	-0.00476246	-0.0502062	0.0768557	-0.0196289	-0.0280492	-0.00602963	0.00662622	0.0137223	0.0240544
Prnp	protein-coding	GM13	0.576538	0.0196945	0.545377	-0.432115	0.269605	-0.0748853	0.0814785	-0.281127	-0.413934	0.355469	0.353392	-0.417481	0.524385	0.262147	0.307222	0.0657558	-0.00293996	-0.020495
Prodh	protein-coding	GM2	0.0783002	0.0926175	0.00403963	-0.128212	-0.0127331	0.017411	0.023842	-0.175934	-0.0767284	0.0390227	-0.0513325	0.0490298	0.115847	0.0326622	0.0490595	0.0445257	0.0399718	-0.075868
Prom1	protein-coding	GM2	-0.0289532	0.073351	-0.155718	-0.0378922	-0.0325599	0.0514689	-0.0643344	-0.0600851	-0.0190264	-0.0238547	-0.0946959	0.124778	-0.130159	-0.100703	-0.0682298	-0.0221928	0.00757596	-0.0223719
Pros1	protein-coding	GM2	0.0791982	0.0841802	0.0801276	-0.0725519	0.110858	0.0128424	0.0341188	-0.129182	-0.0819345	0.11136	0.0289282	-0.0575762	0.103566	0.097589	0.10561	0.0517433	0.0314838	-0.0125613
Prpf4b	protein-coding	GM2	-0.0841833	0.0835352	0.057991	-0.0438046	-0.0128426	-0.0316803	0.256539	-0.0973812	0.035171	-0.0113049	0.000956076	-0.0471293	0.113142	0.024143	0.206403	0.0580238	0.0654346	-0.122081
Prps1	protein-coding	GM1	0.11851	-0.0579631	-0.0868676	-0.0853469	0.0107605	0.00916156	-0.188763	0.131877	-0.0595044	-0.0711692	0.0183103	0.0496464	-0.150791	-0.165743	-0.137928	-0.0507107	-0.0554951	0.00741361
Prss12	protein-coding	GM3	0.298449	-0.0258922	0.320029	-0.0393899	0.218472	-0.0440074	0.0299546	-0.0479089	-0.10495	0.179939	0.358358	-0.324015	0.237423	0.0419149	0.144704	0.0749362	0.0242717	0.0550391
Cyth2	protein-coding	GM3	0.286114	-0.227753	0.365882	-0.207604	0.0693216	-0.163325	-0.0128729	-0.303744	-0.151064	0.147936	0.362238	-0.4592	0.292689	0.0828868	0.132128	0.00169251	-0.00307428	-0.0910906
Psmb4	protein-coding	GM1	-0.0917249	-0.15153	-0.069704	0.131931	-0.0305505	-0.0209375	-0.0938113	0.0710544	0.208022	-0.0784723	0.00750006	-0.00337427	-0.111842	-0.0766461	-0.119813	-0.047239	-0.015612	-0.0548954
Psmb5	protein-coding	GM1	-0.0321601	-0.198644	0.0374502	0.286379	-0.0185982	-0.045304	-0.162028	-0.0452881	0.207416	-0.0339708	0.106638	-0.138341	-0.0563745	-0.0895335	-0.163514	-0.0562239	-0.0292676	0.0989859
Psmb6	protein-coding	GM9	-0.327355	-0.244007	-0.254228	0.343022	-0.100037	0.0013214	-0.225867	0.118926	0.459183	-0.173698	-0.102914	0.0846323	-0.317827	-0.190433	-0.313533	-0.0670381	-0.023821	-0.0821537
Psmc1	protein-coding	GM1	0.0987921	-0.206195	0.0475401	0.0257255	-0.0623388	-0.0567297	-0.210621	-0.0587816	-0.00642956	0.0158692	0.0396375	-0.124776	-0.032314	-0.0161159	-0.153173	-0.0811801	-0.0685903	0.0471307
Psmc5	protein-coding	GM1	0.167096	-0.217	0.172702	0.104521	0.0171613	-0.0720164	-0.157371	-0.0866362	0.00364449	0.0690396	0.18003	-0.23552	0.0805995	0.095762	-0.0819548	-0.0377795	-0.0379032	0.107249
Psmd4	protein-coding	GM1	0.030621	-0.113435	-0.159014	0.0567882	-0.0216226	0.0142769	-0.208881	0.127278	0.0442608	-0.147895	0.0133397	0.0899236	-0.213839	-0.186997	-0.209259	-0.0782714	-0.0709929	0.0659921
Pstpip1	protein-coding	GM10	0.195468	0.16097	0.238703	-0.133329	0.11132	0.0533209	0.0780792	-0.050185	-0.109925	0.310691	0.0852177	-0.097083	0.235136	0.264231	0.135554	0.0837221	0.0344369	-0.026933
Ptafr	protein-coding	GM17	-0.0248934	0.0208829	-0.00596935	0.0388573	0.0144602	0.0120197	0.0166605	-0.0157862	0.0345659	0.012509	0.00509947	-0.00613073	-0.00493467	0.00570449	0.0155514	0.0234628	0.110515	0.000226555
Ptch1	protein-coding	GM2	-0.0224584	0.123353	-0.0192596	-0.0307643	-0.0161991	0.013937	0.103017	-0.0669045	-0.0254668	0.0103559	-0.0887659	0.0738881	0.0579999	-0.00657441	0.0730168	0.0392495	0.0341174	-0.0242082
Ptch2	protein-coding	GM5	0.0349147	-0.00519428	0.0514531	-0.007679	0.0783316	-0.0164689	0.0496868	-0.00854538	-0.0151085	-0.0253755	0.104674	-0.0735901	0.0361409	-0.0309269	0.0609709	0.0330023	0.0106204	0.0208371
Sugct	protein-coding	GM2	0.0247737	0.116927	-0.00943304	-0.00930551	0.0290821	0.0292933	0.0569516	-0.0449194	-0.0361505	0.0111217	0.0071801	0.0509643	0.0468355	-0.00369293	0.054697	0.0578679	0.0498745	0.0110416
Ptgds	protein-coding	GM12	-0.180181	0.0586972	-0.297856	0.0254863	-0.0674171	0.0601744	-0.151562	0.129122	0.0349458	-0.112886	-0.189405	0.275301	-0.282483	-0.190219	-0.159934	-0.0192877	0.0033463	-0.0409623
Sardh	protein-coding	GM2	0.071508	0.0311898	0.0169591	-0.0615414	0.0681918	0.00707191	-0.028075	-0.019258	-0.0460808	0.0235956	0.0881914	-0.00803147	0.0266213	-0.0232559	0.00582371	0.0238724	0.00539305	-0.0205135
Nadk	protein-coding	GM2	0.327149	0.183232	0.297663	-0.233289	0.075159	0.0250378	0.111309	-0.0458516	-0.287519	0.131922	0.0225074	-0.121355	0.276841	0.089732	0.186976	0.0158226	-0.0329717	0.0990713
Stab1	protein-coding	GM17	-0.0043163	0.0511258	-0.0675224	-0.00228542	0.0620501	-0.0046431	-0.0655553	-0.0907723	-0.0235869	0.0207906	-0.0582331	0.00172237	-0.0642615	-0.0368074	0.00745967	-0.000863548	0.0404723	-0.00501878
Ash1l	protein-coding	GM7	0.0769938	0.211956	0.202421	-0.185366	0.0222383	-0.0211459	0.40798	-0.0919874	-0.132102	0.0699524	0.0182321	-0.0800062	0.26819	0.0987901	0.355544	0.0728231	0.054151	-0.06998
Luc7l2	protein-coding	GM2	-0.187957	0.228027	-0.031914	0.032961	-0.0284257	0.0230181	0.39519	-0.00322451	0.132611	-0.0432056	-0.0684794	0.088879	0.0610245	-0.0361105	0.261314	0.0925631	0.100303	-0.120148
Ptgis	protein-coding	GM3	0.173192	0.0812898	0.214983	-0.11137	0.0688279	-0.00986999	0.119085	-0.0807453	-0.164088	0.138236	0.118981	-0.114193	0.227363	0.173162	0.182871	0.0505687	0.0360506	0.0619472
Hps4	protein-coding	GM2	0.0718599	0.125267	0.0782568	-0.0397778	0.046169	0.028532	0.140389	0.00450993	-0.0744156	0.0363853	0.0448361	0.00667909	0.111545	0.0800196	0.125518	0.0356422	0.0254384	0.0568173
Ptgs2	protein-coding	GM3	0.194777	-0.00994612	0.359356	-0.155763	-0.0844151	-0.0741142	0.132883	-0.214274	-0.161874	0.351644	0.0152033	-0.295237	0.355739	0.273999	0.182832	0.0261384	0.0287141	-0.0350586
Pthlh	protein-coding	GM8	-0.354648	0.0790854	-0.403186	0.115007	-0.136908	-0.000948796	-0.0989253	0.320329	0.125064	-0.239488	-0.292783	0.408613	-0.387782	-0.250261	-0.190299	-0.0909158	-0.0417706	-0.0301715
Phf21a	protein-coding	GM2	0.0568126	0.237198	0.170168	-0.113075	0.031497	0.00938908	0.331412	-0.105565	-0.0888591	0.0793273	0.0105667	-0.0449974	0.239672	0.0836458	0.298608	0.0864071	0.0741993	-0.0347912
Slc25a36	protein-coding	GM2	0.0717372	0.207667	0.127312	-0.024633	-0.00812307	0.0154637	0.223995	0.01195	-0.0772894	0.0145762	-0.0526015	0.0106356	0.142333	0.0247389	0.175823	0.0243464	0.00244267	0.0793389
Ptk2b	protein-coding	GM3	0.50827	-0.00891716	0.892611	-0.352936	0.190662	-0.140213	0.318365	-0.419578	-0.336115	0.403275	0.377571	-0.7467	0.802922	0.414914	0.507982	0.0664781	0.00220487	-0.042024
Ptn	protein-coding	GM13	0.379184	0.0421322	0.609159	-0.199132	0.159516	-0.0488791	0.20168	-0.444862	-0.249226	0.399273	0.191117	-0.479673	0.644627	0.516849	0.370608	0.136783	0.0635428	0.00739354
Ptp4a1	protein-coding	GM3	0.313906	0.0707811	0.428237	-0.216863	0.0702357	-0.0418422	0.171116	-0.147693	-0.253893	0.247551	0.136106	-0.282759	0.396475	0.281265	0.262385	0.032658	-0.00706558	0.0428837
Ptpn13	protein-coding	GM2	0.0511572	0.116861	0.0163839	-0.0779438	0.0567329	0.0505534	0.0543403	-0.0767168	-0.0491184	0.0563325	0.0321681	0.0396681	0.0818237	0.0349429	0.0874765	0.0669818	0.0468227	-0.0504162
Ptpn4	protein-coding	GM12	-0.0942935	0.230077	-0.0972876	0.039859	-0.0534693	0.0292607	0.215157	0.157658	0.0341728	-0.167343	-0.0955483	0.24072	-0.0440361	-0.100213	0.120005	0.0235561	0.0194034	0.0348811
Ptpn5	protein-coding	GM1	0.335764	0.170604	0.476543	-0.384265	0.08933	-0.0441807	0.305859	-0.103947	-0.385483	0.25558	0.0404813	-0.232905	0.49351	0.379758	0.400919	0.0425943	-0.00701768	-0.00134964
Sirpa	protein-coding	GM13	0.472583	0.10178	0.553811	-0.343667	0.171171	-0.0711602	0.230593	-0.271734	-0.400099	0.28269	0.253625	-0.40372	0.569715	0.296562	0.409619	0.0868432	0.020081	0.0322722
Ptprb	protein-coding	GM16	0.0571584	0.0683004	0.00648579	-0.0277387	0.0825816	0.0193727	0.0125319	-0.0553146	-0.0460327	0.0931356	0.0479781	-0.00682907	0.0118602	0.0204787	0.0705807	0.158285	0.0295559	0.00823119
Ptprd	protein-coding	GM3	0.118751	0.0201892	0.559352	-0.211879	0.205862	-0.107751	0.579721	-0.293154	-0.0997496	0.208168	0.410887	-0.526721	0.596286	0.37851	0.655029	0.15586	0.122923	-0.176009
Ptprj	protein-coding	GM13	0.177623	0.209556	0.452812	-0.212431	0.0813771	-0.0465913	0.457419	-0.201313	-0.201899	0.23625	0.0957187	-0.255825	0.519487	0.363176	0.489415	0.107877	0.0652806	-0.0420364
Ptprk	protein-coding	GM3	0.230721	0.150984	0.567195	-0.289923	0.0601245	-0.0288699	0.336817	-0.363998	-0.203219	0.550085	0.0368657	-0.371394	0.628264	0.637487	0.454389	0.139444	0.106261	-0.153525
Ptprm	protein-coding	GM12	-0.0911896	0.257318	-0.392973	0.164068	-0.0865526	0.161764	-0.0396445	0.224896	0.0290696	-0.261734	-0.292287	0.551705	-0.308998	-0.15332	-0.208138	-0.0645612	-0.0365161	0.216552
Ptprn	protein-coding	GM1	0.170977	0.235727	0.26253	-0.369872	0.0147605	0.0189684	0.251383	-0.0867384	-0.263859	0.175593	-0.0081723	-0.0619979	0.331103	0.169885	0.29596	0.0586774	0.0568102	-0.145019
Ptprn2	protein-coding	GM1	-0.0309671	0.297682	0.0506376	-0.0944262	0.152712	0.0975539	0.440783	0.0809249	-0.0168135	0.0194802	0.0503741	0.0820653	0.153194	0.120581	0.373978	0.136152	0.11323	-0.0606118
Ptpro	protein-coding	GM8	-0.152147	0.253333	-0.300866	-0.0637879	0.016196	0.144596	-0.02608	0.34328	0.0610325	-0.0929373	-0.24504	0.40313	-0.285444	-0.167656	-0.130563	-0.0210016	-0.0283718	-0.0764801
Ptprr	protein-coding	GM1	0.223356	0.177501	0.25785	-0.0488987	0.0798932	0.0336366	0.20989	0.0509306	-0.0808085	0.0951277	0.0801127	-0.102753	0.208068	0.0418847	0.22842	0.0350607	-0.00479266	0.0781655
Ptprz1	protein-coding	GM2	-0.278756	0.0720861	-0.500092	0.0124606	-0.139659	0.0636225	-0.127756	0.292121	0.168424	-0.299107	-0.356428	0.500103	-0.416352	-0.340082	-0.236168	-0.0591789	-0.0336612	-0.150545
Ptrf	protein-coding	GM10	0.0529464	0.0971527	0.00495058	-0.0900425	0.0242976	0.00830656	-0.0744667	-0.134858	-0.0737052	0.12445	-0.0617903	-0.0157938	-0.00174849	0.0533326	0.0178791	0.0408619	0.0306674	-0.0269228
Igdcc3	protein-coding	GM2	-0.0350391	0.0671092	-0.0433948	-0.0600481	0.0165111	0.0242824	0.0342113	0.0238716	0.00171075	-0.0128579	-0.0679437	0.0793431	-0.00630452	-0.0121925	0.0165387	0.0251105	0.0129609	-0.0585031
Pvalb	protein-coding	GM6	-0.144884	0.146138	-0.343363	0.46774	-0.100667	0.099303	-0.123705	0.146802	0.0549743	-0.204787	-0.25583	0.368683	-0.331384	-0.208249	-0.255351	-0.0854672	-0.0381578	0.471373
Pvrl2	protein-coding	GM8	-0.0536928	0.157322	-0.316023	0.0947557	-0.0856543	0.107982	-0.116555	0.229742	-0.0189405	-0.169124	-0.239767	0.386268	-0.301847	-0.181656	-0.223527	-0.084442	-0.0644464	0.184907
Dhrs11	protein-coding	GM2	0.0935347	0.180556	0.0595054	-0.0355058	-0.0275654	0.0441346	0.056955	-0.0292152	-0.102391	0.144424	-0.103407	0.0628094	0.0958852	0.101651	0.04759	0.0353602	0.0262784	0.0646394
Lrrc75a	protein-coding	GM3	0.30562	0.0305428	0.413603	-0.20925	0.068234	-0.0859388	0.160614	-0.203596	-0.240415	0.260023	0.224668	-0.320526	0.398748	0.226247	0.275993	0.0618263	0.0357853	0.011437
Abcd3	protein-coding	GM2	0.204957	0.213574	0.0875652	-0.065933	0.0369653	0.0655958	0.0280504	0.101449	-0.158541	-0.0054342	-0.0937161	0.0751886	0.0576326	-0.0912966	0.0446881	-0.0107616	-0.0473674	0.158161
Abcd4	protein-coding	GM2	0.104482	0.131731	0.0436084	-0.0377526	0.0953679	0.0421224	0.0437946	0.0188136	-0.0652107	0.0668636	0.0845311	0.0133981	0.049307	-0.0297298	0.0578462	0.0649664	0.0168908	0.035799
Pxmp2	protein-coding	GM2	0.00962868	0.0520593	-0.108171	-0.053598	-0.0355751	0.0261375	-0.0536745	-0.0964095	-0.0214066	-0.0518469	-0.0683597	0.114979	-0.0272446	-0.0806931	-0.0490803	0.0202082	0.0191756	-0.0427027
Pex2	protein-coding	GM2	0.130174	0.00740028	0.146037	-0.0759297	-0.03952	-0.00976893	-0.0227279	-0.0513113	-0.0728142	0.0497546	-0.0351095	-0.0955666	0.0941655	0.0242243	0.0199024	-0.0195344	-0.0542427	0.0269038
Pxn	protein-coding	GM2	0.0487003	0.120685	0.0732178	-0.0672691	0.0719534	0.0141808	0.10962	-0.0711331	-0.0706363	0.0798921	0.0233431	-0.0234013	0.106796	0.050598	0.138399	0.0630446	0.0415557	-0.00608605
Pygm	protein-coding	GM2	0.000601101	0.154099	-0.104766	0.0146221	0.0441249	0.0699589	-0.00857341	0.0362708	-0.0986796	-0.0480771	-0.0902498	0.195145	-0.0341994	0.00157547	-0.0105874	0.005381	0.00523738	0.126285
Qk	protein-coding	GM2	-0.162602	0.191862	-0.396942	0.128959	-0.151965	0.0925836	-0.0340446	0.0861808	0.0785961	-0.224455	-0.270242	0.389824	-0.327508	-0.353314	-0.173304	-0.0281248	3.32603e-05	0.0560097
Rab1	protein-coding	GM1	0.281908	0.0566315	0.0894925	-0.160978	0.0314773	0.0103309	-0.0670142	0.0424632	-0.21156	0.0478491	0.0655008	-0.0202969	0.0479891	0.0403408	0.00553583	-0.0295533	-0.0495069	0.0870872
Rab11b	protein-coding	GM1	0.275982	0.00509473	0.0898737	-0.249355	-0.00683012	-0.0188383	-0.0896367	-0.0073858	-0.291932	0.0355718	-0.0342107	-0.0219478	0.0659068	0.086365	-0.00285101	-0.0650594	-0.0914835	0.102351
BC049762	protein-coding	GM2	-0.00112781	0.0594631	-0.0461919	0.0401314	0.0103209	0.0193491	0.0855445	0.0180241	0.00767752	0.0593173	0.0655582	0.0676546	-0.00690337	0.0764896	0.0287926	0.0354782	0.0529295	0.0542818
Rab33a	protein-coding	GM3	0.103803	-0.171658	0.373371	-0.0785547	0.0513121	-0.111561	0.1189	-0.308937	-0.000657514	0.242275	0.24007	-0.407547	0.356595	0.337561	0.208514	0.0319042	0.0464822	-0.124531
Rab3a	protein-coding	GM1	0.160692	-0.113871	-0.172574	0.248234	0.00953095	0.0712705	-0.273701	0.108159	-0.0208728	-0.2052	0.0924915	0.13227	-0.226213	-0.117625	-0.268721	-0.139686	-0.0865587	0.38728
Rab3d	protein-coding	GM3	0.241663	0.130067	0.284229	-0.182713	0.0938497	0.0129271	0.125288	-0.0661141	-0.176326	0.241582	0.111163	-0.140791	0.280382	0.225923	0.197525	0.0658812	0.0276528	0.0014706
Rab6a	protein-coding	GM1	0.38022	0.211485	0.153195	-0.492098	-0.0324079	0.00741276	0.113765	0.0188753	-0.476645	0.0569515	0.0085435	0.0550629	0.191331	0.151788	0.186867	-0.0331433	-0.0575973	0.0277341
Rab7	protein-coding	GM1	0.429996	0.137286	0.108881	-0.25944	0.0103685	0.0384619	-0.0484403	0.0467111	-0.416647	0.0580004	-0.0363914	0.0447865	0.0859585	0.0587247	0.037922	-0.0570979	-0.0860648	0.244505
Rabggtb	protein-coding	GM1	-0.150979	-0.0928473	-0.159811	0.15682	-0.0572268	-0.00138531	-0.0749576	0.0518058	0.143249	-0.120946	-0.0337279	0.0614765	-0.172014	-0.111801	-0.126227	-0.043693	-0.000772793	-0.00247455
Rad51b	protein-coding	GM2	-0.000823169	0.0723946	-0.0427799	-0.00355183	0.0250656	0.0185627	-0.0206188	-0.0576204	-0.0189493	0.0247194	-0.0473033	0.0137053	-0.0267469	-0.0403666	0.00811061	0.0214189	0.028624	-0.0084619
Rab34	protein-coding	GM2	-0.0705419	0.071878	-0.223422	0.0895397	-0.0625263	0.0195865	-0.0243024	0.0853117	0.0393013	-0.188216	-0.0353648	0.185523	-0.210781	-0.302325	-0.108394	-0.0182035	-0.0081853	0.0817955
Ran	protein-coding	GM1	0.104985	-0.0659744	-0.0354736	0.0561276	-0.0528981	0.0309929	-0.201736	0.0999935	0.0091095	-0.0161805	-0.0176787	0.0220266	-0.112536	-0.102606	-0.187229	-0.07647	-0.067646	0.084476
Rangap1	protein-coding	GM1	0.53076	0.143232	0.430945	-0.407593	0.151458	0.00128809	0.130638	-0.0596775	-0.457398	0.254207	0.166872	-0.214483	0.423033	0.265275	0.290163	0.0447127	-0.0210407	0.0788624
Rasgrp2	protein-coding	GM8	-0.195511	0.127005	-0.526046	0.223586	-0.0494078	0.173431	-0.189949	0.500366	0.131047	-0.326245	-0.337681	0.576559	-0.530253	-0.332351	-0.300231	-0.0849026	-0.0682201	0.212335
Rarg	protein-coding	GM2	0.0209936	0.0905798	0.0210728	-0.0437491	0.0453227	0.0228429	0.0721376	-0.0280279	-0.0437396	0.0129075	0.0240531	0.0180767	0.0490505	0.0153392	0.0756274	0.0398892	0.0314316	-0.00660791
Mtmr11	protein-coding	GM2	0.0044137	0.102638	-0.0913178	0.027307	-0.0727962	0.0326986	-0.00266688	0.00378726	-0.0563521	-0.0403372	-0.111794	0.139605	-0.0556006	-0.0188864	-0.0374814	-0.00783338	-0.00919147	0.0972819
Rasal1	protein-coding	GM3	0.450468	0.0241614	0.533629	-0.229631	0.311076	-0.0649634	0.19048	-0.190656	-0.263268	0.393691	0.517885	-0.435493	0.507085	0.343212	0.356767	0.148698	0.0828266	0.0306762
Rasgrp1	protein-coding	GM3	0.462156	-0.0207289	0.852263	-0.225467	0.161093	-0.158116	0.323062	-0.423832	-0.285871	0.34208	0.442658	-0.739424	0.773979	0.356441	0.511451	0.0953771	0.0405157	0.00233963
Gm13103	protein-coding	GM2	-0.0103348	-0.0123122	0.00705747	0.00464115	-0.00266645	-0.00874152	0.0109871	-0.0689929	0.0251875	-0.00273493	0.0215151	-0.030261	0.0258398	-0.00598163	0.0127592	0.0289695	0.0316399	-0.0348458
Tet3	protein-coding	GM13	0.180159	0.118141	0.419365	-0.16694	0.0485482	-0.0738907	0.362547	-0.239236	-0.177047	0.199477	0.134126	-0.289447	0.470861	0.251835	0.390876	0.0771031	0.0630254	-0.0240435
Reps2	protein-coding	GM1	0.0289657	0.211501	0.0548275	-0.0190678	0.0270024	0.0553036	0.221344	0.191479	-0.0480697	-0.0453921	-0.00967245	0.11035	0.0702611	0.0681936	0.187465	0.0241106	0.00216802	0.0618613
Utp14b	protein-coding	GM2	0.0437421	0.0897616	-0.03865	-0.026483	-0.024886	0.00748946	0.0408795	-0.0557539	-0.0530362	-0.0161223	-0.0483723	0.0750853	0.0268669	-0.0213704	0.0294552	0.0305951	0.0214887	0.0144165
Hs3st2	protein-coding	GM3	0.372678	-0.0677338	0.492899	-0.121561	0.185556	-0.150635	0.117019	-0.191718	-0.163821	0.196742	0.595574	-0.461923	0.412442	0.138186	0.272485	0.0690668	0.048203	-0.000319526
Nhs	protein-coding	GM8	-0.262003	0.161473	-0.474863	0.149542	-0.137583	0.101855	-0.0642328	0.428912	0.181502	-0.258958	-0.341219	0.510259	-0.466117	-0.307097	-0.205917	-0.0459217	-0.042542	0.0338888
Grhl1	protein-coding	GM13	0.283781	0.109344	0.351088	-0.185545	0.107093	-0.0141594	0.153614	-0.142674	-0.177955	0.307537	0.167365	-0.214043	0.376492	0.248898	0.223966	0.0517535	0.0501011	-0.0379043
Rb1	protein-coding	GM2	0.0781872	0.233593	0.104873	-0.12001	0.0326056	0.0419942	0.222785	-0.0468143	-0.0933481	0.0591428	-0.0267996	0.0227076	0.16609	0.0619544	0.199249	0.056728	0.0448927	-0.0253028
Robo3	protein-coding	GM3	0.145879	0.0969632	0.362764	-0.0825517	-0.00838805	-0.0326037	0.237509	-0.208026	-0.148013	0.356689	0.0105698	-0.254309	0.379956	0.294242	0.268525	0.0802439	0.0493823	0.0581908
Rbm6	protein-coding	GM7	0.0495302	0.198761	0.150183	-0.124626	0.0327977	0.00134802	0.334853	-0.0365204	-0.117433	0.0271793	0.00992717	-0.0414463	0.196128	0.0645537	0.285701	0.05456	0.0383683	-0.0169824
Rbmx	protein-coding	GM2	-0.0393046	0.0987213	-0.141455	-0.0143608	-0.0887725	0.0547531	-0.00579463	0.142114	-0.0114959	-0.148958	-0.196801	0.200195	-0.140113	-0.163709	-0.077667	-0.0678621	-0.067495	0.057275
Rbp1	protein-coding	GM2	-0.02324	0.0392196	-0.17951	-0.0596374	0.00118623	0.0314867	-0.11141	-0.0795036	-0.019254	-0.054699	-0.114071	0.1637	-0.0998823	-0.133084	-0.0923297	0.0186907	0.015683	-0.0383317
Rbp4	protein-coding	GM4	-0.0447538	0.0415605	-0.258384	0.201225	0.0257621	0.0813107	-0.0281292	0.333986	0.0291948	-0.132357	-0.0523225	0.352186	-0.211868	0.0617359	-0.08215	-0.01202	-0.00476072	0.263652
Rbpms	protein-coding	GM16	-0.032745	0.034395	-0.0971943	-0.0307408	0.0598314	0.0274245	-0.0785679	-0.162338	-0.00109862	0.046917	-0.0268434	0.00398119	-0.0840915	-0.0528818	0.006005	0.114908	0.0581195	-0.0511166
Rdh5	protein-coding	GM2	0.107225	0.0794717	0.0885076	-0.097715	0.0119969	0.00282614	-0.00191245	-0.105682	-0.0498429	0.101791	0.0473952	-0.0468156	0.105806	0.0865294	0.0486442	0.0548173	0.0291994	-0.0646447
Rfc1	protein-coding	GM2	0.14932	0.159337	0.164996	-0.0517429	0.0348525	0.0218216	0.126689	-0.0195097	-0.109589	0.040082	-0.00347411	-0.0477181	0.153156	0.0083983	0.127249	0.0178445	-0.0132057	0.0946166
Renbp	protein-coding	GM2	0.00821926	0.037501	-0.0641296	-0.0288972	0.0239925	0.0263698	-0.0466607	-0.0936729	-0.0193943	0.0181734	-0.0253722	0.0291327	-0.0373679	-0.0366294	0.0018706	0.0109441	0.0266831	-0.0156792
Resp18	protein-coding	GM1	-0.326107	-0.00589931	-0.435342	0.0977382	-0.124809	0.0540221	-0.184972	0.329122	0.239585	-0.238974	-0.19743	0.396023	-0.441027	-0.292541	-0.327643	-0.0767419	-0.0351196	-0.143467
Rest	protein-coding	GM2	0.00633797	0.0679515	-0.0853819	-0.0356404	0.00422014	0.0388708	-0.0362298	-0.046076	-0.0282416	4.75877e-05	-0.0741768	0.0904939	-0.0447814	-0.0398098	-0.0163539	0.0112099	0.0180743	-0.0143267
Rev3l	protein-coding	GM12	-0.149822	0.206114	-0.188657	0.0413808	-0.0627416	0.0529412	0.164761	0.253953	0.103923	-0.179482	-0.144675	0.276401	-0.17521	-0.241831	0.0225208	-0.00385252	-0.00490359	-0.0237394
Bex1	protein-coding	GM1	-0.422931	-0.152599	-0.54752	0.099375	-0.150748	0.0690299	-0.250571	0.421907	0.383437	-0.347271	-0.207526	0.389884	-0.578671	-0.391399	-0.390163	-0.100752	-0.0808647	-0.238942
Rfx2	protein-coding	GM2	0.025527	0.0478158	0.032935	-0.0207468	0.0194813	0.00478691	0.0338047	-0.0424491	-0.00767811	0.0585032	0.00559758	-0.0169047	0.0511198	0.00480808	0.0467038	0.0354891	0.0369352	-0.0171455
Rfx3	protein-coding	GM2	0.16204	0.187226	0.330941	-0.188681	0.101308	-0.00155641	0.340598	-0.160111	-0.134386	0.243958	0.0268083	-0.180717	0.386084	0.232012	0.360436	0.100902	0.0500631	-0.0644483
Rfxank	protein-coding	GM2	0.16788	0.138629	0.0226214	-0.0015247	0.115704	0.0626548	0.0327942	0.0371609	-0.112166	0.140935	0.140145	0.0756131	0.0587305	0.13452	0.0338705	0.0569178	0.0509449	0.148947
Rgl1	protein-coding	GM3	0.443908	0.132328	0.613696	-0.300352	0.184918	-0.025492	0.24087	-0.25769	-0.346411	0.368155	0.13406	-0.427019	0.580696	0.332893	0.381925	0.0682071	-0.00328111	0.0435006
Rgl2	protein-coding	GM2	0.103316	0.229589	-0.012755	-0.00306295	0.0970308	0.0629613	0.178936	0.0387115	-0.133982	0.132446	0.0885047	0.145859	0.0759563	0.169302	0.134056	0.0873373	0.085035	0.160045
Rgs5	protein-coding	GM5	0.048796	0.0329608	-0.0627243	0.0126909	0.137865	0.0248815	-0.0576474	-0.00862147	-0.0288418	-0.0251148	0.113524	-0.00978253	-0.0877673	-0.0794401	0.00791105	0.0105552	0.0158666	0.0749891
Rit2	protein-coding	GM1	-0.130478	0.0425473	-0.18803	-0.0536612	0.046445	0.0530261	0.0622043	0.255746	0.0330662	-0.11641	-0.121045	0.19609	-0.141924	-0.00647174	0.0538063	0.00552221	-0.00238201	-0.077307
Rnps1	protein-coding	GM1	0.253582	0.0890943	0.161799	-0.265168	0.0435296	0.000298053	0.0788761	-0.0364669	-0.262788	0.0841468	0.0307338	-0.0711582	0.169544	0.101188	0.132177	-0.020114	-0.028184	0.01667
Robo1	protein-coding	GM8	-0.240044	0.292461	-0.325208	0.192436	-0.0166367	0.147458	0.111594	0.427357	0.188949	-0.108952	-0.32761	0.457979	-0.303391	-0.210988	-0.0465206	-0.0103336	-0.0115146	0.0781744
Mst1r	protein-coding	GM5	0.0509491	0.00253287	0.0440656	-0.00476849	0.0901129	0.0116381	0.0345549	0.040931	-0.00427836	0.0145426	0.102783	-0.0605459	0.0236931	-0.010452	0.046269	0.0283346	0.00917934	0.0228134
Rora	protein-coding	GM2	-0.0711477	0.276223	-0.0188338	-0.0898589	-0.0206697	0.0783963	0.357125	-0.0309808	-0.0880088	-0.124336	-0.108275	0.180313	0.137378	0.200273	0.260112	0.0382399	0.0551644	0.0251553
Ros1	protein-coding	GM10	0.0225941	0.0629054	0.0633338	-0.0107947	-0.0193569	0.000256941	0.0145542	-0.0347544	-0.000920482	0.0530313	0.00133934	-0.0322571	0.0583776	0.0311229	0.0230336	0.0413796	0.0233813	-0.0316954
Rph3a	protein-coding	GM1	0.0378146	0.0312351	0.137758	-0.154195	0.0128688	-0.0347735	0.172875	0.0876329	-0.0035422	-0.14166	0.211218	-0.0699431	0.111175	-0.0527123	0.182425	0.0110976	-0.0214257	-0.105417
Rpl19	protein-coding	GM1	-0.288578	-0.238443	-0.120616	0.338758	-0.0503371	-0.0198067	-0.135297	0.0747283	0.483584	-0.103188	-0.0114308	-0.0256758	-0.181592	-0.0958162	-0.20885	-0.0239296	0.0133512	-0.118449
Mrpl23	protein-coding	GM4	-0.25622	-0.072304	-0.267496	0.312763	-0.0633908	0.0442508	-0.124433	0.170193	0.330814	-0.195772	-0.121795	0.171851	-0.296071	-0.205318	-0.219491	-0.0306405	-0.00785427	0.0181847
Rpl26	protein-coding	GM9	-0.393714	-0.231883	-0.196835	0.404984	-0.0759953	-0.0306522	-0.116655	0.0624869	0.566409	-0.18263	-0.0113355	0.0048353	-0.246908	-0.174681	-0.205625	-0.0159842	0.0313467	-0.129012
Rpl27	protein-coding	GM9	-0.387934	-0.185123	-0.233932	0.396722	-0.0703422	0.00386794	-0.142143	0.111484	0.565901	-0.197932	-0.0600786	0.0750549	-0.282842	-0.217446	-0.2427	-0.027032	0.0201075	-0.13047
Rpl28	protein-coding	GM9	-0.410986	-0.216348	-0.259165	0.414695	-0.104956	0.00120295	-0.145154	0.117533	0.560558	-0.219995	-0.101484	0.0933318	-0.299267	-0.185309	-0.270035	-0.0554704	0.00564478	-0.091021
Rpl29	protein-coding	GM3	0.037952	-0.114731	0.309075	0.119985	0.0279366	-0.0568756	0.0898922	-0.266399	0.177593	0.21446	0.123696	-0.346256	0.278257	0.273264	0.119365	0.045588	0.0614175	-0.0599657
Rpl30	protein-coding	GM9	-0.299877	-0.110996	-0.141238	0.206431	-0.0750612	0.00505748	-0.0124795	0.0454093	0.427503	-0.0722859	-0.0769318	0.0197107	-0.15867	-0.100379	-0.0994406	0.0128784	0.0409183	-0.194881
Rpl32	protein-coding	GM9	-0.342036	-0.217523	-0.178698	0.2754	-0.0812614	-0.0388974	-0.100193	0.027902	0.534394	-0.132937	-0.0319804	-0.0168168	-0.227416	-0.153361	-0.186863	-0.0276818	0.017213	-0.217549
Rpl37a	protein-coding	GM9	-0.311881	-0.191106	-0.084241	0.241931	-0.0141696	-0.0231161	-0.0169762	0.00828679	0.523983	-0.0691915	0.00857745	-0.0810279	-0.126362	-0.091564	-0.0835852	0.00786811	0.0453989	-0.24461
Rpl7	protein-coding	GM9	-0.252775	-0.142068	-0.151093	0.204369	-0.0588437	-0.0163122	-0.0754699	0.0055826	0.352915	-0.10759	-0.0692282	0.0162977	-0.174097	-0.107505	-0.132503	-0.0143094	0.0180267	-0.12494
Rpl9	protein-coding	GM9	-0.327786	-0.146243	-0.206504	0.307296	-0.0668166	0.00240407	-0.0982025	0.0900579	0.49456	-0.135434	-0.0819863	0.0694683	-0.243206	-0.163203	-0.192609	-0.0203088	0.0271756	-0.139096
Polr2c	protein-coding	GM1	-0.0975163	-0.155116	-0.161028	0.11491	-0.110045	-0.0268245	-0.0964444	0.0266531	0.0778628	-0.180259	-0.0860433	0.0593664	-0.177373	-0.0991342	-0.145674	-0.0914758	-0.0530837	0.0784323
Rps17	protein-coding	GM9	-0.391862	-0.166579	-0.250769	0.376708	-0.0960862	-0.00611098	-0.0925517	0.0833941	0.520615	-0.187119	-0.126026	0.0863994	-0.277834	-0.175791	-0.207224	-0.0396131	0.0269575	-0.102195
Rps19	protein-coding	GM9	-0.344757	-0.177872	-0.124881	0.242252	-0.0537452	-0.0197811	-0.052005	0.00985253	0.525015	-0.0605889	-0.0693536	-0.0307792	-0.162321	-0.0847746	-0.138675	-0.00293489	0.0405488	-0.245509
Rps29	protein-coding	GM9	-0.507122	-0.264078	-0.262347	0.418063	-0.0913774	-0.0292367	-0.116021	0.0831877	0.681436	-0.210049	-0.0913122	0.014737	-0.31988	-0.22654	-0.240784	-0.0266087	0.041509	-0.233649
Rps6	protein-coding	GM1	-0.172678	-0.225331	-0.0817638	0.238854	-0.057926	-0.024408	-0.162673	0.0726857	0.350853	-0.0558316	-0.02864	-0.0407138	-0.155917	-0.079044	-0.199768	-0.0439824	-0.0156333	-0.0714882
Rps8	protein-coding	GM9	-0.368538	-0.142193	-0.22941	0.357236	-0.0854043	-0.0062002	-0.0949349	0.112115	0.511176	-0.19344	-0.0722513	0.0949872	-0.262199	-0.184715	-0.201242	-0.0175446	0.027111	-0.118358
Trim30a	protein-coding	GM16	-0.0119604	0.0477009	-0.060696	-0.00679573	0.0533416	0.000208583	-0.0335402	-0.0936323	-0.0265463	0.0371274	-0.0409974	0.00856104	-0.0477434	-0.0294066	0.0249691	0.0295958	0.0194755	-0.0140181
Rras	protein-coding	GM2	0.187316	0.0583588	0.107328	-0.0720552	0.0921727	-0.00393142	-0.0534727	-0.136444	-0.099835	0.127028	0.144877	-0.0872522	0.0910193	0.028048	0.0520778	0.036558	0.03218	0.031935
Dhrs3	protein-coding	GM2	0.0166619	0.0236662	-0.0895838	0.0841016	-0.00216974	-0.032723	-0.0683708	-0.136058	-0.0646017	-0.102366	0.0471491	0.0252355	-0.0634406	-0.160004	-0.0505785	-0.00311842	-0.00646249	0.162511
Rtn2	protein-coding	GM1	0.297023	0.0957553	0.234619	-0.141357	0.0199344	0.00711788	0.0173265	0.0391272	-0.254527	0.0649896	0.0177257	-0.0901824	0.162865	0.0584028	0.0664884	-0.0300258	-0.0768024	0.176272
Rtn3	protein-coding	GM1	0.533823	0.289098	0.176407	-0.414482	0.150174	0.0638755	0.117906	0.155598	-0.53572	0.0515163	0.115273	0.0741035	0.192689	0.0633266	0.238084	0.0145724	-0.0516059	0.197716
Ncor1	protein-coding	GM7	0.102159	0.104528	0.19274	-0.286365	-0.0112154	-0.0572014	0.312956	-0.191162	-0.156121	0.100508	0.0156632	-0.140412	0.259972	0.110266	0.310001	0.0440608	0.0323991	-0.167123
Ryk	protein-coding	GM2	0.142634	0.189192	0.075357	-0.123344	0.0860916	0.040387	0.158378	-0.0393667	-0.168425	0.181321	0.0734352	0.0503603	0.158246	0.204342	0.171146	0.0802378	0.0678913	0.0489766
S100a1	protein-coding	GM2	0.0758766	0.0443659	0.0727077	-0.147834	-0.0848941	-0.0311466	0.0170685	-0.318174	-0.1256	0.131913	-0.0886554	-0.0580604	0.179082	0.148218	0.0748765	0.0528437	0.0499348	-0.0774614
S100a10	protein-coding	GM3	0.254857	-0.000159446	0.549656	-0.215572	0.134074	-0.0683056	0.149934	-0.248544	-0.104011	0.193626	0.225763	-0.436642	0.491606	0.362379	0.279287	0.0767076	-0.00404284	-0.121052
S100a13	protein-coding	GM2	0.0213305	0.0630144	-0.119371	-0.0943814	-0.0339811	0.00872157	-0.11008	-0.243178	-0.0620667	0.0235535	-0.126074	0.0762878	-0.0242302	-0.077848	-0.0432829	0.0556444	0.0485828	-0.0803921
S100a6	protein-coding	GM13	0.145548	-0.00376762	0.374082	-0.215898	-0.117482	-0.0678778	0.170246	-0.362837	-0.177387	0.435982	-0.067688	-0.298968	0.435725	0.440134	0.23787	0.0510537	0.044186	-0.10461
S100b	protein-coding	GM2	0.231109	0.195799	0.154722	-0.0518063	0.211743	0.0668235	0.0900574	-0.0545018	-0.109587	0.0541578	0.216355	0.00242216	0.235407	0.155638	0.162948	0.101384	0.0997687	0.0594652
Prrx2	protein-coding	GM2	-0.0172748	0.0318691	-0.0439859	-0.0308696	0.00458465	0.0250449	-0.0113871	-0.0312166	-0.0163294	0.0014371	-0.0297706	0.0493345	-0.0129386	-0.0228545	0.00141443	0.0223803	0.0308875	-0.0373713
Sars	protein-coding	GM8	0.00058216	0.138371	-0.349413	0.0875696	-0.107471	0.102355	-0.171893	0.265762	-0.0887707	-0.223079	-0.234689	0.42477	-0.338779	-0.166604	-0.262154	-0.106521	-0.0951565	0.283146
Sat1	protein-coding	GM2	-0.0805724	0.054936	-0.23317	0.148013	-0.0918879	0.0490837	-0.143757	0.032144	0.0593869	-0.213276	-0.121831	0.203508	-0.220042	-0.207283	-0.208274	-0.0507087	-0.0360207	0.123372
Atxn1	protein-coding	GM7	-0.127105	0.149329	0.129757	-0.0514831	0.00936306	-0.0136318	0.526693	-0.119621	0.120434	-0.0169486	0.0860403	-0.083762	0.226269	0.140525	0.378976	0.104117	0.132178	-0.192945
Scd1	protein-coding	GM2	0.091473	0.0729744	0.113438	-0.0550277	0.0324309	0.00799397	0.0386721	-0.0824348	-0.0587172	0.0857119	0.0631376	-0.0688383	0.141738	0.0460629	0.0923481	0.0608295	0.0485533	-0.0253469
Scd2	protein-coding	GM2	0.214394	0.159776	0.153591	-0.164984	0.0872295	0.0259047	0.0937909	-0.0232016	-0.15264	0.0539666	0.0858443	-0.0645838	0.17803	-0.0233843	0.160786	0.0847126	0.0270378	-0.0158867
Stmn2	protein-coding	GM1	0.346486	0.0541879	0.31015	-0.106334	0.164954	-0.00441423	-0.0370035	-0.102364	-0.088913	0.235373	0.255041	-0.203983	0.26176	0.166659	0.111646	0.0964102	0.023031	-0.0119316
Stmn3	protein-coding	GM1	-0.020286	-0.0932445	-0.257098	0.46747	0.0725144	0.0684064	-0.302711	0.140257	0.19017	-0.272196	0.1065	0.16417	-0.32291	-0.255747	-0.351508	-0.0628915	-0.0489817	0.35662
Scn1b	protein-coding	GM1	0.367208	0.0444956	0.338808	-0.0740819	0.00474417	-0.0485524	0.0726711	-0.308422	-0.371327	0.144959	0.0585522	-0.222725	0.350093	0.329766	0.144479	-0.00253538	-0.0120048	0.328174
Scrg1	protein-coding	GM2	-0.0277303	0.0704173	-0.194502	-0.053656	-0.089621	0.0458395	-0.0820453	-0.123806	0.0105296	-0.119677	-0.143757	0.183594	-0.0774554	-0.155169	-0.123156	0.0184171	0.0206452	-0.0789454
Cx3cl1	protein-coding	GM1	0.55893	0.108811	0.498606	-0.573221	0.112447	-0.0434811	0.258244	-0.226657	-0.582001	0.273083	0.175643	-0.291383	0.55301	0.37445	0.448137	0.0360631	-0.0108457	0.0346837
Cxcl12	protein-coding	GM3	0.206341	-0.0433623	0.269876	-0.0647562	0.146311	-0.0577672	0.0364028	-0.173328	-0.131131	0.241808	0.210044	-0.270086	0.226683	0.112987	0.162796	0.0335165	0.0213613	0.0422083
Sdf2	protein-coding	GM2	-0.0894344	-0.0424235	-0.15797	0.0629605	-0.0613653	0.0296585	-0.145786	0.0519254	0.131346	-0.0487969	-0.123594	0.107723	-0.170158	-0.122623	-0.170366	-0.0311751	-0.0209819	-0.0708505
Nptn	protein-coding	GM1	0.227047	0.215902	0.225085	-0.204175	-0.0382692	-0.000817009	0.233284	-0.115047	-0.350848	0.103575	-0.0616536	-0.0359745	0.268596	0.167839	0.269259	0.0303688	0.00643456	0.157259
Frrs1	protein-coding	GM2	0.0277981	0.0526236	-0.0105815	-0.0349221	0.0091449	0.0152578	-0.00552261	-0.0734471	-0.0304376	0.032169	-0.0294482	0.0128878	0.0264338	-0.00719186	0.0105376	0.0338044	0.0194696	-0.0237051
Sec22b	protein-coding	GM3	0.161519	-0.0291636	0.24616	-0.209916	0.0333727	-0.0448409	0.0857598	-0.170802	-0.160093	0.211006	0.0688218	-0.221227	0.255903	0.233625	0.171647	0.0259477	0.0198271	-0.078
Sec61g	protein-coding	GM9	-0.463785	-0.152367	-0.360121	0.33926	-0.181179	0.0064828	-0.141425	0.173966	0.513261	-0.235965	-0.210735	0.203387	-0.38493	-0.213129	-0.286804	-0.0636531	0.00179361	-0.151604
Exoc4	protein-coding	GM7	0.0486862	0.282246	0.192974	-0.0346903	0.0527215	-0.00211048	0.466502	-0.101169	-0.0854698	0.0603839	0.0557818	-0.0709297	0.264976	0.0799342	0.389621	0.109804	0.0913656	0.0370904
Selenbp1	protein-coding	GM2	-0.0691448	0.0178627	-0.136076	-0.0333813	-0.017908	0.00498494	-0.0747815	-0.0259731	0.0478421	-0.0572784	-0.0384659	0.0979059	-0.096047	-0.125869	-0.0612813	-0.000574401	0.0170591	-0.0938193
Selplg	protein-coding	GM17	-0.00327253	0.0643305	-0.0319162	0.0017275	0.0511942	-0.0058659	-0.0225604	-0.0908575	-0.0150327	0.0183647	-0.0376956	-0.0359165	-0.024915	-0.0188807	0.0306905	0.0240141	0.0966567	-0.010315
Sema3a	protein-coding	GM3	0.269643	0.00935831	0.324993	-0.149553	0.0533197	-0.0750576	0.250647	-0.226766	-0.219505	0.304276	0.245577	-0.208004	0.393856	0.403752	0.318795	0.0973944	0.0885308	0.0419429
Sema4a	protein-coding	GM13	0.349954	0.0290898	0.358128	-0.240668	0.138093	-0.0787722	0.140079	-0.214707	-0.251557	0.398849	0.364066	-0.273738	0.404174	0.327862	0.266732	0.136652	0.101332	-0.0318858
Sema4b	protein-coding	GM2	0.00589413	0.157694	-0.0936578	-0.0201988	0.00256664	0.0430776	0.0700194	0.0226347	-0.00276652	-0.0777981	-0.0601119	0.148292	-0.0272599	-0.0937355	0.0192968	0.0332913	0.0271676	0.00596377
Sema7a	protein-coding	GM3	0.236727	0.088232	0.312875	-0.0681799	0.0895766	-0.050062	0.234376	-0.220996	-0.247725	0.217193	0.277845	-0.221843	0.370602	0.339996	0.305479	0.0896885	0.0898949	0.163415
2023-09-08	protein-coding	GM3	0.495624	0.0299469	0.536235	-0.341375	0.161458	-0.0924497	0.21843	-0.243177	-0.422682	0.235357	0.362219	-0.431602	0.537037	0.304712	0.418845	0.0644035	0.0339125	0.0584062
Sepp1	protein-coding	GM2	0.0125663	0.0526439	-0.209912	-0.0845679	-0.0105814	0.0155755	-0.150581	-0.263263	-0.0635413	-0.0425127	-0.133069	0.120142	-0.0969128	-0.147848	-0.0556166	0.0146986	0.0318863	-0.0722034
Spi1	protein-coding	GM17	-0.0209923	0.0311686	-0.0231137	0.0289491	0.0466005	-0.00916173	-0.043291	-0.0900905	0.0109313	0.0253294	-0.02178	-0.0456491	-0.0257117	-0.0109341	0.0151931	0.0256559	0.175621	-0.00971804
Sfrp1	protein-coding	GM2	0.00842369	0.136276	-0.0238655	-0.115276	0.0439396	0.0785147	0.00529594	0.0019301	-0.0817494	0.0472142	-0.0342939	0.0986174	0.0189767	0.044261	-0.0353348	0.0250128	-0.000599451	-0.0349039
Frzb	protein-coding	GM10	0.29496	0.119246	0.410407	-0.224586	-0.0438826	-0.0122805	0.142927	-0.190472	-0.234183	0.491868	-0.00117223	-0.242538	0.410604	0.394643	0.234077	0.0475601	0.0217326	0.006473
Srsf5	protein-coding	GM2	-0.352855	-0.064499	-0.167655	0.0597253	-0.165517	-0.0631745	0.233881	-0.0666624	0.232779	-0.162683	-0.146327	0.0430303	-0.105547	-0.0824497	0.0849194	-0.0257896	0.0235911	-0.213113
Scg5	protein-coding	GM1	-0.229012	-0.251083	-0.138744	0.0555405	-0.156384	-0.0496305	-0.0579064	0.0242338	0.119314	-0.142282	-0.0833662	0.0104917	-0.146875	0.0334427	-0.0876817	-0.0495356	-0.041307	-0.0689312
Sh3gl2	protein-coding	GM1	0.529788	0.0566029	0.609981	-0.417727	0.170074	-0.135569	0.213492	-0.361699	-0.416625	0.319491	0.456757	-0.507494	0.595804	0.314676	0.431381	0.107166	0.0474446	-0.0725625
Sorbs3	protein-coding	GM2	-0.00492717	0.0314566	-0.174343	-0.0357456	-0.00154175	0.0104415	-0.103776	-0.161576	-0.0306434	-0.0371335	-0.0971886	0.115746	-0.0940194	-0.12249	-0.0432691	0.0232074	0.0310034	-0.0338526
Sorbs1	protein-coding	GM12	-0.213103	0.286484	-0.338813	0.0778839	-0.0760755	0.087386	0.158418	0.272198	0.0390239	-0.274683	-0.284443	0.464477	-0.255208	-0.301117	-0.00498245	-0.0367901	0.00521112	0.07042
Shc1	protein-coding	GM2	0.0426151	0.0994433	-0.0219045	-0.0299081	0.0240449	0.0356699	0.0206601	-0.0100144	-0.0620855	0.0168373	0.00468763	0.0591025	0.000974183	-0.0128428	0.0284179	0.0226586	0.0169272	0.037065
Shfm1	protein-coding	GM9	-0.415878	-0.247649	-0.281978	0.478889	-0.113186	0.00123775	-0.109518	0.103676	0.56143	-0.221747	-0.103134	0.0700354	-0.326508	-0.228341	-0.226112	-0.0434821	0.0275689	-0.0508844
St6gal1	protein-coding	GM2	0.0742834	0.170775	-0.0198479	-0.0217279	0.0784766	0.0297739	0.00234262	-0.0862721	-0.0477907	0.0459599	0.0610799	0.0585315	0.0121497	-0.0851109	0.0131926	0.0346397	0.0424258	-0.00408811
St3gal4	protein-coding	GM2	0.0186681	0.192743	-0.200363	-0.0230615	-0.0609863	0.0729105	-0.0374918	0.00722102	-0.0553248	-0.0532298	-0.212545	0.276151	-0.111449	-0.10789	-0.0946148	-0.0173025	-0.00407894	0.0547756
St6galnac2	protein-coding	GM16	-0.0427715	0.0866749	-0.0614112	-0.00138322	0.063375	0.020845	7.30789e-05	-0.0210426	-0.0235405	0.0443994	-0.0427725	0.0618792	-0.045167	-0.0332716	0.0132429	0.142422	0.0217075	0.00640962
St6galnac3	protein-coding	GM3	0.297596	0.0813735	0.34654	-0.10113	0.183579	-0.0135134	0.171455	-0.149361	-0.17368	0.342499	0.24443	-0.218812	0.362293	0.375361	0.254807	0.0945256	0.0746387	0.0763254
St8sia1	protein-coding	GM4	0.0769391	0.0899188	0.118361	0.0621204	0.0263118	0.0232555	0.0733019	0.0409097	-0.0264894	0.000419166	-0.0190386	-0.0405899	0.0774296	-0.0104449	0.0727959	0.0127906	-0.0161748	0.121863
St8sia3	protein-coding	GM1	0.206474	0.00901484	0.207085	-0.220202	0.0224974	-0.0217629	0.0577952	-0.0627228	-0.165728	0.150736	0.0393364	-0.119344	0.212082	0.196056	0.14725	0.0138721	0.00751163	-0.0718602
St8sia4	protein-coding	GM8	-0.150845	0.162899	-0.37031	0.195298	-0.103846	0.0924052	-0.0931875	0.212075	0.0637349	-0.150211	-0.283086	0.385308	-0.362957	-0.24836	-0.220678	-0.0536618	-0.0379679	0.176509
St3gal5	protein-coding	GM3	0.50443	-0.119148	0.644059	-0.32921	0.157443	-0.13628	0.156294	-0.279591	-0.362371	0.322649	0.463567	-0.593602	0.579177	0.330686	0.382624	0.0646377	0.012202	0.00328426
Tra2b	protein-coding	GM2	-0.132725	0.0251658	-0.175599	-0.0575206	-0.0956457	-0.00322116	0.0595011	0.0243899	0.0253369	-0.125966	-0.139655	0.118111	-0.140139	-0.127719	-0.00546782	-0.0248312	-0.000769644	-0.0831855
Cox7a2l	protein-coding	GM1	-0.0643887	-0.043888	-0.070395	0.241724	-0.043084	0.0179258	-0.0985959	0.00619383	0.137856	-0.000772215	-0.0726647	0.0354668	-0.0937036	0.0155289	-0.125101	-0.0355908	-0.00537501	0.116235
Skil	protein-coding	GM3	0.332283	0.0436922	0.538078	-0.166096	0.151397	-0.0883321	0.267248	-0.212061	-0.197827	0.231852	0.287218	-0.437321	0.48823	0.221213	0.376164	0.068519	0.0274426	0.0257143
Slc12a4	protein-coding	GM2	0.033107	0.0152685	-0.0516591	-0.083942	0.0168712	-0.0228254	-0.0407042	-0.089042	-0.0538466	-0.084508	0.06892	0.0135718	-0.0269563	-0.158869	-0.014748	0.0125464	0.004384	-0.0320407
Slc16a7	protein-coding	GM1	0.206828	0.148449	0.462031	-0.127755	0.0949805	-0.0436443	0.375199	-0.166327	-0.159381	0.188133	0.151384	-0.314751	0.453654	0.263753	0.416345	0.0684511	0.0407642	0.0271983
Slc1a1	protein-coding	GM1	0.337288	0.209714	0.266642	-0.102387	0.0979628	0.036791	0.14118	0.0438168	-0.292334	0.0926057	0.00501268	-0.0600747	0.217573	0.0428485	0.168913	-0.0295269	-0.0480905	0.269182
Slc1a2	protein-coding	GM13	0.251161	-0.0900974	0.530262	-0.29248	0.12099	-0.152455	0.294371	-0.356484	-0.128594	0.0703181	0.51051	-0.539889	0.547188	0.204127	0.437974	0.120755	0.0556077	-0.218057
Slc1a3	protein-coding	GM2	-0.0120549	0.067692	-0.215177	-0.106629	-0.0747013	0.0517369	-0.10336	-0.216689	-0.0294985	-0.104862	-0.157918	0.181568	-0.0684706	-0.167698	-0.0996214	0.0170453	0.033818	-0.115404
Slc20a2	protein-coding	GM2	0.224018	0.201835	0.183275	-0.19452	0.0749405	0.0359631	0.176783	-0.0921139	-0.258294	0.173471	0.0670798	-0.0205975	0.263558	0.223705	0.223403	0.0731998	0.0544253	0.0700808
Slc22a3	protein-coding	GM14	0.107063	0.0821399	0.190425	-0.153236	0.100077	0.0294708	0.130814	-0.079247	-0.110297	0.150487	0.0645934	-0.0828029	0.228514	0.224676	0.175668	0.0527562	0.0220926	-0.0557254
Slc25a14	protein-coding	GM1	0.203091	-0.193944	0.205173	-0.104325	0.075089	-0.0606249	-0.0704887	-0.076182	-0.0587801	0.0899733	0.189435	-0.272257	0.131301	0.0539167	0.042517	-0.000370033	-0.0216599	-0.0413692
Slc2a1	protein-coding	GM2	0.190009	0.141839	0.225653	-0.054375	0.0481311	0.0316178	0.0861255	-0.0387602	-0.111806	0.12366	-0.00430481	-0.0917395	0.201302	0.0836258	0.121574	0.0350648	-0.00760391	0.0855009
Slc2a3	protein-coding	GM1	0.346946	0.175049	0.402136	-0.217459	0.0814636	-0.00776405	0.212243	-0.0204254	-0.268131	0.192889	0.0932352	-0.202955	0.359845	0.151814	0.268681	0.0226859	-0.0289467	0.0737487
Slc8a1	protein-coding	GM1	0.195284	0.0964039	0.325852	0.0356575	0.145332	-0.0325347	0.360055	-0.104488	-0.0500338	0.0516152	0.325246	-0.260903	0.31329	0.0254869	0.381054	0.0848136	0.0817244	0.0977304
Slfn2	protein-coding	GM10	0.05271	0.0831832	0.0989237	-0.0436846	-0.0164532	0.0068192	-0.00344093	-0.0611855	-0.0440892	0.121398	-0.0442929	-0.0497827	0.0937818	0.120394	0.036905	0.0545159	0.0207009	-0.00324843
Slit3	protein-coding	GM3	0.284603	0.121381	0.662597	-0.0985344	0.190804	-0.0509039	0.411579	-0.290359	-0.19327	0.372372	0.17274	-0.485689	0.650468	0.419805	0.486202	0.118094	0.0788208	0.0600691
Smpd2	protein-coding	GM2	0.169593	0.0305708	0.109255	-0.130549	0.069406	-0.00758313	-0.000647684	-0.114982	-0.0970611	0.0996231	0.0878539	-0.0794226	0.136561	0.0419055	0.0687311	0.0400882	0.0126706	-0.0385172
Sms	protein-coding	GM1	0.125006	0.179041	0.0998554	-0.0646972	0.0299655	0.0269429	0.126266	0.156465	-0.109859	-0.00175865	-0.0715343	0.0624288	0.0818982	0.0517217	0.1217	0.0012075	-0.0339771	0.0973507
Sstr3	protein-coding	GM3	0.289888	0.0852071	0.405695	-0.207507	0.0660439	-0.0386965	0.158408	-0.160618	-0.225552	0.31536	0.16807	-0.252547	0.410962	0.326157	0.263969	0.0771772	0.0431463	-0.0130178
Sumo3	protein-coding	GM1	0.0192214	0.0089766	-0.1684	-0.0519309	-0.0600728	0.046498	-0.154618	0.112344	-0.0625242	-0.0451696	-0.170587	0.137794	-0.195853	-0.133379	-0.168568	-0.0707792	-0.0765247	0.0509038
Snap25	protein-coding	GM1	0.427208	-0.0988209	0.45555	-0.108151	0.0349321	-0.097817	0.0575208	-0.412477	-0.309435	0.196192	0.302151	-0.418143	0.434949	0.357647	0.211192	0.0314381	-0.000656127	0.205341
Snapin	protein-coding	GM2	-0.117337	-0.0278532	-0.165751	0.0179847	-0.039329	0.0109309	-0.0913249	0.00581647	0.0507715	-0.0235328	-0.109844	0.109577	-0.132213	-0.0234813	-0.10243	-0.00942086	0.00317854	-0.0543593
Snap91	protein-coding	GM1	0.275234	0.269199	0.192614	-0.298612	0.0755111	0.00542058	0.275353	-0.0420567	-0.312582	0.100255	0.0972199	-0.02282	0.261972	0.122647	0.328069	0.0800316	0.0465513	3.44586e-05
Snca	protein-coding	GM3	0.288962	-0.123419	0.52977	-0.14552	0.0924381	-0.168331	0.0961595	-0.410265	-0.0247036	0.256501	0.418468	-0.577797	0.456522	0.248225	0.251016	0.0364355	0.0421375	-0.192173
Snn	protein-coding	GM3	0.368143	0.103788	0.577436	-0.219692	0.142746	-0.0529697	0.220337	-0.201292	-0.245881	0.282147	0.230304	-0.414977	0.511791	0.259409	0.343106	0.0690777	-0.00741573	0.033496
Eftud2	protein-coding	GM3	0.420828	0.137241	0.428216	-0.333681	0.101655	-0.012254	0.172283	-0.120625	-0.378424	0.206124	0.0856313	-0.245468	0.394474	0.217675	0.284946	0.00665868	-0.0445938	0.0872868
Snrnp70	protein-coding	GM2	0.141344	0.16371	0.179753	-0.260239	0.0145276	-0.0149998	0.280923	-0.081732	-0.188317	0.0854179	-0.00945195	-0.0670996	0.237136	0.108397	0.273523	0.0410705	0.0177685	-0.0705893
Snrpb	protein-coding	GM3	0.0227363	-0.263685	0.164427	-0.0535671	-0.0138151	-0.13574	-0.0299847	-0.252548	0.059556	0.0310104	0.100343	-0.293	0.120643	0.0832788	0.0199796	-0.0417903	-0.0211245	-0.126436
Sntb1	protein-coding	GM2	-0.0730397	0.0594088	-0.12416	-0.0288557	-0.00583438	0.0227949	-0.0143641	0.0360769	0.0380733	-0.065539	-0.010353	0.0774478	-0.106829	-0.086873	3.8518e-05	0.0168711	0.0320245	-0.0548762
Sntb2	protein-coding	GM3	0.224837	0.113472	0.302401	-0.0900626	0.111507	-0.0134995	0.191332	-0.160686	-0.179541	0.260321	0.173433	-0.178647	0.334216	0.316272	0.239922	0.0863907	0.0731429	0.0829
Soat1	protein-coding	GM2	0.123636	0.123864	0.0400766	-0.0583956	0.0549534	0.0257899	0.0538236	-0.06773	-0.105054	0.0179958	0.0271397	0.0231834	0.0959835	0.0011807	0.0766563	0.0493707	0.0292482	0.0437843
Sod3	protein-coding	GM2	-0.00844324	0.0441765	-0.135458	-0.0646632	-0.0398727	0.0247984	-0.0743581	-0.135062	-0.0403925	-0.0413909	-0.0917921	0.0975153	-0.0574162	-0.0961173	-0.0270438	0.0023054	0.0235756	-0.0503539
Son	protein-coding	GM2	-0.235584	0.0111322	-0.00389779	-0.0455584	-0.0306135	-0.0358614	0.22573	-0.102342	0.190323	-0.0321315	-0.0371119	-0.0566095	0.0788571	0.0135649	0.187597	0.0695282	0.0905231	-0.2974
Sort1	protein-coding	GM13	0.287022	0.186588	0.511976	-0.200291	0.152644	-0.00724311	0.384427	-0.216338	-0.239588	0.249642	0.176159	-0.323035	0.565368	0.391909	0.460301	0.103551	0.0535458	0.0385005
Sox1	protein-coding	GM12	-0.251707	0.142384	-0.434054	0.0690639	-0.141534	0.0688351	-0.121114	0.25302	0.115497	-0.240086	-0.341062	0.466003	-0.389979	-0.28858	-0.262657	-0.0827791	-0.0476231	-0.011718
Sox13	protein-coding	GM2	0.00570793	0.0480776	-0.029112	-0.0477437	-0.0053029	0.0150328	-0.0159881	-0.0727138	-0.0184895	0.0271281	-0.0394302	0.0311437	-0.00055298	-0.0142105	0.000285327	0.0171785	0.0276639	-0.0388756
Sox2	protein-coding	GM8	-0.296958	0.156187	-0.62454	0.0952642	-0.236744	0.102808	-0.190239	0.323726	0.137955	-0.357874	-0.493458	0.665297	-0.547185	-0.413037	-0.37802	-0.117851	-0.0775527	0.0130665
Sox6	protein-coding	GM12	-0.135966	0.06627	-0.47198	0.290781	-0.166923	0.089004	-0.158939	0.194323	0.0890057	-0.267316	-0.395668	0.5076	-0.40579	-0.303053	-0.289784	-0.0611471	-0.0485858	0.258433
Sox9	protein-coding	GM2	0.152745	0.1019	0.107193	-0.195551	0.00723475	0.0122421	0.0873059	-0.174892	-0.148008	0.0760677	-0.046757	0.0104907	0.239359	0.171865	0.129942	0.0448345	0.0444867	-0.0743834
Sparc	protein-coding	GM2	-0.00696135	0.0712907	-0.210895	-0.00979452	0.0350778	0.0417496	-0.168432	-0.166624	-0.0500779	0.0135033	-0.124273	0.110732	-0.179163	-0.124052	-0.0614901	0.00167033	0.0320535	0.0215438
Serpini1	protein-coding	GM1	0.122179	0.0251612	-0.255338	0.159568	0.0429237	0.0992051	-0.163525	0.269071	-0.0812317	-0.147028	0.0139628	0.245207	-0.286137	-0.176395	-0.198771	-0.0667771	-0.0613004	0.33985
Slc22a19	protein-coding	GM2	-0.0509825	0.0399422	-0.0439462	0.00882717	-0.00104894	0.00408866	0.0196746	-0.0635614	0.020921	-0.0198337	-0.0208181	0.00966696	-0.0164527	-0.033019	0.0283736	0.0572292	0.0645366	-0.0457601
Bptf	protein-coding	GM7	-0.0109945	0.141309	0.124549	-0.0423564	0.0340584	0.00082959	0.28688	0.0175764	0.0172448	0.0132435	0.0162512	-0.0397519	0.147771	0.0226093	0.232736	0.0588466	0.0416536	-0.0500179
Rbms3	protein-coding	GM8	-0.343864	0.237816	-0.608242	0.217921	-0.153702	0.142815	-0.076772	0.441398	0.16441	-0.304679	-0.370102	0.668471	-0.552276	-0.375013	-0.273274	-0.0621454	-0.0235651	0.108434
Serpinb6a	protein-coding	GM3	0.253808	0.00628018	0.321501	-0.0873452	0.0913739	-0.0337893	0.0337444	-0.102044	-0.0785994	0.17288	0.185129	-0.240808	0.245801	0.111279	0.138981	0.0304869	-0.00899189	0.00169295
Arhgef17	protein-coding	GM14	0.270696	0.196944	0.377513	-0.242617	0.0756198	-0.0100413	0.2678	-0.159633	-0.273496	0.179701	0.119526	-0.183434	0.414236	0.352446	0.331465	0.0700208	0.0287392	0.0287846
Stxbp5l	protein-coding	GM1	0.0930732	0.121934	0.40933	-0.120508	0.0836961	-0.109287	0.52663	-0.239603	-0.0912847	0.148472	0.284391	-0.348904	0.44839	0.227023	0.529338	0.139984	0.135248	-0.0905946
Serpinb9	protein-coding	GM10	0.137348	0.100478	0.0633121	-0.10008	-0.0109157	0.0127601	-0.0491132	-0.0559399	-0.0956253	0.106896	0.0433626	0.00486961	0.0423981	0.039296	-0.0149683	0.021337	-0.00363328	0.00926253
Serpinb8	protein-coding	GM3	0.277223	-0.0468905	0.440521	-0.102065	0.0419634	-0.118706	0.163859	-0.266065	-0.19682	0.297594	0.276878	-0.393524	0.408073	0.249039	0.267905	0.0514904	0.0403233	0.0804739
Fchsd2	protein-coding	GM2	-0.112031	0.272618	-0.234766	0.0268397	-0.0101896	0.11165	0.0874539	0.227355	0.055115	-0.177251	-0.178309	0.334138	-0.195645	-0.188932	-0.0159251	0.0179914	0.00493326	0.0230122
Spin1	protein-coding	GM1	0.211669	0.134538	0.223534	-0.184268	0.0560896	0.000774384	0.200618	-0.0150315	-0.184195	0.0900414	0.0657599	-0.0864533	0.240121	0.14069	0.244165	0.0437768	0.0022578	0.0174824
Spint2	protein-coding	GM3	0.258636	-0.0292128	0.571638	-0.228485	0.182678	-0.026125	0.204856	-0.144231	-0.11266	0.278655	0.128736	-0.469164	0.495115	0.360926	0.315422	0.0467714	-0.0242896	-0.110796
Sptbn2	protein-coding	GM3	0.281948	0.0895465	0.553495	-0.168585	0.114263	-0.0591142	0.374632	-0.189465	-0.194631	0.210233	0.244235	-0.397258	0.53742	0.284852	0.434649	0.0744149	0.0317488	0.0329357
Spock1	protein-coding	GM1	0.195006	0.200804	0.252829	-0.18937	0.0808067	-0.00500958	0.286972	-0.100644	-0.185576	0.0721549	0.212784	-0.110676	0.300024	0.171337	0.306815	0.0694842	0.0414523	0.0106214
Camkk2	protein-coding	GM3	0.426966	0.0979259	0.69109	-0.306382	0.0986818	-0.0866718	0.339828	-0.334737	-0.361403	0.290124	0.215099	-0.473868	0.679701	0.493802	0.456182	0.0485481	0.00147685	0.0644099
Igsf11	protein-coding	GM2	-0.0979763	0.286326	-0.212593	0.0210168	-0.106451	0.129099	0.0544747	0.0498876	-0.00492142	-0.0235504	-0.313371	0.321723	-0.120367	-0.0572576	-0.102272	-0.0103969	0.00345489	0.0736651
Pde2a	protein-coding	GM1	0.326626	0.166725	0.385591	-0.338167	0.159547	-0.0180556	0.244061	-0.027855	-0.321624	0.206828	0.0977895	-0.194628	0.379175	0.188469	0.362311	0.0800506	-0.000515683	-0.0180281
Ubald1	protein-coding	GM1	0.110477	-0.148323	0.164093	-0.281948	-0.0320976	-0.089457	0.0214797	-0.122465	-0.0913454	0.0119847	0.0572007	-0.192421	0.154617	0.0619846	0.0742532	-0.0221572	-0.02836	-0.201885
Sqle	protein-coding	GM13	0.368393	0.0661386	0.340421	-0.196125	0.099749	0.00172433	0.0193838	-0.00429491	-0.20334	0.100494	0.18043	-0.234978	0.261802	-0.0235526	0.136175	0.0234075	-0.0459612	0.0399414
Tmie	protein-coding	GM2	-0.00788008	0.0674741	-0.113455	-0.0684757	0.0134759	0.0655023	-0.0753342	0.147881	0.0181955	-0.00844182	-0.107413	0.17628	-0.105966	-0.0433025	-0.0888506	0.00665153	-0.0327218	-0.0674742
BC034090	protein-coding	GM2	0.0424726	0.0408261	0.0693441	-0.0637966	0.00384276	-0.0132681	0.0721709	-0.0907391	-0.0837183	0.00537326	0.0486971	-0.0496487	0.109746	0.0733912	0.0900708	0.0392082	0.0294329	0.00118171
4930539E08Rik	protein-coding	GM3	0.176243	0.0484708	0.21475	-0.0943341	0.0724807	-0.00561674	0.0856416	-0.0558529	-0.109609	0.162614	0.112955	-0.144145	0.19815	0.127367	0.141595	0.0626632	0.0227025	0.012771
Srebf1	protein-coding	GM2	0.0225229	0.137295	-0.132419	-0.0489455	-0.0324119	0.0413125	-0.0328248	-0.0431607	-0.0552789	-0.0429948	-0.119298	0.165927	-0.0453222	-0.0894394	-0.0354326	0.0307194	0.0151509	0.00481442
Srebf2	protein-coding	GM13	0.371243	0.0534286	0.433074	-0.456276	0.0850251	-0.0619471	0.181583	-0.13707	-0.348123	0.161758	0.234649	-0.315007	0.440677	0.18619	0.323233	0.05295	-0.0144007	-0.125994
Fam228b	protein-coding	GM2	0.0374285	0.0915968	0.019106	-0.0397604	0.00458028	0.0108333	0.0933872	-0.104497	-0.016424	0.0220903	0.000175555	0.0108622	0.0886915	-0.0121539	0.0783202	0.060473	0.0465612	-0.034437
Srf	protein-coding	GM3	0.288341	0.123588	0.309065	-0.0727442	0.1444	0.00602686	0.130643	-0.074918	-0.185314	0.210933	0.185872	-0.173968	0.293976	0.193793	0.200606	0.0709575	0.0402496	0.129118
Tmem132b	protein-coding	GM1	0.098261	0.282027	0.200712	-0.0765931	0.0327255	0.0629249	0.363447	0.106012	-0.113996	0.0553168	-0.0309013	0.0275736	0.223895	0.0962983	0.287151	0.0538819	0.0228945	0.080769
Gm609	protein-coding	GM16	-0.0249272	0.0155825	-0.00335116	0.0292269	0.0168953	-0.00311284	0.0175044	-0.0253919	0.0342198	0.0281449	0.0138923	-0.00984719	-0.00414425	0.00155211	0.0224859	0.0668649	0.0275966	-0.00684582
Tmem132c	protein-coding	GM6	-0.124281	0.101692	-0.376691	0.329403	-0.122307	0.101966	-0.129894	0.193963	0.0587932	-0.209636	-0.307126	0.417539	-0.36529	-0.225713	-0.26098	-0.0853475	-0.0477534	0.316195
Ssb	protein-coding	GM1	-0.108141	-0.102649	-0.081353	0.103535	-0.0367612	-0.00932712	-0.0615482	0.0488697	0.162097	-0.0527055	-0.0178583	0.000271979	-0.120291	-0.0508978	-0.0931508	-0.0495853	-0.00477756	-0.0614688
Nhp2l1	protein-coding	GM1	-0.0782476	-0.19677	0.0965036	0.0499264	-0.10102	-0.0475971	-0.0199214	-0.0865155	0.164833	0.106512	-0.0504877	-0.167511	0.06295	0.159959	-0.0308381	-0.0249437	0.0147079	-0.136882
Tor1aip1	protein-coding	GM2	0.0655605	0.122786	-0.000793822	-0.0520635	0.0268282	0.0187171	0.0844211	-0.035326	-0.0668508	0.0320693	0.0070929	0.0543824	0.0465351	0.0188484	0.0778943	0.0251926	0.0301444	0.0307082
Dot1l	protein-coding	GM7	0.0514683	0.13245	0.197206	-0.0965221	0.0604875	2.16586e-05	0.315615	-0.109624	-0.0694593	0.160376	0.126913	-0.100563	0.275228	0.223867	0.280727	0.104571	0.101905	-0.0479666
Stag1	protein-coding	GM7	-0.0797811	0.196494	0.103529	-0.0613079	-0.00443596	-0.0192298	0.419528	-0.0795357	0.00347205	0.00726322	-0.00135109	-0.0447586	0.165753	0.0376845	0.322941	0.0876903	0.0737695	-0.0963877
Shroom4	protein-coding	GM2	0.0124322	0.0621224	-0.0408548	-0.019391	0.0301633	0.0219036	0.0158593	-0.0680511	-0.0265417	0.0344954	-0.0438947	0.0450151	-0.00365416	-0.0136703	0.0390889	0.0276056	0.0219473	0.00363612
Creb3l2	protein-coding	GM2	-0.00281596	0.116891	-0.149169	0.0855093	-0.0109265	0.0508128	-0.0218848	0.0648012	-0.0235749	-0.0224519	-0.138698	0.195556	-0.118629	-0.0855996	-0.0477412	0.0227735	0.00297092	0.13454
Fam20a	protein-coding	GM2	0.10888	0.0277294	-0.0043839	-0.0356021	0.0719177	-0.00898003	-0.00946544	-0.166666	-0.0578127	-0.0807174	0.116611	-0.0199983	0.0575836	-0.140443	0.0302258	0.0189057	0.0417337	0.0118283
Stip1	protein-coding	GM1	0.286143	0.103605	-0.100386	-0.157549	-0.00904543	0.0585346	-0.183023	0.175713	-0.293321	-0.0333694	-0.143182	0.198431	-0.129283	-0.104086	-0.143955	-0.100871	-0.111948	0.20917
Dis3l2	protein-coding	GM7	0.173948	0.225826	0.296649	-0.150751	0.0575373	0.0016293	0.348128	-0.0680225	-0.167266	0.0885594	0.0456057	-0.141204	0.30279	0.109664	0.331521	0.0611138	0.0194335	0.0343728
Hdac4	protein-coding	GM2	0.166766	0.109107	0.250792	-0.0955256	0.0602042	-0.0434627	0.288136	-0.114687	-0.138515	0.0302433	0.141755	-0.143998	0.28793	0.0687183	0.309249	0.0742351	0.0368539	0.0399453
Sned1	protein-coding	GM2	0.00967881	0.0867141	-0.000489015	-0.0507324	0.0254867	0.0174714	0.0544203	-0.0579113	-0.0349715	0.0285552	-0.00371377	0.0319897	0.044149	0.0102437	0.0724158	0.0486943	0.0435695	-0.030555
Daam1	protein-coding	GM12	-0.0488776	0.259634	-0.164846	0.0152385	-0.0826722	0.0872965	0.105343	0.201371	0.0202606	-0.0916825	-0.279112	0.352015	-0.114008	-0.107805	0.0116924	-0.00655357	-0.00358288	0.0494967
Sult1a1	protein-coding	GM2	0.0155642	0.0486721	-0.0678146	-0.0616121	0.0123663	0.0090269	-0.0544697	-0.149878	-0.0407617	0.0430601	-0.0722848	0.0330039	-0.0197336	-0.0269791	0.0046412	0.0200598	0.029701	-0.0282382
Unc13c	protein-coding	GM2	-0.0351582	-0.0443687	-0.263674	0.0646741	-0.0680717	0.122344	-0.062995	0.141657	0.0718276	-0.179743	-0.170897	0.225708	-0.220445	-0.187671	-0.107497	-0.00607838	-0.0201663	0.0381462
Ccdc62	protein-coding	GM2	0.037588	0.0653877	0.0861255	-0.0562054	0.0183595	0.0046451	0.0998816	-0.0916277	-0.0438312	0.058821	0.0301857	-0.0508571	0.120827	0.0831274	0.104535	0.0417978	0.0343465	-0.029234
Bhlhe40	protein-coding	GM13	0.365742	0.133385	0.541793	-0.291349	0.167169	0.00516391	0.301648	-0.278385	-0.330568	0.309333	0.100845	-0.3059	0.624324	0.578822	0.402849	0.0858574	0.040619	0.0627363
Myo5c	protein-coding	GM3	0.0989508	0.0775049	0.228901	-0.0628041	0.0904264	-0.0162911	0.194313	-0.119427	-0.0998283	0.103022	0.13949	-0.153643	0.256472	0.184176	0.212854	0.0662405	0.0503621	0.022947
Zfp280c	protein-coding	GM2	0.128851	0.132634	0.211083	-0.0132548	0.0276789	0.0189728	0.126464	-0.0134972	-0.0518707	0.0191434	-0.0171649	-0.112666	0.164123	-0.025631	0.133803	0.0193828	-0.018814	0.0725368
Ulk4	protein-coding	GM3	0.145285	0.198646	0.334134	-0.0647652	0.141734	-0.00242947	0.349019	-0.119083	-0.0703158	0.232946	0.216237	-0.206867	0.351674	0.217705	0.3495	0.131449	0.0936864	0.00218014
Pycr1	protein-coding	GM8	-0.0345483	0.147821	-0.165017	0.0933401	-0.033208	0.0832513	-0.0596712	0.146052	-0.0202907	-0.088295	-0.130404	0.236641	-0.15686	-0.0892489	-0.122409	-0.0393724	-0.0330474	0.16541
Tenc1	protein-coding	GM16	0.0110767	0.0650049	-0.0955926	-0.0280262	0.02865	0.0486479	-0.0570268	-0.031941	-0.0422733	0.0197161	-0.0482062	0.0744144	-0.0922612	-0.0536911	-0.00458485	0.0923927	0.0185095	0.0181307
Stx1a	protein-coding	GM3	0.493008	-0.101932	0.850236	-0.406284	0.165386	-0.170738	0.300961	-0.439243	-0.330579	0.393977	0.441055	-0.745841	0.796326	0.535489	0.525875	0.0811903	0.00862024	-0.120745
Stx3	protein-coding	GM1	0.206311	0.117274	0.310381	-0.0974797	0.0754107	-0.0175736	0.179653	-0.0381427	-0.142727	0.10296	0.0985088	-0.185993	0.260115	0.0974796	0.216991	0.0398417	-0.0144044	0.0695234
Stxbp1	protein-coding	GM1	0.624629	0.259172	0.406615	-0.607201	0.141762	-0.0174884	0.251261	-0.162618	-0.665882	0.208936	0.18032	-0.136593	0.478958	0.361457	0.404427	0.0332635	-0.0305323	0.0948573
Stxbp3a	protein-coding	GM2	0.0967458	0.114501	0.0430015	-0.0792195	0.038317	0.0204802	0.0463472	-0.0864213	-0.0931908	0.0955891	-0.00645082	0.00426219	0.0856461	0.0282559	0.0752668	0.0468664	0.0414075	0.00458416
Stxbp4	protein-coding	GM2	0.120912	0.165232	0.150163	-0.0976503	0.0440625	0.0351184	0.213114	-0.0551003	-0.109178	0.119155	0.0541919	-0.0402909	0.196344	0.166395	0.208541	0.0784375	0.0398843	0.0276238
Suclg2	protein-coding	GM2	0.0303534	0.139019	-0.0173341	-0.0737366	0.0709938	0.0628265	0.0468227	-0.0712567	-0.0688465	0.0200394	-0.0407674	0.0756674	0.0588566	0.0307913	0.0661282	0.044144	0.0488083	-0.0105685
Zfp710	protein-coding	GM2	0.17964	0.114816	0.118243	-0.10698	0.110152	0.0196114	0.0872469	-0.0326846	-0.14268	0.0757447	0.0714507	-0.0455085	0.12922	0.0283616	0.119485	0.0356745	0.0177191	0.0654444
Abcc8	protein-coding	GM3	0.20363	0.160577	0.353869	-0.194197	0.0772101	-0.0230991	0.27261	-0.187299	-0.245026	0.186092	0.144244	-0.202943	0.402744	0.314799	0.325252	0.0863841	0.0547609	0.0220568
Itih5	protein-coding	GM2	-0.0928654	0.0324097	-0.197011	0.00176101	-0.000997555	0.0364141	-0.106435	-0.0324112	-0.0239002	-0.0516793	-0.10118	0.153639	-0.162002	-0.120833	-0.0650109	-0.0233437	0.0116107	-0.024439
Trp53bp2	protein-coding	GM2	0.0960979	0.12353	0.014441	-0.0868496	0.0269488	0.0344944	0.0480866	-0.0633244	-0.104059	0.00957773	-0.00101289	0.0436979	0.0677674	-0.0157969	0.054539	0.0334111	0.0179185	0.0200942
Hace1	protein-coding	GM3	0.339828	0.149343	0.527359	-0.247539	0.0634658	-0.0475032	0.268116	-0.173795	-0.253478	0.253059	0.120511	-0.332406	0.484534	0.257028	0.358973	0.0513149	0.001952	0.00706897
Swap70	protein-coding	GM2	-0.0380936	0.0950982	-0.23283	0.0500474	-0.0343159	0.0243752	-0.0691199	-0.0478398	-0.013807	-0.10959	-0.158548	0.218461	-0.161099	-0.14299	-0.0900647	-0.0128325	0.00887088	0.0611372
Tmem164	protein-coding	GM2	0.0236849	0.156868	0.0135899	-0.104612	-0.0353846	0.021022	0.131958	-0.109238	-0.0930305	0.0396676	-0.113003	0.0717061	0.105667	0.0516702	0.11936	0.0449343	0.0400605	-0.0496877
Rad51ap2	protein-coding	GM3	0.148594	0.0521111	0.31421	-0.0906272	0.0996685	-0.0270028	0.231764	-0.115087	-0.0961755	0.191188	0.166294	-0.225636	0.324613	0.273542	0.274405	0.0666204	0.053744	-0.00536397
Frmd4a	protein-coding	GM2	-0.104838	0.354536	-0.0235435	0.00175566	-0.00646098	0.0619901	0.370744	0.0782015	0.0443233	-0.015498	-0.108131	0.162236	0.0804609	-0.0610762	0.277299	0.121378	0.0859814	-0.0618154
Syn1	protein-coding	GM1	0.630285	0.166355	0.524812	-0.564643	0.134853	-0.0497939	0.206531	-0.255271	-0.57996	0.339389	0.215173	-0.286845	0.566004	0.401034	0.405822	0.0565489	0.000295765	0.00233673
Ttc28	protein-coding	GM12	-0.0124945	0.113379	-0.00244392	0.0155284	-0.0113243	0.0274179	0.0386064	0.0439704	0.0192292	-0.0137492	-0.0940492	0.060383	-0.00654298	-0.0372083	0.00528598	0.000447194	0.0112369	0.0055728
Syngr2	protein-coding	GM2	0.0363439	0.0599535	-0.0737225	-0.0864668	0.0544599	0.0273597	-0.0946836	-0.127517	-0.0523649	0.069087	-0.0596943	0.0254814	-0.0449109	-0.0390737	0.00467912	0.0171321	0.0253372	-0.05536
Syngr3	protein-coding	GM1	0.321007	0.125584	-0.138799	-0.247204	0.014158	0.112899	-0.196698	0.259745	-0.311104	-0.0255794	-0.175152	0.269757	-0.161694	-0.118192	-0.145694	-0.0683921	-0.125327	0.166895
AF529169	protein-coding	GM8	-0.0985297	0.0622544	-0.306711	0.162544	-0.144071	0.101626	-0.0708842	0.244093	0.0943223	-0.186505	-0.263117	0.358419	-0.298116	-0.187137	-0.177568	-0.0615291	-0.0520817	0.131801
Synj2	protein-coding	GM3	0.368966	0.108169	0.535896	-0.217384	0.181201	-0.039014	0.331859	-0.209222	-0.285296	0.204832	0.275607	-0.380195	0.536109	0.316309	0.436286	0.0802462	0.0313407	0.0923354
Tmc7	protein-coding	GM2	0.0338505	0.131767	-0.0352651	-0.0776877	0.0369295	0.0273744	0.0872112	-0.00369963	-0.040182	-0.0181355	-0.0149894	0.0976303	0.0302531	-0.0248719	0.0847287	0.0353662	0.0334488	-0.0271199
Syp	protein-coding	GM1	0.656873	0.204467	0.261613	-0.509065	0.171756	0.0591558	-0.00436656	0.0290326	-0.61889	0.17548	0.133279	-0.00786107	0.274645	0.186015	0.175922	-0.0102258	-0.0817893	0.189412
Syt1	protein-coding	GM1	0.0948084	0.310056	0.134381	-0.210016	0.0322482	0.00904077	0.489121	-0.110254	-0.178218	0.0024066	0.0592556	0.0292482	0.260136	0.167937	0.432075	0.104007	0.0879857	-0.0490245
Syt2	protein-coding	GM4	-0.0256914	0.176176	-0.120063	0.273971	0.0172947	0.0657731	0.0194595	0.0784079	-0.0573527	-0.0775782	-0.101881	0.163134	-0.0983414	-0.0646461	-0.0527979	-0.0301224	0.00681452	0.331496
Syt3	protein-coding	GM1	0.284941	0.200474	0.146841	-0.00281	0.0791062	0.0609532	0.01601	0.165796	-0.217419	-0.0382238	0.0127121	0.0223112	0.0632721	-0.103723	0.0304329	-0.0241315	-0.0868506	0.319058
Syt4	protein-coding	GM1	0.325118	0.0496053	0.382726	-0.358723	0.139298	0.00517366	0.210607	-0.11253	-0.268092	0.266701	0.0815863	-0.241082	0.421212	0.390243	0.343889	0.0601538	0.0174881	-0.103914
Pgbd5	protein-coding	GM1	0.355321	0.21915	0.549968	-0.325382	0.0286816	-0.00587246	0.312821	-0.171473	-0.318859	0.32716	0.0472544	-0.285335	0.552175	0.401975	0.376709	0.0338226	-0.0014311	-0.00368926
D130043K22Rik	protein-coding	GM3	0.229747	0.0697715	0.429241	-0.126856	0.134483	-0.0598578	0.237525	-0.0947874	-0.120514	0.173617	0.263156	-0.338324	0.366055	0.137107	0.301827	0.0641021	0.0131448	0.00161018
Lpp	protein-coding	GM2	-0.0845408	0.252283	-0.208764	0.0836783	-0.00510873	0.100336	0.0674849	0.0303447	-0.0172368	-0.0684798	-0.203447	0.28748	-0.102646	-0.0902837	0.00210923	0.0270849	0.0448239	0.116014
Slc30a6	protein-coding	GM2	0.17104	0.0454756	0.254521	-0.0196359	0.0340326	-0.00691914	0.0495295	-0.0368119	-0.0596502	0.0679625	0.0479155	-0.176736	0.179004	0.00407905	0.0884137	-0.00441329	-0.0472788	0.0789294
Nckap5	protein-coding	GM2	-0.102915	0.0184229	-0.0373764	0.141467	-0.00940816	0.00692724	0.0349043	0.0082174	0.142856	-0.021007	-0.00854822	0.0125432	-0.0357624	-0.0266434	-0.00736661	0.0461651	0.0553827	-0.00164882
Prrt3	protein-coding	GM1	0.406485	0.0613097	0.423561	-0.150298	0.116012	-0.0518441	0.0999521	-0.0806787	-0.267975	0.148518	0.255378	-0.30723	0.334771	0.0592017	0.219633	0.025532	-0.0336823	0.147798
Tbc1d4	protein-coding	GM12	-0.111196	0.121458	-0.262763	0.137969	-0.0248161	0.0247193	-0.0549684	0.0897047	0.027667	-0.108455	-0.188017	0.267286	-0.240571	-0.15508	-0.0855369	-0.0258293	-0.00928242	0.122333
Bai3	protein-coding	GM15	-0.0778321	0.293181	0.165213	-0.0658488	0.10383	-0.06216	0.56153	-0.148989	0.00177615	0.0829689	0.123718	-0.0983835	0.270438	0.102225	0.538458	0.169707	0.153343	-0.154378
Lzts1	protein-coding	GM3	0.374831	0.0231274	0.710028	-0.209783	0.277517	-0.0755415	0.34479	-0.335326	-0.222377	0.37855	0.4482	-0.59804	0.678316	0.427573	0.487569	0.129357	0.0714874	-0.0106866
D130040H23Rik	protein-coding	GM2	0.168001	0.204015	0.118729	-0.0424171	0.10571	0.0490738	0.160497	-0.000518995	-0.119118	0.175569	0.120169	0.0111413	0.155104	0.163858	0.155958	0.0809716	0.0615572	0.100036
Lrrc25	protein-coding	GM2	-0.01249	-0.0240231	0.0423662	0.0445687	0.0385737	-0.0131463	0.0160513	-0.101374	0.0660369	0.0255278	0.067724	-0.0880853	0.0549022	0.0283067	0.0309904	0.0606567	0.0604717	-0.0451903
Cpne9	protein-coding	GM3	0.268341	0.085446	0.574214	-0.334687	-0.0257209	-0.0810772	0.266181	-0.370443	-0.276359	0.439762	0.0965248	-0.378781	0.620146	0.67299	0.38155	0.106808	0.0544477	-0.116742
Nrg1	protein-coding	GM3	0.273913	0.047752	0.702525	-0.200681	0.1671	-0.0886054	0.475943	-0.352102	-0.153989	0.319929	0.343776	-0.595697	0.692589	0.434192	0.564167	0.149416	0.0870327	-0.107908
6720489N17Rik	protein-coding	GM2	0.0238627	0.103311	-0.00657254	-0.0269369	0.00522858	0.0266248	0.038256	-0.00459019	-0.0374958	0.0210461	-0.0433824	0.068124	0.0238615	0.0322253	0.0268901	0.0178725	0.00470038	0.0192091
Suox	protein-coding	GM2	0.118976	0.106812	0.0133946	-0.0146882	0.0604795	0.0342428	0.00355453	0.0355527	-0.105869	0.0053017	0.0381964	0.0537214	0.0224452	-0.00682684	0.0202735	0.00636465	0.00322503	0.109831
Mtss1	protein-coding	GM8	-0.0958753	0.212152	-0.416643	0.144456	0.0332275	0.16846	-0.0906355	0.404981	0.0449708	-0.12393	-0.135709	0.501515	-0.366149	-0.148703	-0.211952	0.000748104	0.00238238	0.176555
Ccdc114	protein-coding	GM2	-0.0467993	0.012222	-0.0656326	-0.00161143	-0.0200655	0.0288047	-0.00790484	-0.0219659	0.034735	-0.0520467	-0.00096435	0.0341384	-0.0479015	-0.0731427	-0.0394862	0.00877903	0.018033	-0.0406703
Tifa	protein-coding	GM2	0.14775	0.0681326	0.127011	-0.12298	0.0865923	0.00509113	0.0502677	-0.130389	-0.126353	0.0804096	0.0765193	-0.0723895	0.173461	0.177421	0.11164	0.0514034	0.0158215	0.0204112
Ap1ar	protein-coding	GM3	0.335178	0.0705881	0.38098	-0.286501	0.0719355	-0.0459297	0.16707	-0.129489	-0.310416	0.209654	0.102758	-0.243348	0.370845	0.236873	0.272562	0.0229687	-0.018177	0.0465418
Fancd2	protein-coding	GM3	0.221286	-0.121195	0.325089	-0.0231342	0.0652987	-0.132301	0.0136172	-0.206169	-0.0539243	0.214769	0.358397	-0.389432	0.233226	-0.0507673	0.123228	0.0441449	0.0387967	-0.0341791
Wwc1	protein-coding	GM13	0.254507	0.0714911	0.32847	-0.0711724	0.127379	-0.0222304	0.133233	-0.116974	-0.125707	0.17155	0.163131	-0.225435	0.313658	0.192208	0.201448	0.0698825	0.0159805	0.0759958
Cspp1	protein-coding	GM7	-0.0604607	0.14536	0.143912	-0.0281441	0.0071779	-0.0107265	0.383306	-0.0735316	0.0441484	0.0162828	0.0433204	-0.0752162	0.197915	0.103113	0.283245	0.079876	0.0692733	-0.0868622
Trib1	protein-coding	GM13	0.261095	0.0396346	0.376368	-0.161665	0.122995	-0.0576272	0.233521	-0.194231	-0.21206	0.131882	0.29548	-0.281778	0.423148	0.252261	0.320975	0.0480529	0.0528856	0.0557672
Asap2	protein-coding	GM13	0.234247	0.0228292	0.405186	-0.137074	0.108225	-0.095487	0.30115	-0.2438	-0.145517	0.0855534	0.253896	-0.307255	0.441053	0.215462	0.377884	0.0644168	0.04377	0.0103252
Spsb4	protein-coding	GM12	-0.0604006	0.127407	-0.259049	0.184973	-0.0468761	0.0208269	-0.0921335	0.0880202	-0.0220754	-0.13932	-0.211701	0.290481	-0.227326	-0.148214	-0.167946	-0.055812	-0.0304233	0.217314
Gsap	protein-coding	GM2	-0.0849375	0.072215	-0.164646	-0.0502063	-0.0472595	0.00628208	-0.0332779	-0.0173985	0.0205332	-0.0936909	-0.114075	0.155621	-0.0958347	-0.137817	-0.0635493	0.019678	0.00800008	-0.107981
Lcor	protein-coding	GM7	0.0239318	0.192771	0.153706	-0.0574207	0.0476679	0.0118233	0.349241	-0.075319	-0.0411356	0.0779042	0.0738667	-0.0532857	0.215043	0.115463	0.282715	0.0883075	0.0774632	-0.0325172
9330159F19Rik	protein-coding	GM2	0.0425583	0.164415	0.231284	-0.0923275	0.0602918	-0.00658502	0.371222	-0.0960914	-0.0259926	0.0615095	0.0718899	-0.10975	0.304167	0.158746	0.35051	0.115349	0.0812969	-0.0817017
Sprn	protein-coding	GM1	0.535525	0.109248	0.583192	-0.363108	0.180937	-0.0392592	0.171375	-0.11448	-0.399817	0.293216	0.274966	-0.374023	0.51288	0.284896	0.332783	0.0399173	-0.0368393	0.071282
Aldh4a1	protein-coding	GM2	0.0656513	0.152945	-0.0179723	-0.0805765	0.038601	0.0673507	0.0449028	0.0352633	-0.0815352	0.0331494	-0.0374461	0.0966861	0.0206321	-0.014348	0.0441089	0.0273194	0.0160112	0.0228935
Catsper2	protein-coding	GM2	0.0846856	0.0996982	0.106476	-0.0540311	0.0494852	0.00612215	0.113667	-0.0442232	-0.0637748	0.0764615	0.0703902	-0.0414994	0.128571	0.0630295	0.118002	0.048801	0.0309752	0.00668214
Satb2	protein-coding	GM3	0.357398	-0.0398871	0.831956	-0.211207	0.13326	-0.13221	0.373139	-0.428801	-0.195437	0.366445	0.374931	-0.760999	0.767125	0.448068	0.527397	0.120424	0.0498822	-0.0863315
Chpt1	protein-coding	GM2	0.101861	0.157074	0.0870381	0.0613366	-0.0029966	0.02111	0.0716825	0.0278046	-0.0604991	0.00221222	-0.0749848	-0.00237092	0.0523146	-0.113351	0.0564617	0.0103204	-0.0160743	0.143188
Fam46a	protein-coding	GM8	-0.267144	0.138233	-0.447251	0.00993284	-0.140328	0.123724	-0.147835	0.312988	0.0655868	-0.223163	-0.338748	0.477575	-0.434463	-0.28772	-0.297495	-0.0845145	-0.0630215	-0.0433296
Athl1	protein-coding	GM2	0.0691702	-0.0047106	0.0114108	-0.0314166	0.0417153	-0.00982272	-0.00683704	-0.037614	-0.0533729	-0.0345975	0.0855647	-0.03382	0.0170789	-0.0632109	0.0316235	0.0135189	0.00914999	0.0338243
Abhd10	protein-coding	GM2	0.112977	0.0324047	0.152941	0.0162057	0.0126367	0.00751073	0.0573201	0.0013432	-0.0288722	0.0171727	0.0310627	-0.0988492	0.110168	-0.00930537	0.0561994	-0.0151826	-0.0250724	0.0772973
Phf3	protein-coding	GM7	0.162646	0.166986	0.287558	-0.150371	0.0399864	-0.00608878	0.301156	-0.0621286	-0.140274	0.104634	0.0378901	-0.145898	0.290915	0.124608	0.296259	0.0457507	0.00702726	0.00230206
Ankrd35	protein-coding	GM3	0.233631	0.0658215	0.384208	-0.114467	0.0531564	-0.0467286	0.151123	-0.195489	-0.167835	0.29978	0.10094	-0.276397	0.370183	0.294181	0.214501	0.0969279	0.0580918	0.0451703
Tac1	protein-coding	GM6	-0.14431	0.0890605	-0.285661	0.387531	-0.108979	0.0261459	-0.107102	0.0931845	0.0629113	-0.165501	-0.230648	0.290647	-0.278031	-0.173944	-0.223734	-0.0807134	-0.0270948	0.367884
Mylk3	protein-coding	GM3	0.166915	0.0277132	0.296631	-0.16852	0.00390477	-0.019203	0.120285	-0.16493	-0.151842	0.29945	0.0263092	-0.20658	0.30685	0.336846	0.185047	0.0471773	0.0172678	-0.0366844
Nudt18	protein-coding	GM1	0.232934	0.0190468	0.184245	-0.0767797	0.0650827	0.0108182	-0.018489	0.0135288	-0.170812	0.0999227	0.0482859	-0.0849311	0.14121	0.159335	0.0405054	-0.021309	-0.0498172	0.141998
Szrd1	protein-coding	GM2	0.0667886	0.116292	0.050784	-0.0571959	0.0236465	0.0277285	0.0829751	-0.0297884	-0.083376	0.0666902	-0.0346434	0.0309634	0.0871467	0.0643995	0.0845486	0.0224563	0.0217846	0.0348601
Taldo1	protein-coding	GM3	0.199502	-0.171023	0.34126	-0.171668	0.0967174	-0.097108	-0.0219891	-0.24032	-0.0370482	0.197793	0.234282	-0.414164	0.268121	0.11859	0.110824	0.0185313	0.00158139	-0.157513
Tank	protein-coding	GM2	0.172136	0.0206457	0.241259	0.00761354	0.0462705	-0.0346953	0.0413066	-0.133752	-0.0767304	0.0475631	0.129573	-0.216701	0.185694	-0.0409981	0.0833885	0.0120236	-0.0277979	0.0984793
Tap2	protein-coding	GM2	0.0476723	0.0950822	-0.0104941	-0.0973112	0.0176878	0.0222882	0.00258149	-0.0707615	-0.104066	0.0463936	-0.0508533	0.0490628	0.0276843	0.0362988	0.0373627	0.0107659	0.00765181	8.29892e-05
Cracr2b	protein-coding	GM16	0.023936	0.0412285	-0.0207125	-0.0334896	0.0641483	0.00318131	-0.0242456	-0.0565264	-0.0472245	0.0434904	0.00858973	0.00888416	-0.0177939	-0.00320537	0.0269762	0.105323	0.00699161	-0.000221932
Slc6a6	protein-coding	GM1	0.217339	0.208918	0.324588	-0.150433	0.055746	0.00170454	0.22832	-0.0448577	-0.186177	0.203281	-0.0291075	-0.14394	0.299416	0.157696	0.269228	0.038845	-0.0084898	0.0483415
Tbca	protein-coding	GM9	-0.448301	-0.17353	-0.354318	0.394618	-0.0741232	0.0150785	-0.169374	0.185361	0.542204	-0.265711	-0.0748282	0.146857	-0.406382	-0.3481	-0.291383	-0.0300077	0.011631	-0.138029
Tbr1	protein-coding	GM3	0.382725	-0.155354	0.781406	-0.22901	0.151505	-0.206432	0.258501	-0.4544	-0.192348	0.258596	0.542426	-0.791973	0.677052	0.28979	0.449681	0.0944672	0.0254861	-0.0972868
Tbrg1	protein-coding	GM3	0.1192	-0.0899548	0.224416	-0.203458	-0.0257164	-0.0515284	-0.0114647	-0.192193	-0.0692896	0.179913	0.0740785	-0.241105	0.197726	0.177953	0.0830425	0.0268667	-0.0059498	-0.147275
Prepl	protein-coding	GM1	0.365582	0.300703	0.0331386	-0.237183	0.117749	0.0901548	0.0816483	0.14738	-0.429549	-0.0182537	0.00633967	0.159973	0.070802	0.0189609	0.148365	0.0130149	-0.0402304	0.269111
Plekhg1	protein-coding	GM2	-0.100541	0.101918	-0.249867	-0.071943	-0.0507038	0.0372786	-0.0706795	-0.0381172	0.0140779	-0.0757075	-0.160633	0.222829	-0.15499	-0.178103	-0.0840863	0.0260085	0.0216013	-0.119836
Atg9b	protein-coding	GM8	-0.0221747	0.111639	-0.203655	0.0740245	-0.0275329	0.0921621	-0.0698044	0.224468	0.0325028	-0.0911175	-0.150004	0.270591	-0.213294	-0.148883	-0.157879	-0.0414532	-0.0360962	0.112689
Tnrc6b	protein-coding	GM2	-0.0488143	0.236216	0.0872158	-0.070876	0.0238744	0.00242713	0.365097	-0.0755331	-0.015019	0.0176135	-0.0125963	0.013716	0.178989	0.0848031	0.303475	0.0890461	0.0782989	-0.0783616
Skp1a	protein-coding	GM1	0.124366	-0.145636	0.190019	-0.0573762	0.0510383	-0.0530552	-0.0707674	-0.026139	-0.00392164	0.0981448	0.182967	-0.225863	0.11654	0.11099	0.0180425	-0.00204002	-0.026906	-0.048962
Tcf4	protein-coding	GM12	-0.375837	0.273076	-0.546588	-0.0319125	-0.140492	0.125386	0.0826811	0.330563	0.0787649	-0.322559	-0.487145	0.663741	-0.401529	-0.20754	-0.110519	-0.0429454	-0.0133787	-0.0883535
Tet2	protein-coding	GM2	-0.0183393	0.204088	0.027175	-0.0268903	-0.00351469	0.0203249	0.277681	0.0111167	-0.031002	-0.0473687	-0.0509728	0.0797469	0.0885621	-0.0186401	0.182872	0.0319249	0.0325342	0.0188606
Tcf7l1	protein-coding	GM2	0.0022852	0.0369651	-0.0723212	-0.0529203	-0.00583566	0.0193821	-0.0430252	-0.139709	-0.00228127	-0.0206817	-0.0388185	0.0459187	-0.0073733	-0.0615929	-0.00935263	0.0357905	0.043958	-0.0752443
Ago3	protein-coding	GM7	-0.0454415	0.16003	0.0907027	0.00643833	0.00814347	-0.00967271	0.347571	-0.0166201	0.0171651	-0.036474	0.0164905	-0.0222594	0.136526	-0.00756204	0.237196	0.0549186	0.0489446	-0.00589984
Tcf7l2	protein-coding	GM2	0.00139898	0.0264015	-0.199762	-0.0893062	-0.0496833	0.014579	-0.10921	-0.247813	-0.0346494	-0.0786665	-0.12284	0.132606	-0.0665609	-0.153111	-0.0571868	0.0349617	0.0461563	-0.103143
Kmt2a	protein-coding	GM7	-0.00415004	0.154353	0.140402	-0.0912136	-0.010741	-0.0180309	0.377255	-0.0064767	-0.0327518	-0.00536562	-0.0232483	-0.027263	0.197805	0.0836267	0.283071	0.0421834	0.0365277	-0.0542897
Zeb1	protein-coding	GM2	-0.00506587	0.200991	-0.0444785	-0.0734422	0.13529	0.0719568	0.202716	0.0762157	-0.022117	-0.168328	0.0462886	0.102616	0.0288484	-0.0695164	0.176467	0.078672	0.0529467	-0.0146091
Tfcp2	protein-coding	GM2	0.199574	0.246989	0.078997	-0.0894853	0.134104	0.0752778	0.143344	0.0170408	-0.17679	0.218097	0.114362	0.0972958	0.155882	0.252726	0.146247	0.0933193	0.0780686	0.116342
Disp2	protein-coding	GM1	0.0631886	0.244289	-0.0820961	-0.00223515	0.0651571	0.123352	0.0752808	0.390973	-0.0479872	-0.161429	-0.0846996	0.267998	-0.108325	-0.133485	0.00756159	-0.00531855	-0.0669757	0.151126
Tfeb	protein-coding	GM2	0.00314269	0.0682241	-0.100578	0.0485561	0.0214212	0.0190064	-0.0355738	-0.0223196	-0.0419832	-0.0386249	-0.0321982	0.0895718	-0.0682119	-0.0741142	-0.0226448	0.0141317	0.00664158	0.0867209
Etnk2	protein-coding	GM10	0.213409	0.125419	0.340217	-0.267974	-0.0433294	-0.00439413	0.172551	-0.152995	-0.193388	0.387061	-0.045996	-0.177636	0.362933	0.399812	0.231708	0.0573812	0.0260619	-0.0814147
Ubtf	protein-coding	GM3	0.419385	0.114556	0.517987	-0.349063	0.0882901	-0.0464937	0.206514	-0.169498	-0.353677	0.260615	0.123871	-0.322435	0.481678	0.275504	0.321332	0.0240009	-0.0296635	0.0245172
Tmem51	protein-coding	GM2	-0.0309986	0.0372198	-0.139731	-0.0393748	-0.00813992	0.0285015	-0.0731846	-0.0584988	-0.00624177	-0.0489143	-0.0515264	0.0931429	-0.0933649	-0.10268	-0.0386999	0.00609124	0.0195331	-0.0357553
Cdk5rap2	protein-coding	GM2	0.210852	0.0500083	0.150473	-0.121078	0.125401	0.0185689	0.00612227	0.0168254	-0.137914	0.154128	0.115323	-0.0649607	0.134774	0.153841	0.068821	0.0257896	-0.00481216	0.0464509
Tcn2	protein-coding	GM2	-0.0017078	0.0641467	-0.205537	-0.0305307	-0.00415964	0.0314297	-0.132547	-0.202383	-0.0584367	-0.0371223	-0.126787	0.13054	-0.115999	-0.137387	-0.0603164	0.00955541	0.0313245	-0.0192189
Tdrd5	protein-coding	GM10	0.0465984	0.106543	0.073236	-0.0125385	0.0545868	0.0135875	0.0451966	-0.0158893	-0.015756	0.0712905	0.0478087	-0.0167171	0.0653549	0.0410468	0.0521139	0.0721571	0.0252029	-0.00162071
Aldh5a1	protein-coding	GM12	-0.0824291	0.162557	-0.241627	0.163719	-0.0190663	0.0730468	0.00980345	0.207242	0.0439584	-0.160685	-0.0639187	0.318415	-0.208791	-0.166992	-0.0922714	-0.00705566	-0.00144738	0.170396
Cped1	protein-coding	GM2	0.0314472	0.0151589	-0.0599425	0.00322477	0.041559	0.0405907	-0.0513853	-0.0324082	-0.0114077	-0.00343601	0.0709135	0.0185647	-0.0642187	-0.113197	-0.0032964	0.0274984	0.0380868	0.00831379
Zfp609	protein-coding	GM7	0.0328038	0.214074	0.134057	-0.0681818	0.0619855	0.0251861	0.357177	-0.0695375	-0.0634705	0.117862	0.0677618	-0.0210775	0.221255	0.165378	0.302241	0.119804	0.103572	-0.0205854
Neurl3	protein-coding	GM17	-0.0171128	0.0156286	-0.0412813	0.0104324	0.0218349	0.00336574	-0.0311078	-0.0418771	0.00711087	-0.00356944	-0.0295888	-0.0047681	-0.0372283	-0.0264982	-0.0018389	0.00574376	0.07421	-0.0119275
Arid5a	protein-coding	GM2	-0.0321054	0.131249	-0.174048	-0.0207755	-0.0633944	0.0946813	-0.0633418	0.0552053	-0.0670195	-0.0866397	-0.164767	0.223306	-0.137585	-0.103666	-0.152392	-0.0648052	-0.0263648	0.0753203
Csnk1g1	protein-coding	GM13	0.137004	0.172746	0.385222	-0.121761	0.0641911	-0.0394224	0.38805	-0.153736	-0.102572	0.173337	0.131291	-0.260173	0.409604	0.193366	0.389366	0.093913	0.0623068	-0.0389516
Fbxl16	protein-coding	GM1	0.360773	0.21759	0.390752	-0.428687	0.0739697	-0.0224748	0.30216	-0.206689	-0.390746	0.239739	0.0645343	-0.182362	0.455745	0.279406	0.384153	0.0526485	0.0201945	-0.0406197
Cecr5	protein-coding	GM2	0.22704	0.151192	0.250173	-0.161508	0.0822533	-0.0129125	0.21543	-0.131418	-0.212656	0.193971	0.146984	-0.120685	0.302744	0.214681	0.250335	0.0788764	0.0470633	0.0462879
Maneal	protein-coding	GM1	0.306163	0.160934	0.251141	-0.131832	0.0326168	0.0279657	0.082385	0.0648551	-0.24436	0.042274	-0.0270168	-0.0646475	0.184975	0.0272449	0.119209	-0.0285662	-0.0878246	0.185782
Hip1	protein-coding	GM2	0.18003	0.173368	0.103549	-0.0287803	0.131793	0.0459566	0.138876	0.0108581	-0.117811	0.18584	0.175092	0.0105682	0.150319	0.188746	0.142461	0.0921478	0.0726876	0.119473
Wipf1	protein-coding	GM2	0.0120819	0.080917	-0.00617924	-0.0673906	0.00530148	0.0184042	0.0251876	-0.128505	-0.0696378	0.0585325	-0.0603806	0.00902612	0.0472231	0.0392732	0.0700265	0.0559064	0.0428921	-0.0257061
Rap1b	protein-coding	GM3	0.269244	-0.0874478	0.327966	-0.18977	0.0762837	-0.0888939	0.0319448	-0.237138	-0.16412	0.267085	0.198591	-0.331957	0.293486	0.189222	0.168582	0.0382455	0.0308847	-0.0705143
Prr14l	protein-coding	GM7	0.148597	0.200923	0.279896	-0.117646	0.060707	0.00691214	0.34697	-0.0620763	-0.133032	0.106443	0.0483399	-0.133011	0.297873	0.113298	0.310994	0.0577595	0.0353208	0.0262081
Fam117a	protein-coding	GM2	0.038105	0.0601318	0.00621387	-0.0327945	0.0266062	0.0344842	0.0139641	-0.0128815	-0.0242178	0.0448439	0.002264	0.0101167	0.0241987	-0.0150979	0.017015	0.0287445	0.013737	-0.0133713
Rnpep	protein-coding	GM5	0.258004	0.036745	0.221036	-0.158279	0.132258	-0.0167226	0.0529273	0.00639919	-0.203409	0.0430518	0.11753	-0.163548	0.160194	0.00966037	0.126122	0.00673804	-0.0544711	0.0953417
Ccdc92	protein-coding	GM1	0.203368	0.0534047	-0.0609147	-0.103341	-0.00964094	0.0318534	-0.104415	0.097109	-0.237588	-0.0483955	-0.0932011	0.134891	-0.0650533	-0.0366369	-0.0760654	-0.0631345	-0.0850508	0.212739
Ginm1	protein-coding	GM2	0.154205	0.102379	0.0386565	-0.0625431	0.0665513	0.06393	-0.0415155	-0.0259212	-0.0958535	0.105414	0.0105737	0.0281717	0.0439086	0.0305039	0.00830594	0.0292901	0.0114596	0.0634529
Phactr2	protein-coding	GM2	0.0905683	0.221007	0.0298912	-0.0994231	0.0819876	0.0804492	0.0511307	-0.010477	-0.0882812	0.134235	-0.100928	0.138183	0.0962012	0.183023	0.0984358	0.0666834	0.0259613	0.0039647
Ccdc28a	protein-coding	GM1	0.116747	-0.0513545	0.223346	0.0462276	0.117312	-0.0249479	0.0355899	-0.0531518	0.00861198	0.130683	0.224872	-0.239669	0.161956	0.0952757	0.088282	0.0512294	0.0174437	0.0251958
Nhsl1	protein-coding	GM2	0.157824	0.122503	0.108854	-0.158271	0.0696877	0.0202719	0.0648621	-0.158804	-0.1268	0.139701	-0.0078174	-0.00210225	0.205165	0.121987	0.130506	0.0668318	0.0489699	-0.0564351
D10Bwg1379e	protein-coding	GM1	0.0335163	0.165636	0.260358	-0.180228	0.0439936	-0.0165385	0.3939	0.035839	-0.0685441	0.0670503	0.0452009	-0.101243	0.290899	0.208373	0.366997	0.0623116	0.031499	-0.106863
Clvs2	protein-coding	GM1	0.17239	0.0425291	0.260625	-0.0307222	0.0294387	-0.0447888	0.123011	-0.0441663	-0.113738	0.0675827	0.110343	-0.184094	0.20319	0.0684356	0.160999	0.0120256	-0.024619	0.0945041
Lace1	protein-coding	GM2	0.194222	0.193672	0.153441	-0.0537554	0.0741899	0.0263214	0.121923	-0.00661016	-0.163033	0.0663795	0.0468004	-0.0225337	0.159324	0.0261748	0.144697	0.0442832	0.00908819	0.138713
Micu1	protein-coding	GM3	0.259441	0.0128311	0.27003	-0.274735	0.0755341	-0.0497572	0.110773	-0.107972	-0.268058	0.12286	0.200427	-0.216105	0.272069	0.153208	0.225263	0.0352997	0.00216903	-0.0224948
Hkdc1	protein-coding	GM3	0.265289	0.126825	0.44765	-0.270706	0.0941147	-0.0153676	0.253636	-0.203414	-0.261012	0.314243	0.17783	-0.254732	0.501823	0.471096	0.36186	0.0936719	0.0598918	-0.0387883
Stox1	protein-coding	GM3	0.260196	0.0404157	0.363972	-0.137741	0.13766	-0.0469213	0.152054	-0.152353	-0.138818	0.266455	0.24597	-0.280412	0.336155	0.210948	0.245614	0.0815857	0.0406958	-0.0188139
Lrrtm3	protein-coding	GM1	0.232604	0.0243895	0.289669	-0.103175	0.0557659	-0.0488084	0.159303	-0.0145931	-0.189923	0.0639946	0.140045	-0.229897	0.216648	0.0185699	0.187457	-0.038283	-0.0431365	0.134618
Zfp365	protein-coding	GM3	0.479878	0.0996717	0.602462	-0.335804	0.128968	-0.0733948	0.317864	-0.236129	-0.430775	0.257808	0.270338	-0.411003	0.602369	0.38984	0.456467	0.0597685	0.0162763	0.0919434
Pdxk	protein-coding	GM8	0.0791675	0.198199	-0.0659387	-0.093695	-0.0743504	0.0838924	0.0433815	0.235788	-0.13056	-0.0736839	-0.196888	0.222398	-0.0768186	-0.121476	-0.0216323	-0.0713903	-0.0778869	0.109038
Ilvbl	protein-coding	GM12	0.105309	0.178884	-0.081767	-0.0310302	-0.00433782	0.0652893	-0.0275875	0.075444	-0.166343	-0.0282833	-0.115982	0.214464	-0.0503001	-0.00406701	-0.0439318	-0.0240719	-0.0262978	0.184942
Shc2	protein-coding	GM1	0.334711	0.159939	0.366545	-0.222337	0.0769668	-0.00328169	0.198262	-0.0436068	-0.270103	0.1935	0.0969685	-0.175014	0.33725	0.1994	0.249541	0.0348964	-0.0192224	0.0842692
Lppr3	protein-coding	GM8	0.0376545	0.283991	-0.1042	-0.11838	0.0123203	0.166523	-0.0221302	0.384984	-0.0699491	0.0139376	-0.36396	0.340784	-0.126391	-0.0292699	-0.089011	-0.0449501	-0.0830922	0.0495721
Appl2	protein-coding	GM2	0.0396778	0.196043	-0.110871	-0.102587	-0.0791833	0.0364059	0.0161447	-0.0886863	-0.0990892	-0.0327245	-0.156044	0.202212	0.000455203	-0.0182903	0.000583593	0.0386439	0.0237247	-0.0262457
Slc17a8	protein-coding	GM5	-0.0216239	-0.0206375	-0.0681331	0.0559732	0.0355999	0.0480817	0.00368488	0.12179	0.0359096	-0.111765	0.0947806	-0.0224682	-0.0905873	-0.0833418	-0.018078	0.0314241	-0.0112941	0.0767194
Eea1	protein-coding	GM2	0.165142	0.185032	0.165934	-0.0965755	0.0300201	0.0141255	0.190878	0.0331398	-0.120645	0.0586937	-0.00623546	-0.0170818	0.161781	0.00706924	0.186277	0.0203685	-0.00960455	0.0515402
D930020B18Rik	protein-coding	GM2	0.0287789	0.0362195	0.0434555	-0.0394289	0.00200541	0.0174864	0.014555	-0.0317906	-0.0118678	0.0757848	-0.011374	-0.0269506	0.0523997	0.0370528	-0.000645202	0.0192269	0.0106959	-0.0292664
Gls2	protein-coding	GM1	0.211808	0.113354	0.241211	-0.0838167	0.0293731	-0.00924319	0.134818	0.0453776	-0.199057	0.0246512	0.0324642	-0.110008	0.192386	0.0343291	0.166513	-0.000161542	-0.046202	0.1588
Pik3ip1	protein-coding	GM2	0.153499	0.0615573	0.0956235	-0.135679	0.029333	0.00585367	-0.00983189	0.0250703	-0.0887199	0.0230272	-0.027697	-0.0325111	0.0547279	-0.0749862	0.0276873	0.0115739	-0.0545935	-0.0121986
Ugp2	protein-coding	GM2	0.0921643	0.146376	-0.0864391	-0.0188213	-0.0545473	0.0599036	-0.0796452	0.117612	-0.0899129	-0.0885264	-0.13746	0.17567	-0.080657	-0.127495	-0.0843582	-0.0269264	-0.0572638	0.125317
Ehbp1	protein-coding	GM7	0.0429897	0.209658	0.182249	-0.0685955	0.0528829	0.00573528	0.388094	-0.0257162	-0.0510334	0.00146599	0.0834633	-0.0727049	0.224623	0.0501187	0.333271	0.0927097	0.0582212	-0.013942
Efemp1	protein-coding	GM2	0.170444	0.117678	0.124821	-0.0954549	0.0994399	0.0621567	0.0467073	-0.0568802	-0.109947	0.132804	0.0728254	0.000136726	0.161913	0.186359	0.117329	0.0677156	0.0423709	0.0269887
Cfap36	protein-coding	GM1	-0.0716674	-0.138473	-0.0416405	0.016929	-0.0831709	-0.0371502	-0.0357809	0.00856454	0.106535	-0.0117343	-0.0632099	-0.0342313	-0.072276	-0.067831	-0.0555276	-0.0444616	-0.0294157	-0.0963659
Tdg	protein-coding	GM14	0.364526	0.0947552	0.475381	-0.270007	0.0585594	-0.0352841	0.221203	-0.168828	-0.31741	0.232547	0.106348	-0.300798	0.461194	0.375515	0.315564	0.0296726	-0.0151661	0.0645985
Prdx2	protein-coding	GM4	-0.247512	-0.0558902	-0.33944	0.46886	-0.0276083	0.0802651	-0.267102	0.251101	0.323327	-0.234991	-0.102437	0.240423	-0.410422	-0.280532	-0.387956	-0.0781261	-0.0402987	0.177985
Acsl6	protein-coding	GM2	0.164015	0.177042	0.0298595	0.00303698	-0.0420626	0.0329659	0.0632742	0.0563895	-0.1854	-0.104259	-0.0942014	0.113588	0.0566909	-0.0937428	0.0474537	-0.0252142	-0.0496614	0.249214
Fnip1	protein-coding	GM7	0.0162886	0.19888	0.191466	-0.0545415	-0.00419531	0.00149611	0.358737	-0.0935955	-0.0382332	0.077366	-0.0164941	-0.0823367	0.233723	0.11307	0.286316	0.0716173	0.058316	-0.0308318
Tead1	protein-coding	GM2	-0.0146898	0.0942124	0.0228627	-0.0894181	0.027801	0.00619158	0.118033	-0.0985042	-0.0133343	0.0223436	0.0264306	-0.00990429	0.0921458	-0.00425666	0.11678	0.0716062	0.0670874	-0.107536
Tead4	protein-coding	GM16	0.00505546	0.0211976	0.000810657	0.0125105	0.0399853	0.0109249	0.00787237	-0.0181297	-0.0054784	0.00525252	0.0285246	-0.00644568	0.00406762	-0.0150325	0.0209741	0.0451028	0.0148841	0.0198212
Wnt9a	protein-coding	GM3	0.283972	0.0531272	0.452965	-0.243917	0.164029	-0.0445552	0.230975	-0.219132	-0.217168	0.225834	0.319665	-0.301231	0.485372	0.402888	0.365429	0.0736027	0.0595296	-0.0592942
Flcn	protein-coding	GM2	0.261942	0.201036	0.179373	-0.175357	0.0411261	0.0402981	0.0931621	0.0182573	-0.250233	0.0503757	-0.0327586	-0.0155135	0.168223	0.0135672	0.127601	0.00851586	-0.0455665	0.120975
Arhgap44	protein-coding	GM1	0.229934	0.144021	0.336045	-0.0983901	0.0896018	-0.0348802	0.254808	-0.0125098	-0.135644	0.0842199	0.201245	-0.201923	0.290034	0.0235511	0.297277	0.067648	0.00813536	0.0537929
Coro6	protein-coding	GM4	-0.030953	0.259099	-0.241791	0.28601	0.0351569	0.145137	0.0208667	0.21584	-0.0433052	-0.214515	-0.10556	0.329049	-0.210904	-0.11975	-0.121558	-0.0159322	-0.0161379	0.430449
Trp53i13	protein-coding	GM2	0.0194764	0.105172	-0.168828	0.080437	0.0307324	0.0905912	-0.0712236	0.128952	0.000868962	-0.0920396	-0.0439916	0.18163	-0.155317	-0.129351	-0.0967071	0.00780949	-0.00528293	0.141694
Fam222b	protein-coding	GM2	0.208532	0.242607	0.232989	-0.103689	0.0457084	0.0471978	0.211038	-0.0349167	-0.193249	0.074014	0.00250815	-0.0448654	0.249576	0.0962665	0.215995	0.0433623	0.00606653	0.122973
Proca1	protein-coding	GM2	-0.0260008	0.0825414	-0.0651913	-0.0245457	-0.0157697	0.0355777	0.0218112	-0.000926075	-0.00199747	-0.03456	-0.0452708	0.0913245	-0.0179119	-0.0523375	-0.0103678	0.0257506	0.0204159	-0.0158276
BC030499	protein-coding	GM3	0.134469	0.065534	0.458467	-0.267614	-0.00011018	-0.0472027	0.335491	-0.32883	-0.178481	0.392363	-0.0135863	-0.319507	0.522331	0.561265	0.367576	0.0716492	0.0450676	-0.132909
Trim25	protein-coding	GM2	-0.0119546	0.0515043	-0.101572	-0.0273795	0.0379065	0.0195955	-0.0613367	-0.0893744	-0.0203719	0.0275157	-0.0440155	0.0577094	-0.0773807	-0.0683663	-0.00570605	0.0203342	0.0318532	-0.0246718
Gpr179	protein-coding	GM2	-0.0251457	0.0318647	-0.0155443	0.000487725	-0.000918283	0.00338024	0.0306351	-0.0199768	0.0203659	-0.0136319	-0.0101526	0.0183445	0.00729644	-0.0159298	0.0179387	0.0235541	0.0269697	-0.0281731
Cisd3	protein-coding	GM3	0.00942706	-0.159455	0.193247	0.134162	0.0759935	-0.10112	-0.0434508	-0.133721	0.129167	0.0742732	0.22971	-0.298208	0.11087	0.0222912	0.0141515	0.0456162	0.0140684	-0.0143262
BC030867	protein-coding	GM6	-0.0550437	0.0949505	-0.249431	0.267723	-0.0523827	0.0708997	-0.124087	0.135889	0.0191402	-0.139403	-0.203335	0.284381	-0.248784	-0.158741	-0.207907	-0.0473526	-0.0380002	0.29105
Fam171a2	protein-coding	GM1	0.447748	0.0918025	0.391662	-0.342714	0.10781	-0.0126495	0.0875348	-0.00755759	-0.356571	0.189207	0.116008	-0.205134	0.331646	0.153151	0.207906	-0.000625487	-0.0796212	0.0778819
Abca9	protein-coding	GM17	0.0077922	0.0615857	-0.0566479	0.00163009	0.0551428	0.0348676	-0.04943	-0.0620438	-0.0258584	0.0376702	-0.0304492	0.0184385	-0.0532216	-0.0326387	0.0125408	0.00428162	0.121483	0.00599469
Hid1	protein-coding	GM1	0.42092	0.155891	0.430003	-0.377857	0.106228	-0.0071428	0.164538	-0.0324966	-0.384506	0.247986	0.0950613	-0.207795	0.398082	0.245956	0.28146	0.0242892	-0.0395949	0.0315424
Llgl2	protein-coding	GM3	0.144912	-0.0322324	0.267331	-0.0014905	-0.0107653	-0.0982431	0.0835439	-0.190148	-0.0826578	0.163974	0.183339	-0.26691	0.225805	0.0629336	0.131541	0.0430056	0.0396697	0.0493005
Rnf157	protein-coding	GM1	0.2955	0.218971	0.271589	-0.154733	0.0836529	0.00676167	0.204654	0.00578806	-0.281146	0.0980343	0.0683858	-0.0799099	0.268485	0.0899604	0.243261	0.0312825	-0.0157894	0.157203
Rhbdf2	protein-coding	GM16	-0.0215369	0.0279189	-0.0299022	-0.00300567	0.0345293	0.0170001	-0.00185868	-0.0577742	0.00535407	0.0293245	-0.0145694	0.0097434	-0.0164249	-0.00996799	0.0257203	0.0662539	0.0318316	-0.0274773
Rab40b	protein-coding	GM3	0.361678	0.0122756	0.688953	-0.267961	0.0735895	-0.083431	0.25833	-0.290702	-0.225285	0.316259	0.208255	-0.558816	0.601316	0.305425	0.382176	0.04383	-0.0131073	-0.0527207
Ubxn2a	protein-coding	GM8	0.116107	0.182336	-0.0822538	-0.0302979	-0.0253319	0.0680294	0.0442607	0.216781	-0.171283	-0.133041	-0.106453	0.223882	-0.0824269	-0.0778553	0.0102372	-0.0528568	-0.0678297	0.214353
Slc25a21	protein-coding	GM2	-0.00143114	0.0437369	-0.0151112	-0.0182881	-0.0237828	0.0147271	0.0312826	-0.0778754	-0.000458265	0.0174313	-0.0337727	0.0187536	0.0386762	-0.0284319	0.0287145	0.032313	0.0326641	-0.0381856
Morf4l1	protein-coding	GM1	0.160905	-0.133518	0.0472528	-0.222668	-0.0612095	-0.00773545	-0.167233	0.0822451	-0.0438861	0.0540537	0.00134048	-0.0655437	-0.0305262	0.00130099	-0.109075	-0.0795483	-0.0807015	-0.126033
Tex2	protein-coding	GM3	0.271117	0.174782	0.358167	-0.144944	0.1579	0.0154172	0.215585	-0.0461403	-0.186999	0.208188	0.132019	-0.182402	0.356351	0.19713	0.280797	0.089377	0.0362882	0.0551762
Tex264	protein-coding	GM3	0.218535	-0.0789563	0.178741	-0.18749	0.051253	-0.0296108	-0.051537	-0.121546	-0.16945	0.155121	0.0699423	-0.187857	0.157941	0.131322	0.0377291	-0.0132003	-0.0282483	-0.0266058
Zfand3	protein-coding	GM13	0.223716	0.148137	0.42616	-0.134859	0.102948	-0.0242103	0.298941	-0.206398	-0.143855	0.194533	0.137744	-0.297416	0.439889	0.183215	0.36099	0.0998624	0.055459	-0.0036293
Sipa1l1	protein-coding	GM3	0.21554	0.150822	0.569033	-0.211471	0.0373031	-0.0722067	0.491996	-0.290822	-0.207666	0.283444	0.163341	-0.42238	0.583143	0.343212	0.496107	0.0797044	0.0607169	-0.033666
Acot5	protein-coding	GM3	0.2643	0.0405307	0.437215	-0.172691	0.079893	-0.0377932	0.181719	-0.233581	-0.191603	0.307098	0.171832	-0.30712	0.433337	0.39368	0.277662	0.0814988	0.042595	0.023611
Lin52	protein-coding	GM12	0.113679	0.135589	0.0582778	-0.0322866	0.00128293	0.0377055	0.0545704	0.0897711	-0.111361	-0.0707731	-0.0445661	0.0554937	0.0307906	-0.0790939	0.0416309	-0.0331221	-0.0545503	0.132385
Cirh1a	protein-coding	GM3	0.35675	0.0409808	0.483101	-0.164122	0.0652337	-0.0498402	0.120992	-0.148512	-0.240662	0.230687	0.113298	-0.347839	0.403955	0.189792	0.222456	0.00305864	-0.0429044	0.092385
Tmem63c	protein-coding	GM3	0.316296	0.134731	0.454597	-0.253984	0.146876	-0.0405216	0.265715	-0.109309	-0.2542	0.247112	0.24	-0.278938	0.447562	0.271859	0.371227	0.087923	0.0245403	-0.0145777
Ahsa1	protein-coding	GM1	0.123185	-0.0887657	-0.0267644	-0.0325409	-0.0211142	-0.0136756	-0.138959	0.00430086	-0.112267	-0.0546826	-0.0205398	-0.00604331	-0.0649962	-0.0502958	-0.100062	-0.0757113	-0.0751168	0.118235
Tex9	protein-coding	GM12	0.13182	0.148793	0.126896	0.0117233	0.0262286	0.0297224	0.0570306	0.0589989	-0.0767435	-0.0149397	-0.0186829	-0.0110441	0.0779346	-0.0494365	0.0523442	-0.00894796	-0.0283238	0.132392
Rin3	protein-coding	GM16	0.0343429	0.048271	0.0149758	-0.033581	0.0358613	0.00341434	-0.0110582	-0.0919841	-0.0504609	0.0736837	-0.00051644	-0.0266081	0.0199276	0.0342675	0.0429468	0.0881147	0.0242177	-0.00729548
Cep170b	protein-coding	GM1	0.316429	0.188469	0.290206	-0.218829	0.0847618	0.0182821	0.173633	0.086603	-0.244589	0.0818872	0.111683	-0.076975	0.258301	0.0949303	0.218361	0.0197396	-0.0460135	0.0776926
Rapgef5	protein-coding	GM3	0.310627	0.198336	0.596816	-0.0587923	0.127731	-0.0132042	0.359257	-0.287148	-0.214618	0.349381	0.0634084	-0.390438	0.591145	0.426208	0.418862	0.0736055	0.0523998	0.144634
Tgfa	protein-coding	GM2	0.087271	0.0370169	0.00990761	-0.0762246	0.101966	0.0312651	-0.0572339	-0.0395635	-0.0488729	0.0631826	0.0812118	-0.0233706	0.0104736	-0.0459955	0.0155405	0.0744583	0.0378263	-0.0513361
Tgfb1	protein-coding	GM16	0.040317	0.0719281	-0.0159827	-0.00181187	0.0365917	-0.0016631	-0.0559277	-0.0930884	-0.0454961	0.0887658	-0.0092844	-0.0108852	-0.0181014	0.00691125	0.00435202	0.0956545	0.027076	0.016353
Pou6f2	protein-coding	GM3	0.273272	0.0358827	0.359715	-0.0835757	0.180729	-0.0588303	0.157907	-0.135494	-0.0964883	0.253163	0.38856	-0.273338	0.338452	0.20392	0.259969	0.0962744	0.0702638	-0.0111294
Amph	protein-coding	GM1	0.132343	0.25023	0.11477	-0.243779	-0.0575222	0.0116775	0.216219	-0.0503823	-0.229606	0.0986577	-0.0634356	0.0203746	0.17133	0.0578405	0.212189	0.0385227	0.0344312	-0.0503959
Tgfb1i1	protein-coding	GM3	0.289879	0.030522	0.336496	-0.156594	0.106157	-0.029334	0.0773667	-0.137404	-0.164387	0.25519	0.200149	-0.239852	0.308472	0.240479	0.180309	0.0478149	0.032	0.0140239
Tgfb2	protein-coding	GM2	-0.0318307	0.121877	-0.111419	-0.016097	-0.0513222	0.0703998	-0.0193505	-0.0171764	-0.012725	-0.0163832	-0.0619255	0.121003	-0.0817604	-0.15241	-0.0832915	-0.0235244	0.0196303	-0.0131409
Mboat1	protein-coding	GM16	-0.0532225	0.0521448	-0.0891064	-0.0261392	0.0251805	0.0125817	-0.0435557	-0.00831964	-0.0174757	-0.00554302	-0.0664818	0.061172	-0.0784313	-0.0525495	-0.0155567	0.0691362	0.00707211	-0.0385768
Phactr1	protein-coding	GM3	0.25561	0.0809475	0.634416	-0.289754	0.142708	-0.109256	0.550717	-0.40181	-0.198651	0.24793	0.414392	-0.566355	0.676163	0.400582	0.623634	0.143267	0.121786	-0.145126
Thbs4	protein-coding	GM10	0.0512789	0.0559166	0.101691	-0.0379834	-0.0175759	0.010028	0.0304067	-0.0460332	-0.0275567	0.119562	-0.00873276	-0.0622724	0.0949285	0.0701738	0.0445319	0.035129	0.0242871	-0.0302398
Theg	protein-coding	GM3	0.160042	-0.00775846	0.278855	-0.0516503	-0.00881808	-0.0846151	0.0575549	-0.178887	-0.0812824	0.258597	0.147782	-0.239594	0.250883	0.215204	0.117032	0.0567045	0.0395774	-0.0120123
Zfp595	protein-coding	GM2	0.0409458	0.06678	0.021018	-0.031624	0.0200607	0.0199755	0.035446	-0.0101038	-0.0444896	0.0150291	0.0071023	0.0194949	0.037724	0.0258718	0.0372352	0.0230624	0.00557598	0.0186524
Thy1	protein-coding	GM1	-0.108804	0.188758	0.0364817	0.0377214	0.0755447	0.00431635	0.222602	0.0423651	0.0964061	1.34222e-07	0.0184448	0.0759685	0.0979677	0.0640959	0.19682	0.0730723	0.0920554	-0.0837664
Tia1	protein-coding	GM7	-0.168432	0.125345	-0.0768828	-0.030326	-0.0629617	0.0047125	0.250142	0.0148824	0.0693435	-0.0676471	-0.0928199	0.0783094	-0.0171591	-0.0691647	0.136418	0.0374354	0.0489578	-0.125176
Ankrd34b	protein-coding	GM8	-0.0803502	0.224262	-0.249604	0.214272	0.030371	0.124917	0.0147518	0.2821	0.0200576	-0.137843	-0.163208	0.351204	-0.223927	-0.131848	-0.0857338	-0.030076	-0.017825	0.263818
Zfyve16	protein-coding	GM2	-0.0261694	0.189078	-0.10213	0.0361713	0.0245738	0.0590806	0.131611	0.0859751	-0.0195626	0.00252883	-0.0179508	0.174826	-0.0452418	0.00631959	0.0568238	0.0429624	0.0459691	0.0810464
Lhfpl2	protein-coding	GM2	0.0588046	0.107701	0.0555826	-0.113497	0.0714878	0.0361811	0.0486222	-0.0880135	-0.0898286	0.132447	-0.0606251	-0.0140508	0.0976049	0.067769	0.0944744	0.0502526	0.0230191	-0.0471312
Klf10	protein-coding	GM3	0.492098	-0.0374312	0.723251	-0.313489	0.173946	-0.143867	0.259429	-0.369795	-0.338064	0.384651	0.444287	-0.593069	0.691749	0.456534	0.445948	0.0853587	0.0520637	-0.0135381
Gcnt4	protein-coding	GM13	0.14778	0.0825761	0.296309	-0.12631	0.0476154	-0.00727908	0.224371	-0.190457	-0.169897	0.159312	0.075786	-0.184825	0.38911	0.298731	0.278649	0.0565463	0.0691886	0.000775347
Btf3	protein-coding	GM9	-0.258411	-0.231092	-0.145342	0.223935	-0.0878193	-0.0279727	-0.153581	-0.0178467	0.368289	-0.0778084	-0.0692754	-0.0348344	-0.189264	-0.113617	-0.199792	-0.043131	0.00157125	-0.132601
Timm17a	protein-coding	GM4	-0.095225	-0.116842	-0.0526714	0.412395	-0.00262403	-0.000132251	-0.0941246	0.0169973	0.229011	-0.0553067	0.0212041	-0.0510557	-0.111426	-0.107218	-0.13677	-0.0167128	0.0135473	0.194588
Srek1	protein-coding	GM2	-0.169066	0.145153	-0.0712206	-0.00197507	-0.0614106	0.00183319	0.273291	-0.0460037	0.0867959	-0.0547364	-0.100853	0.0745937	-0.000885768	-0.0535749	0.155616	0.0587138	0.0680568	-0.122658
Sgtb	protein-coding	GM1	0.386559	0.117815	0.301722	-0.264263	0.0603091	-0.0419359	0.126652	-0.069394	-0.366167	0.111231	0.129724	-0.159893	0.282396	0.141172	0.225655	-0.00208159	-0.0448963	0.130048
Timp3	protein-coding	GM2	-0.0448015	0.0927508	-0.281596	-0.0641074	-0.0720464	0.0439446	-0.0901382	0.00812155	0.0295478	-0.0977834	-0.226202	0.28853	-0.207275	-0.183892	-0.0907083	-0.0146726	0.00491595	-0.0490764
Pxk	protein-coding	GM8	-0.021486	0.242792	-0.0879031	-0.00888326	-0.0754833	0.0553989	0.107312	0.210106	-0.0686272	-0.094311	-0.219173	0.241028	-0.0839055	-0.108827	0.014327	-0.0491425	-0.0507617	0.0999729
Tjp1	protein-coding	GM2	0.0438162	0.241951	0.236416	-0.062503	0.0784506	-0.0143782	0.455785	-0.221364	-0.0725564	0.110902	0.0494612	-0.125238	0.334873	0.157848	0.427765	0.11842	0.11545	-0.026699
Tjp2	protein-coding	GM2	0.0480561	0.143952	0.0405842	-0.100229	0.0398013	0.0393353	0.114982	-0.0995637	-0.0843762	0.0685463	-0.00173798	0.0326425	0.121313	0.0882082	0.136728	0.0499641	0.0616475	-0.0317542
Lrrc3b	protein-coding	GM1	0.112653	0.106884	0.18803	-0.0815953	-0.0724515	0.00931897	0.0530631	0.106296	-0.0432783	0.139615	-0.117132	-0.0313084	0.120304	0.0491384	0.0676609	-0.0115376	-0.0671378	-0.0279035
Ube2e2	protein-coding	GM3	0.202556	0.0841169	0.454302	-0.166943	0.151606	-0.0605998	0.425645	-0.301137	-0.178654	0.227008	0.300735	-0.383045	0.510589	0.360859	0.508453	0.136525	0.108021	-0.0360704
Tle1	protein-coding	GM2	0.205545	0.243369	0.0877966	-0.108912	0.107092	0.0900775	0.130778	-0.0212081	-0.222183	0.249153	-0.0321905	0.142695	0.19696	0.417772	0.13276	0.0770896	0.0579894	0.15308
Fam208a	protein-coding	GM7	-0.0143946	0.174374	0.0847296	-0.0583614	0.00295669	0.00446003	0.313866	-0.0209218	-0.00877382	-0.00770595	-0.0132884	-0.0166211	0.118847	0.00166427	0.234183	0.0553204	0.0449032	-0.0449693
Fermt2	protein-coding	GM2	0.13393	0.159849	0.106272	-0.0972718	0.0637612	0.03346	0.131397	-0.128691	-0.126946	0.045631	-0.0077526	-0.019356	0.164298	0.011771	0.162499	0.0456471	0.0294243	0.025372
Nr2e1	protein-coding	GM2	-0.242338	0.0827963	-0.361172	-0.0794166	-0.135356	0.0329762	-0.0805292	0.2369	0.148669	-0.205778	-0.260183	0.365911	-0.310775	-0.242022	-0.147189	-0.0557004	-0.028423	-0.198856
Zmym5	protein-coding	GM2	0.16643	0.103195	0.264354	-0.106089	0.0370348	-0.0119618	0.17367	-0.0711047	-0.117632	0.106327	0.0316959	-0.154984	0.246943	0.0939326	0.199994	0.0336168	4.00994e-05	0.0203814
Tspan7	protein-coding	GM15	0.188593	-0.15131	0.0732557	-0.336057	-0.092919	-0.0650212	-0.0522226	-0.0870858	-0.120948	0.0451817	0.0555248	-0.124891	0.0554893	-0.0356916	0.0292028	-0.0583453	-0.064486	-0.180458
Scara3	protein-coding	GM2	0.0432625	0.0393184	-0.0810157	-0.0233612	0.0578316	0.0333012	-0.0107628	-0.0413253	-0.0708851	-0.156851	0.0410284	0.067409	-0.0146589	-0.129424	-0.0262455	-0.00147256	0.00780501	0.0643247
Tmod1	protein-coding	GM3	0.397239	0.0313385	0.615893	-0.246922	0.127509	-0.0784466	0.19792	-0.241507	-0.305069	0.258775	0.291218	-0.504496	0.534525	0.252839	0.339691	0.052204	-0.0179767	0.0401793
Vwa8	protein-coding	GM2	0.0281992	0.249407	0.0543128	-0.00464375	0.0295518	0.0427762	0.268888	0.00424025	-0.0887373	-0.0136682	-0.00520472	0.0829701	0.126298	0.0714831	0.219893	0.0626709	0.0494604	0.101588
Tnnc1	protein-coding	GM3	0.278131	0.0582281	0.395271	-0.183862	0.116128	-0.0146305	0.167852	-0.152983	-0.145445	0.326682	0.207096	-0.250038	0.399544	0.436499	0.257267	0.0578757	0.0358324	-0.0520619
Tnfaip2	protein-coding	GM2	0.048113	0.0371588	0.0012678	-0.0727324	-0.0326959	-0.0108891	-0.0125489	-0.120748	-0.0533769	0.0204808	-0.0378704	0.0129757	0.0582338	0.00926967	0.00197435	0.0294915	0.0136526	-0.0277797
Tnfaip6	protein-coding	GM2	0.104811	0.0331347	0.135918	-0.0908709	-0.0256933	0.00906998	0.0745342	-0.124399	-0.0984064	0.156668	-0.0413453	-0.0979067	0.181105	0.153274	0.0981531	0.0417989	0.0467662	-0.00553456
Tnfrsf11a	protein-coding	GM3	0.166371	0.109651	0.284365	-0.146093	0.113486	-0.0133599	0.212079	-0.114471	-0.153941	0.16133	0.167949	-0.158336	0.32751	0.276912	0.283249	0.0830529	0.0597329	-0.00844742
Cd40	protein-coding	GM10	0.0507802	0.055583	0.0943866	-0.019372	0.0576711	0.0139217	-0.00231294	-0.0796458	-1.55864e-05	0.143685	0.0478382	-0.0738676	0.0791447	0.0708204	0.0330618	0.0678256	0.0421354	-0.0369856
Tnfrsf9	protein-coding	GM3	0.0993041	0.0470221	0.185712	-0.0546982	-0.00924945	-0.0268034	0.0559468	-0.0988739	-0.0624796	0.171463	0.0266946	-0.1316	0.167523	0.127275	0.0815228	0.0508293	0.033824	-0.0143097
Tnfsf12	protein-coding	GM2	-0.131178	0.0754637	-0.258558	-0.0338072	-0.0418896	0.0342264	-0.13081	0.0582023	0.0395394	-0.0750971	-0.184012	0.237839	-0.226528	-0.157076	-0.117443	-0.0143696	-0.00336249	-0.0784939
Tnni1	protein-coding	GM10	0.102073	0.0877776	0.138854	-0.0766676	-0.000211035	-0.0085428	-0.00777026	-0.0817393	-0.0668481	0.173823	0.00626083	-0.079195	0.128403	0.117897	0.0474179	0.0762087	0.0368537	-0.0396863
Tnnt2	protein-coding	GM3	0.280347	-0.0551604	0.411063	-0.177008	0.166234	-0.0587882	0.12223	-0.19546	-0.172858	0.23465	0.321484	-0.358172	0.397529	0.353521	0.243218	0.0744241	0.0259496	-0.0409764
Tnr	protein-coding	GM3	0.227614	0.161959	0.513451	-0.0128301	0.0702796	-0.0611877	0.387789	-0.188961	-0.111311	0.297261	0.142903	-0.34861	0.489805	0.272592	0.422104	0.115866	0.0651391	0.0953442
Tns1	protein-coding	GM2	0.0794698	0.142412	0.0352767	-0.091646	0.153252	0.0499011	0.0482438	-0.0912817	-0.119955	0.0157499	0.0547297	0.0195253	0.0829682	0.00328368	0.123024	0.0251887	0.0411565	0.0229102
Tom1	protein-coding	GM2	0.271709	0.190609	0.123488	-0.12865	0.0762026	0.0719769	0.0297166	0.0264555	-0.214591	0.127172	0.0364316	0.0424508	0.134383	0.0847842	0.0735172	0.0380137	-0.00670202	0.13445
Top2a	protein-coding	GM2	-0.00509304	0.0136602	-0.00943928	0.00824569	0.0131339	0.014709	0.014625	-0.0109079	0.00916312	-0.000142802	0.00378142	0.00611471	0.00369314	-0.0148197	0.00556794	0.0295732	0.0206142	-0.0142421
Tmem165	protein-coding	GM10	0.139469	0.0668253	0.126977	-0.0939949	-0.0200491	0.00675655	0.0333714	-0.0195292	-0.102018	0.065194	-0.0354801	-0.0483219	0.10022	0.0280571	0.0500865	-0.0130649	-0.0399276	0.0467806
Tpd52l1	protein-coding	GM3	0.31227	-0.0817828	0.617853	-0.218714	0.154214	-0.104903	0.186203	-0.233681	-0.0876113	0.294257	0.299229	-0.55014	0.520099	0.314593	0.329011	0.0587816	-0.0130436	-0.135539
Tph1	protein-coding	GM10	0.0713502	0.031677	0.0813631	-0.0480562	0.0297841	-0.0121901	-0.033384	-0.034024	-0.0157997	0.0564083	0.086861	-0.0658418	0.0506617	0.00621152	0.00787698	0.0398507	0.00991898	-0.0462057
Tpi1	protein-coding	GM1	0.424919	-0.0857346	0.294084	0.117536	0.178842	-0.0312111	-0.142058	-0.0986019	-0.209687	0.157586	0.284335	-0.240317	0.193648	0.128162	0.000381507	-0.0316006	-0.0477353	0.369785
Tpm1	protein-coding	GM3	0.287367	0.0546318	0.49132	-0.185084	-0.034251	-0.0481606	0.196328	-0.36171	-0.225621	0.501997	-0.0468566	-0.371358	0.503	0.436302	0.304743	0.0768468	0.0595558	-0.0329814
Tpmt	protein-coding	GM2	0.102745	0.0493631	0.0295037	-0.00331643	0.0355725	-0.00445256	-0.00988679	-0.0369743	-0.0573715	0.00542176	0.0823709	-0.0113127	0.0366709	-0.0408302	0.0172249	0.0323821	0.00802443	0.0625853
Traf4	protein-coding	GM2	0.0489983	0.0723874	-0.071958	-0.0121958	0.0460046	0.038541	-0.0268896	0.046764	-0.0577841	-0.0652059	0.0144051	0.0976446	-0.0568255	-0.0727898	-0.0349721	0.00990102	0.00274273	0.0729074
Traf5	protein-coding	GM3	0.151068	-0.00363357	0.250262	-0.0808592	0.0483779	-0.0844109	0.149831	-0.179785	-0.130165	0.0748002	0.237672	-0.238425	0.250624	0.0790735	0.211589	0.0428643	0.0436081	0.0308048
Traip	protein-coding	GM5	0.180574	0.0484904	0.220113	-0.033464	0.267274	0.0243992	0.131882	0.0194434	-0.0682231	0.117184	0.285666	-0.199649	0.189561	0.0910151	0.180334	0.0973131	0.0398388	0.0689499
Trhr	protein-coding	GM5	0.0178475	-0.0214773	-0.036711	0.0210271	0.109857	0.057735	0.0125719	0.14451	0.0425807	-0.0723376	0.145953	-0.0495634	-0.0699537	-0.0467546	-0.0024817	0.0457018	-0.0105973	0.0455039
Trip6	protein-coding	GM2	0.033913	0.0664172	0.0185949	-0.0490529	0.0323622	0.0186611	0.0264761	-0.0616739	-0.0475037	0.0538446	-0.00265648	0.00783371	0.0429838	0.0260291	0.0544983	0.0169066	0.0256933	-0.00344762
Tob1	protein-coding	GM2	0.219002	0.0675093	0.216776	-0.208415	-0.0223559	-0.00769799	0.0650618	-0.0544785	-0.179929	0.0976869	-0.0333496	-0.114577	0.186698	0.0472047	0.123264	-0.0185265	-0.0470018	0.00168755
Trp63	protein-coding	GM2	-0.0343787	-0.00897738	-0.0408191	0.0197029	0.000946346	0.0119773	-0.0228895	-0.0294291	0.0523484	-0.00980134	-0.00436991	0.0122399	-0.0181922	-0.0480571	-0.0322078	0.037487	0.0329083	-0.0411207
Tsg101	protein-coding	GM1	0.0143319	-0.112911	-0.0452407	0.0492329	-0.00997711	-0.00191163	-0.106989	0.0126157	0.0577732	-0.0414894	0.0308989	-0.0298596	-0.0913782	-0.0453882	-0.0948904	-0.0236269	-0.0249253	0.0102843
Rsph1	protein-coding	GM3	0.238363	0.116991	0.305457	-0.100221	0.111681	0.0257677	0.0916217	-0.0727956	-0.123521	0.327183	0.0651539	-0.152708	0.291142	0.280843	0.163205	0.0685293	0.037196	0.0204919
Tspyl1	protein-coding	GM1	0.316871	0.166748	0.175989	-0.372432	0.0495957	0.000483703	0.124485	-0.0120988	-0.385052	0.0779279	0.0125615	-0.0300106	0.206159	0.0917013	0.212454	0.00776601	-0.0314634	0.0402725
Tst	protein-coding	GM2	0.00780268	0.034489	-0.16625	-0.0524491	-0.0887814	0.00563262	-0.0898822	-0.140899	-0.0176043	-0.101919	-0.151758	0.160315	-0.0481788	-0.123742	-0.0948706	0.000697275	0.00974572	-0.0398531
Rpl13a	protein-coding	GM9	-0.347721	-0.100087	-0.338831	0.21056	-0.0748802	0.02824	-0.148038	0.201694	0.398558	-0.248009	-0.114066	0.218091	-0.353511	-0.258274	-0.24482	-0.0471495	-0.00517696	-0.120834
Ttc3	protein-coding	GM1	0.31883	0.338051	0.150325	-0.436693	0.0102454	0.0472089	0.271288	0.107855	-0.387809	0.178721	-0.170299	0.118345	0.216847	0.23009	0.299522	0.0142467	-0.0274871	-0.0181875
Ttf1	protein-coding	GM2	0.0928528	0.131726	0.112848	-0.070326	0.0498715	0.0171507	0.150485	-0.0396294	-0.0924282	0.0877022	0.0463784	-0.0276271	0.141288	0.0901925	0.151345	0.0499419	0.0409014	0.0174648
Tub	protein-coding	GM1	0.224846	0.106532	0.347466	-0.109043	0.142028	-0.00444495	0.251779	-0.015518	-0.135618	0.0699268	0.16551	-0.212492	0.310443	0.106014	0.289382	0.0399988	-0.0111689	0.0772169
Tuba1a	protein-coding	GM1	0.357988	-0.123294	0.242941	-0.323703	0.105725	-0.0032042	-0.159942	0.032114	-0.127806	0.175975	0.225643	-0.21839	0.143964	0.105296	-0.00219847	-0.010156	-0.0660631	-0.177519
Tuba1b	protein-coding	GM1	0.314995	-0.0124557	0.0272467	-0.0637619	0.153038	0.0457356	-0.220265	0.183584	-0.124783	-0.01522	0.14918	0.0144734	-0.0578991	-0.0608121	-0.121399	-0.0226376	-0.0780466	0.132384
Tuba4a	protein-coding	GM3	0.616207	-0.114706	0.683193	-0.276897	0.225099	-0.138446	0.0810401	-0.401814	-0.396001	0.358141	0.470559	-0.637098	0.592089	0.359352	0.31148	0.0499985	-0.00294865	0.114278
Tubb3	protein-coding	GM1	0.426637	0.174683	0.172136	-0.11365	0.215966	0.0848416	-0.0511785	0.0578546	-0.327259	0.117567	0.0758791	0.0157033	0.164626	0.144933	0.060823	0.0330989	-0.0332308	0.2898
Tubb4a	protein-coding	GM1	0.6546	0.0387123	0.446039	-0.477967	0.21481	-0.0325815	-0.0165595	-0.157471	-0.515582	0.226398	0.368009	-0.306618	0.410225	0.260674	0.23208	0.0389388	-0.0492485	0.0818127
Tubb5	protein-coding	GM1	0.503458	-0.0598	0.518327	-0.283217	0.225977	-0.0550416	-0.0103144	-0.187458	-0.21925	0.271452	0.395182	-0.447169	0.425738	0.239466	0.194853	0.0764103	0.000804115	-0.0496851
Tulp3	protein-coding	GM2	-0.0122541	0.198534	-0.0180691	-0.00170976	0.0293973	0.0471406	0.161071	-0.000625176	-0.0165648	-0.00412087	-0.0403636	0.109328	0.0555018	-0.00071122	0.111231	0.0635938	0.0544549	0.0190534
Cmpk2	protein-coding	GM3	0.351663	0.0885868	0.292329	-0.221536	0.200549	0.00373003	0.0891888	-0.0724884	-0.272734	0.291357	0.325084	-0.163229	0.304851	0.343999	0.213991	0.0978851	0.0454909	0.0765165
Tyr	protein-coding	GM3	0.136923	-0.0396967	0.278087	-0.0372488	0.070862	-0.043983	0.133402	-0.15756	-0.043434	0.204368	0.219887	-0.254683	0.273943	0.250609	0.188179	0.0906804	0.0878149	-0.00482416
Tyro3	protein-coding	GM3	0.50498	0.0215618	0.789547	-0.320384	0.164444	-0.120516	0.310159	-0.336157	-0.344412	0.403715	0.348186	-0.626972	0.735399	0.417772	0.498172	0.0947538	0.02429	-0.000990141
Zrsr2	protein-coding	GM1	0.00916042	-0.0203873	-0.0397506	0.0127782	-0.0336087	0.00667133	-0.0424236	0.114517	0.0272083	-0.0438783	-0.0645637	0.0591599	-0.0707158	-0.0395621	-0.0596276	-0.0389824	-0.0371556	0.0206047
Uba52	protein-coding	GM9	-0.349205	-0.183231	-0.147704	0.483027	-0.0819696	-0.00972942	-0.134742	0.00956713	0.540841	-0.063764	-0.0922764	-0.00523419	-0.206679	-0.112648	-0.251556	-0.0422482	0.0273553	-0.0372875
Ubb	protein-coding	GM1	-0.335716	-0.455066	-0.293394	0.208402	-0.104168	-0.0242915	-0.483339	0.236295	0.428639	-0.220882	-0.0698551	0.0491271	-0.422626	-0.270411	-0.503701	-0.114475	-0.107765	-0.204793
Ubc	protein-coding	GM2	0.272873	0.0158984	-0.059933	-0.127292	0.0650736	0.0531915	-0.270105	0.0863826	-0.183103	-0.0233657	-0.0392861	0.0994411	-0.0836168	-0.113039	-0.153672	-0.033369	-0.0568579	0.125602
Ube2m	protein-coding	GM1	0.10346	-0.0678326	0.000551129	0.23462	-0.00256044	0.00749802	-0.181181	0.0528159	0.038732	-0.010612	0.00442528	0.00410083	-0.0671659	-0.00873281	-0.181944	-0.0647199	-0.0565812	0.255524
Sumo1	protein-coding	GM1	-0.121716	-0.316282	0.0625537	0.204967	-0.0341167	-0.0868542	-0.104917	-0.0898808	0.290449	0.00519514	0.134131	-0.250205	-0.0238239	0.0141949	-0.0947501	-0.0288206	0.00179131	-0.1155
Ubr1	protein-coding	GM2	0.0600115	0.176871	0.0869126	-0.084194	0.0167271	0.0213276	0.204295	0.0563726	-0.047159	-0.0257518	0.000579868	0.0089135	0.087369	-0.0371804	0.17298	0.0357669	0.00200619	0.000313411
Uchl1	protein-coding	GM1	0.374139	-0.192708	0.438314	-0.0706785	0.203214	-0.0857264	-0.0903626	-0.212793	-0.00564951	0.283609	0.409656	-0.49412	0.310954	0.116836	0.0865596	0.0922312	0.00023553	-0.0739996
Slc35a2	protein-coding	GM2	0.257771	0.102285	0.262356	-0.0894701	0.0449836	0.0212459	0.0553262	-0.00495268	-0.137233	0.0953097	0.00751483	-0.124601	0.202712	0.0186048	0.104465	-0.00778695	-0.0492439	0.0959989
Ugcg	protein-coding	GM1	0.105983	0.192796	0.0117314	-0.137169	-0.00343249	0.0422517	0.126943	0.135986	-0.186586	-0.0428691	-0.0705745	0.13015	0.0413576	0.0300174	0.130047	-0.0111553	-0.0249016	0.084443
Ugdh	protein-coding	GM8	0.0389565	0.157347	-0.122716	0.0466975	-0.0316638	0.0694467	-0.00516434	0.223559	-0.0385215	-0.0958379	-0.172332	0.239232	-0.135914	-0.152807	-0.0658866	-0.0310604	-0.0496764	0.14959
Unc119	protein-coding	GM8	-0.00489683	0.191165	-0.145878	0.0973495	-0.0701887	0.125301	-0.114782	0.370493	0.0121048	-0.134019	-0.316798	0.312794	-0.21269	-0.139725	-0.203187	-0.0902284	-0.130592	0.210844
Unc13b	protein-coding	GM11	0.148395	0.0576339	0.433275	-0.119023	0.134562	-0.0502835	0.366863	-0.226764	-0.0913612	0.201801	0.365036	-0.372122	0.467548	0.384226	0.411416	0.149609	0.0998388	-0.0477481
Uqcrq	protein-coding	GM4	-0.451054	-0.207643	-0.308537	0.730054	-0.115898	0.0179693	-0.134538	0.136947	0.580272	-0.273075	-0.0736196	0.11835	-0.362659	-0.225694	-0.32229	-0.0657226	0.0117465	0.173001
Vamp2	protein-coding	GM1	0.447883	0.117525	0.0987634	-0.429853	-0.0116324	0.0213811	0.0218717	0.0866159	-0.448595	0.0102913	0.0210223	0.0693384	0.100501	0.0765839	0.0842081	-0.0761217	-0.105346	0.102627
Vamp3	protein-coding	GM2	0.171443	0.0919868	0.123082	-0.103031	0.0652537	0.010671	0.0440986	-0.0724331	-0.139288	0.150419	0.0356177	-0.0507615	0.134855	0.100734	0.099496	0.0257734	0.0172337	0.0432915
Vamp8	protein-coding	GM2	0.0744414	0.0753459	-0.0327332	-0.105366	0.09394	0.0119853	-0.0818344	-0.170177	-0.0647266	0.070368	0.00753913	0.00400514	0.000189703	0.0203544	0.0219278	0.0249093	0.0291163	-0.0587566
Farp1	protein-coding	GM2	0.0776709	0.234966	0.136314	-0.128281	0.0978334	0.0571255	0.324685	-0.00272349	-0.0723264	-0.00871349	0.00682	0.0198591	0.216738	0.0811427	0.291484	0.0735866	0.0376158	-0.0155321
Vax1	protein-coding	GM8	-0.184577	0.0823612	-0.295468	0.116062	-0.0962881	-0.00482515	-0.0774837	0.205012	0.112086	-0.163435	-0.234069	0.314554	-0.283112	-0.189566	-0.138227	-0.0628422	-0.029384	0.0383348
Vbp1	protein-coding	GM8	-0.278045	-0.0576489	-0.449074	0.265955	-0.109559	0.0492059	-0.2113	0.298757	0.28661	-0.288103	-0.144245	0.313525	-0.49774	-0.413958	-0.323371	-0.0685495	-0.0291292	-0.00464525
Vcam1	protein-coding	GM2	0.0112155	0.0212826	-0.169619	-0.0867226	-0.0515516	0.0174077	-0.0804706	-0.221344	-0.0318678	-0.0862709	-0.0997162	0.13884	-0.0262541	-0.125396	-0.0462138	0.0258703	0.0405456	-0.0896138
Vcl	protein-coding	GM2	0.170718	0.20456	0.0675721	-0.00958352	0.126811	0.044347	0.162727	-0.0184392	-0.142192	0.183054	0.123759	0.0856103	0.154444	0.25944	0.164818	0.115538	0.0957937	0.151618
Vdac1	protein-coding	GM1	0.381703	0.110904	0.0452193	0.0895327	0.0862462	0.0742824	-0.171017	0.103711	-0.25172	0.00809992	0.0930509	0.0421859	-0.0364208	-0.067553	-0.114765	-0.0547914	-0.071976	0.432978
Ranbp3l	protein-coding	GM2	0.0300794	0.0445193	-0.042225	-0.0780526	-0.0575225	0.00591297	0.0180163	-0.191076	-0.0402241	0.00700615	-0.0378347	0.0381908	0.0565247	-0.00427412	0.0459556	0.0434278	0.055458	-0.0645378
Vdac2	protein-coding	GM4	-0.0760296	-0.0422485	-0.294379	0.325252	-0.0600857	0.0489154	-0.219029	0.188795	0.0763997	-0.229623	-0.1192	0.239864	-0.332319	-0.214646	-0.275604	-0.10841	-0.0594308	0.293777
Vegfa	protein-coding	GM2	0.00263833	0.187168	-0.18275	0.0949662	-0.0909794	0.0892619	-0.0113063	0.108219	-0.0470384	-0.168108	-0.177307	0.285449	-0.124483	-0.151761	-0.0947833	-0.0290931	-0.0173758	0.191509
Vegfb	protein-coding	GM12	-0.152147	0.00647023	-0.36757	0.297351	-0.0653752	0.0753371	-0.194567	0.260921	0.14211	-0.279782	-0.171223	0.338881	-0.382804	-0.293499	-0.29652	-0.0863564	-0.061591	0.24121
Lin7b	protein-coding	GM1	0.202484	-0.0331836	0.453071	-0.074196	0.20664	-0.0342593	0.192603	-0.285863	-0.0592782	0.291426	0.267365	-0.406716	0.460328	0.447528	0.306885	0.111039	0.0726449	-0.0496097
Fam105a	protein-coding	GM3	0.386626	0.0186153	0.611551	-0.132298	0.159922	-0.0819664	0.129527	-0.240195	-0.192988	0.310355	0.205054	-0.512047	0.482967	0.202569	0.278436	0.0341324	-0.0243407	0.0478853
Vezf1	protein-coding	GM2	0.112016	0.166767	-0.0237404	-0.108413	0.0170351	0.0471734	0.0655972	0.0558612	-0.15163	0.0382904	-0.0178734	0.137863	0.0283532	0.0617588	0.0576046	0.0180963	0.0046284	0.0705285
Slc32a1	protein-coding	GM8	-0.398071	0.169036	-0.732056	0.245843	-0.280667	0.143224	-0.237654	0.554297	0.218245	-0.408992	-0.583964	0.788328	-0.716277	-0.471992	-0.474098	-0.167474	-0.109957	0.119443
Ezr	protein-coding	GM2	0.0705922	0.0647799	-0.0746888	-0.0912509	-0.0133386	0.0150417	-0.0599494	-0.121914	-0.065233	-0.0398565	-0.0184201	0.0796619	0.00670199	-0.117664	-0.0447761	0.0185622	0.00869953	-0.0313176
Vill	protein-coding	GM3	0.186003	0.0948773	0.274979	-0.183328	0.125349	0.00932265	0.163449	-0.0902151	-0.159644	0.166852	0.141168	-0.142709	0.301533	0.269533	0.22982	0.0604423	0.0484993	-0.0342365
Vim	protein-coding	GM2	-0.0172587	0.0827415	-0.162114	-0.0701273	0.00151855	0.0671181	-0.11348	-0.107423	-0.0533401	-0.00175433	-0.0651615	0.112999	-0.138932	-0.124768	-0.092905	-0.020631	0.0186223	-0.0135249
Vipr1	protein-coding	GM3	0.258911	0.0998659	0.492082	-0.21919	0.108014	-0.0558836	0.3041	-0.245948	-0.235371	0.299554	0.239072	-0.338577	0.524947	0.390762	0.393192	0.093017	0.0740616	-0.031954
Nrsn1	protein-coding	GM1	0.203623	0.055107	0.052393	-0.210089	0.0134521	0.052681	0.0675533	0.00743618	-0.277513	-0.03528	0.0543778	0.0328813	0.113541	0.271346	0.0946371	-0.0251129	-0.0220768	0.124111
Ccdc166	protein-coding	GM1	0.156736	0.0881138	0.0532986	-0.0579534	0.0551154	0.0409471	-0.00596552	0.0721552	-0.115479	0.0528239	0.0360968	0.0271967	0.0257624	0.0164223	0.00494091	-0.000330476	-0.0205257	0.101479
C030006K11Rik	protein-coding	GM12	0.0447689	0.165725	-0.17988	0.0744084	-0.0219766	0.10149	-0.0555051	0.162901	-0.0668696	-0.0832206	-0.126949	0.274462	-0.168419	-0.112712	-0.114173	-0.0407435	-0.0377913	0.210242
Mkl1	protein-coding	GM3	0.236356	0.22731	0.414213	-0.141661	0.135993	0.00355668	0.340274	-0.143854	-0.207228	0.284788	0.0906111	-0.22123	0.438536	0.266376	0.3732	0.099527	0.0612879	0.0460707
Vwf	protein-coding	GM16	-0.00819611	0.0244069	-0.0702498	-0.0107056	0.0519901	0.0103132	-0.0497238	-0.0718804	-0.0141621	0.0414289	-0.0336323	0.0312052	-0.0631245	-0.0377725	0.000817633	0.0292297	0.0169542	-0.0101197
Cerk	protein-coding	GM8	0.0539823	0.274954	-0.178172	0.0150025	0.0161285	0.108342	0.032718	0.171024	-0.179943	-0.0259301	-0.11319	0.32981	-0.10087	0.00791016	-0.0222544	0.00444453	0.00503965	0.247342
Wbp5	protein-coding	GM1	-0.453341	-0.275513	-0.375009	0.18673	-0.197493	0.000673745	-0.159496	0.254046	0.439036	-0.268087	-0.17728	0.16011	-0.412973	-0.204395	-0.28302	-0.0587189	-0.0365397	-0.239851
Dbx2	protein-coding	GM2	0.0367814	0.0593982	-0.109596	-0.0711109	-0.00333897	0.0380788	-0.0612071	-0.105648	-0.014229	-0.0195245	-0.0924571	0.123165	0.000822159	-0.0854866	-0.0506062	0.063431	0.0212395	-0.0692109
Rapgef3	protein-coding	GM2	-0.10418	0.103377	-0.219968	-0.0980507	-0.0468819	0.0782079	-0.0259733	0.0584727	-0.0162486	-0.166608	-0.0820645	0.215277	-0.134346	-0.139985	-0.0581793	0.0107788	0.00974227	-0.0914328
Senp1	protein-coding	GM2	0.0504749	0.123771	0.082203	-0.0557384	0.0273643	0.00705992	0.177637	-0.0440048	-0.0711278	0.0390206	0.0355763	-0.0129572	0.128149	0.0633393	0.159215	0.053698	0.0374491	0.0131696
Spryd3	protein-coding	GM1	0.42781	0.0988601	0.281823	-0.357446	0.0824755	-0.00421269	0.0277749	0.0069851	-0.39177	0.141622	0.0849826	-0.123907	0.240736	0.118484	0.14575	-0.0206211	-0.0772632	0.0820387
Atf7	protein-coding	GM2	0.116797	0.200319	0.0888146	-0.0667013	0.100961	0.0296597	0.238193	-0.0900926	-0.116778	0.193105	0.146503	0.0317339	0.190846	0.234394	0.216964	0.103285	0.112466	0.0455332
Cpped1	protein-coding	GM13	0.422577	0.161161	0.463681	-0.2148	0.155281	-0.00611125	0.169302	-0.138157	-0.316719	0.264422	0.186636	-0.270752	0.448151	0.252217	0.292966	0.0518848	0.0017684	0.126043
Spidr	protein-coding	GM2	-0.0203856	0.0731515	-0.0395841	-0.0145077	0.0233125	0.0233877	0.025927	-0.0620615	-0.00405873	0.0188683	-0.0241505	0.0375458	-0.000739611	-0.0213146	0.0432665	0.0473221	0.0471817	-0.0328484
Fgd4	protein-coding	GM2	0.00766736	0.175115	0.0564461	-0.035636	0.0188161	0.00785258	0.202816	0.0113485	0.0120275	0.0364488	-0.0187107	0.0118657	0.0753259	-0.0622988	0.152661	0.0619428	0.0385512	-0.0493143
Tmem191c	protein-coding	GM1	-0.0149328	0.0345449	0.185459	-0.177745	-0.0922955	-0.065884	0.175562	-0.205582	-0.0279612	0.184569	-0.0879266	-0.168424	0.204025	0.216711	0.149696	0.0217312	0.0112948	-0.186908
Pi4ka	protein-coding	GM3	0.169287	0.220114	0.383605	-0.17269	0.0595933	-0.0608882	0.427152	-0.219268	-0.217253	0.182081	0.106158	-0.225873	0.451214	0.26706	0.444346	0.109398	0.0837714	0.00134681
Slc7a4	protein-coding	GM3	0.439925	0.00722171	0.57477	-0.210348	0.0912627	-0.091002	0.117866	-0.175346	-0.271509	0.291341	0.24703	-0.4492	0.463134	0.192034	0.249413	0.0217524	-0.0250296	0.0647633
Atp13a4	protein-coding	GM2	0.0135059	0.0188724	-0.128449	-0.0795658	-0.0715716	0.00358613	-0.0378386	-0.202465	-0.0202251	-0.0991443	-0.101569	0.118017	0.019858	-0.0984841	-0.0374793	0.0281996	0.0289958	-0.093448
Wnt1	protein-coding	GM3	0.142679	0.0286947	0.244305	-0.0538445	0.0471468	-0.027954	0.105302	-0.112202	-0.0720094	0.189787	0.129226	-0.197643	0.224289	0.14236	0.147822	0.0557177	0.0365374	0.00254938
Wnt10a	protein-coding	GM3	0.23746	0.0282522	0.469135	-0.182843	0.0122141	-0.0468451	0.160636	-0.264835	-0.225598	0.407767	0.0847712	-0.369416	0.459136	0.443501	0.256342	0.0948092	0.0393014	0.0145887
Nrros	protein-coding	GM2	0.078758	0.0997058	0.0100457	-0.0592839	0.0271313	0.00492873	0.00392692	-0.0414232	-0.0824049	0.0909138	-0.0645772	0.0378681	0.037505	0.0279083	0.037231	0.0214323	0.0128462	0.0213619
Wnt2	protein-coding	GM3	0.206194	0.0302769	0.303916	-0.131134	0.0674289	-0.0685928	0.0845905	-0.14217	-0.157598	0.20143	0.181867	-0.233784	0.273193	0.139761	0.170127	0.056018	0.0226212	0.0105179
Wnt4	protein-coding	GM3	0.398173	0.0980279	0.563622	-0.245796	0.214236	0.0110883	0.214661	-0.205569	-0.232846	0.479573	0.234222	-0.362278	0.56965	0.539514	0.363487	0.114198	0.067282	-0.0279651
Wnt7a	protein-coding	GM2	-0.164957	0.0618325	-0.284356	-0.0718248	-0.0582042	0.0152961	-0.0858385	0.202916	0.0859151	-0.144251	-0.220549	0.306067	-0.239446	-0.190272	-0.107622	-0.0328499	-0.0256989	-0.146736
Wnt8b	protein-coding	GM18	-0.09982	0.0292297	-0.114663	0.222743	0.0179258	0.0329053	-0.00610036	0.0329189	0.119181	-0.00255239	0.0388261	0.0866552	-0.0930356	-0.0160015	-0.0503441	0.0718647	0.0991244	0.131646
Zdhhc14	protein-coding	GM3	0.342265	0.233796	0.552021	-0.212196	0.13686	-0.018611	0.274111	-0.224446	-0.266088	0.336654	0.0715874	-0.324427	0.525048	0.28364	0.356545	0.0862351	0.0235818	0.0555274
Acat3	protein-coding	GM2	0.0466464	0.0494759	0.00313701	-0.0464997	-0.0159699	0.00175458	0.0324625	-0.0783838	-0.0290774	-0.00451045	-0.0109581	0.0256234	0.065666	-0.00369454	0.0355948	0.0333996	0.0293473	-0.0207378
Zfp160	protein-coding	GM2	0.0777653	0.138544	0.0295403	-0.0322416	0.0679396	0.0396067	0.117838	0.0151139	-0.0738338	0.088783	0.0727815	0.0591957	0.0800774	0.107735	0.102014	0.0623156	0.0460848	0.0591432
Btbd9	protein-coding	GM13	0.211308	0.153919	0.415255	-0.278385	0.084958	-0.0541902	0.362544	-0.174041	-0.201488	0.207965	0.120918	-0.267495	0.451499	0.228984	0.412801	0.0862732	0.0372955	-0.094115
Lrrc73	protein-coding	GM1	0.181895	0.0541921	0.286079	-0.0537997	0.0950116	0.0201462	0.160148	0.00587864	-0.0729216	0.132978	0.119081	-0.151998	0.263244	0.206681	0.182384	0.0299005	0.00963199	0.074001
Abcc10	protein-coding	GM2	0.0198083	0.0936302	0.00164112	0.0277595	0.0270896	0.0316667	0.067416	0.00924447	-0.023204	-0.00546488	-0.00109287	0.0420987	0.0230614	0.00600116	0.0356937	0.025857	0.018649	0.0705452
Ubr2	protein-coding	GM2	0.0386298	0.219796	0.0988376	0.000504141	0.0247998	0.0281517	0.241732	0.00438974	-0.0577566	-0.00793923	-0.0151152	0.0196695	0.124577	-0.013679	0.198396	0.0436439	0.0223948	0.0788864
2410015M20Rik	protein-coding	GM4	-0.24025	-0.0854636	-0.226401	0.452197	0.00581063	0.0611901	-0.137575	0.152269	0.393169	-0.166391	-0.0543615	0.133672	-0.261502	-0.196154	-0.236102	-0.0336794	0.0142257	0.0858536
Pja2	protein-coding	GM1	0.526203	0.251944	0.193694	-0.392081	0.0853969	0.0441732	0.0674389	0.0528601	-0.534041	0.170447	-0.0102616	0.0340041	0.200677	0.126454	0.178048	-0.0209716	-0.0715616	0.204456
Dlgap1	protein-coding	GM15	-0.0597896	0.346783	0.129916	-0.130891	-0.007595	-0.00753749	0.558119	-0.109855	-0.140404	0.116664	-0.162705	0.036038	0.259533	0.194496	0.487066	0.089701	0.104511	-0.0311581
Ttc7	protein-coding	GM3	0.182391	0.0711567	0.302266	-0.142132	0.09014	-0.0323175	0.187618	-0.142025	-0.163056	0.180736	0.155349	-0.202131	0.322556	0.243376	0.252047	0.065079	0.0456686	0.00369353
Thoc1	protein-coding	GM2	-0.238879	-0.0185857	-0.111996	0.0476048	-0.0813724	-0.0212	0.150353	-0.0376215	0.152343	-0.0814386	-0.0970362	0.0340056	-0.0644161	-0.0435876	0.0526893	0.0162266	0.0441955	-0.140448
Zfp521	protein-coding	GM2	0.00712978	0.0401419	-0.14017	-0.0623134	-0.0468178	0.036096	-0.0446013	-0.0989248	-0.0224233	-0.0545181	-0.087828	0.128906	-0.0473581	-0.10087	-0.0284625	0.0136086	0.0185699	-0.0501501
Fhod3	protein-coding	GM3	0.243805	0.170758	0.570288	-0.157514	0.106465	-0.0506277	0.415659	-0.270351	-0.20063	0.285021	0.196406	-0.361737	0.599511	0.469895	0.482459	0.108131	0.0777558	0.00617626
Ammecr1l	protein-coding	GM2	0.236331	0.200019	0.20179	-0.0542322	0.123389	0.0443837	0.124464	0.00852775	-0.163042	0.150998	0.093566	-0.0424827	0.201561	0.136551	0.153387	0.0622767	0.0263169	0.139476
Reep2	protein-coding	GM1	0.360607	0.0585582	0.329699	-0.354635	0.169035	-0.00865459	0.122606	-0.0970337	-0.345793	0.151596	0.206755	-0.194921	0.359115	0.29765	0.274274	0.0542102	0.00192268	0.00169805
Rell2	protein-coding	GM1	0.223534	0.102105	0.0469926	0.0892312	-0.0225779	0.0681775	-0.0150853	0.189343	-0.17582	-0.0502053	-0.125992	0.10054	-0.0190363	-0.00308916	-0.0675982	-0.087487	-0.106348	0.406167
Mapk4	protein-coding	GM13	0.267975	0.129193	0.558678	-0.334479	-0.0361291	-0.0116263	0.293417	-0.349644	-0.262824	0.384472	-0.0541801	-0.371289	0.615695	0.498902	0.35213	0.0688682	0.0248014	-0.10879
Rnf165	protein-coding	GM1	0.272388	0.116873	0.491376	-0.228784	0.0585406	-0.0357405	0.293789	-0.113425	-0.187192	0.262132	0.0865351	-0.286392	0.474395	0.316955	0.349253	0.0404113	0.00638457	-0.0220358
Pla2g16	protein-coding	GM2	0.0244903	0.0199943	-0.125166	-0.0751956	0.0191771	0.0250215	-0.0959373	-0.122483	-0.0465299	-0.0250294	-0.0283536	0.0579036	-0.0561754	-0.0875389	-0.0258869	0.0461259	0.0237406	-0.035053
Rin1	protein-coding	GM3	0.334251	0.0947396	0.552998	-0.218665	0.158908	-0.044445	0.274552	-0.241722	-0.263729	0.37393	0.228781	-0.390628	0.561633	0.35731	0.403381	0.0972088	0.0711512	0.0120824
Npas4	protein-coding	GM3	0.10445	0.0402191	0.232693	-0.137329	0.0609591	-0.0216803	0.173056	-0.0923237	-0.114942	0.118125	0.131715	-0.160414	0.26296	0.1978	0.201037	0.0439013	0.031174	-0.0405687
Kdm2a	protein-coding	GM7	0.0760561	0.207867	0.189064	-0.0931175	0.0550771	0.00911558	0.324548	-0.0435557	-0.0820123	0.0742848	0.0338932	-0.0608916	0.22871	0.0825811	0.282894	0.0690928	0.0520921	-0.00683926
Ndufs8	protein-coding	GM4	-0.217465	-0.133452	-0.136432	0.47054	0.0190134	0.0255725	-0.125324	0.0570593	0.341386	-0.104453	0.00708114	-0.00743069	-0.191025	-0.10702	-0.19352	-0.0196131	0.00765347	0.156311
Suv420h1	protein-coding	GM2	0.151329	0.166802	0.218368	-0.162121	0.0625513	0.00733675	0.248364	-0.0833634	-0.145923	0.113698	0.0623276	-0.0976439	0.256608	0.139435	0.265421	0.0624844	0.0406101	-0.0200887
Rorb	protein-coding	GM2	0.126104	0.0647163	0.289502	-0.297894	0.0224367	-0.0446505	0.285182	-0.313991	-0.182142	0.0670109	0.171204	-0.171784	0.445266	0.423242	0.348175	0.0807773	0.0808641	-0.17187
Abhd17b	protein-coding	GM2	0.140582	0.191389	0.110634	-0.0680838	0.00478545	0.0574992	0.106024	0.0443856	-0.128409	0.00771638	-0.0931374	0.0382561	0.107507	-0.0225595	0.0952518	0.0115407	-0.021561	0.105687
Trpm3	protein-coding	GM2	0.210889	0.0289352	0.238483	-0.131255	0.102582	-0.0193978	0.140818	-0.111498	-0.122894	0.22775	0.212729	-0.168498	0.267029	0.229005	0.196209	0.0918003	0.0618036	-0.00885227
Pgm5	protein-coding	GM16	0.0242693	0.0486737	-0.0207582	-0.00228938	0.0475716	0.0425141	-0.0167651	-0.0427564	-0.0320075	0.063196	-0.00699333	0.0273756	-0.00912965	0.0134357	0.0185926	0.065227	0.0298274	0.0265728
Glis3	protein-coding	GM2	0.0780961	-0.0195992	0.194795	0.0428865	0.121393	-0.0324094	0.0955854	-0.178487	0.0334139	0.197149	0.266153	-0.227697	0.195129	0.153086	0.13826	0.121012	0.125004	-0.0213253
Yes1	protein-coding	GM12	-0.130973	0.187951	-0.269516	0.0770887	-0.0722638	0.0706608	-0.00718033	0.147785	0.011083	-0.0967124	-0.275873	0.352322	-0.222924	-0.118399	-0.0968956	-0.0202299	-0.019017	0.0790798
Morn4	protein-coding	GM1	0.178655	0.0291104	0.0322777	-0.195787	0.0349964	0.0375165	-0.0614324	0.0819385	-0.146432	0.0641808	0.000375797	0.0297779	0.0203612	0.0513486	-0.00778516	-0.00663054	-0.0354861	-0.0196961
Dpcd	protein-coding	GM1	0.068886	-0.161115	0.181309	0.144009	0.108574	-0.0469565	-0.0235029	-0.120452	0.135972	0.105338	0.240409	-0.268243	0.125538	0.0676024	0.040081	0.0217063	0.0387737	0.00823434
Ina	protein-coding	GM1	0.35278	0.0624874	0.240454	-0.127948	0.150143	-0.026877	0.0966984	0.018303	-0.321127	0.0188367	0.200458	-0.148225	0.200942	0.00281422	0.168974	-0.00801273	-0.0491026	0.256326
Siae	protein-coding	GM3	0.284685	0.136337	0.316721	-0.187936	0.115402	-0.0165905	0.214329	-0.187986	-0.283098	0.344339	0.244	-0.15742	0.39649	0.472116	0.29874	0.11444	0.0944578	0.0739415
Map3k19	protein-coding	GM2	0.0528178	0.0696474	0.0258147	-0.0563292	0.00530443	0.0193855	0.0458056	-0.0825121	-0.0463625	0.0583921	-0.0555155	0.0138783	0.0844886	0.0286222	0.04696	0.0412857	0.0282764	-0.0224003
Slc23a3	protein-coding	GM3	0.126105	0.0539649	0.307949	-0.171876	0.0165886	-0.0371776	0.203479	-0.179886	-0.152651	0.175862	0.0387632	-0.202024	0.3517	0.316437	0.243729	0.0580761	0.0495823	-0.0617316
Ywhae	protein-coding	GM1	0.352549	-0.179321	0.415847	-0.181867	0.0685767	-0.0797476	-0.0792675	-0.174173	-0.101027	0.293913	0.191009	-0.399109	0.307318	0.223128	0.0848205	-0.00373042	-0.0387442	-0.0703844
Ywhag	protein-coding	GM1	0.185687	0.216158	0.186968	-0.14417	0.0973897	0.0047255	0.234394	-0.0290251	-0.121803	0.0569402	0.138465	-0.036641	0.244904	0.127484	0.276502	0.0918513	0.0579364	-0.0354086
Ywhah	protein-coding	GM1	0.538665	-0.250357	0.758204	-0.275075	0.109313	-0.168133	0.116605	-0.493668	-0.308158	0.41703	0.395151	-0.758698	0.669275	0.441731	0.350423	0.0388827	-0.0195232	0.00575124
Ywhaq	protein-coding	GM1	0.334132	-0.0475672	0.166431	-0.247537	0.121884	-0.0160398	-0.151386	-0.0014892	-0.249667	0.116699	0.121927	-0.141417	0.0959941	0.0644138	0.0171007	-0.0115335	-0.0678947	0.0130866
Ywhaz	protein-coding	GM1	0.620812	0.0525589	0.72653	-0.533959	0.204234	-0.0815423	0.20427	-0.313206	-0.470864	0.462576	0.333038	-0.527335	0.693896	0.465205	0.445453	0.0909406	0.00852692	-0.0808698
Epb4.1l5	protein-coding	GM2	-0.0514396	0.134228	-0.117989	-0.0544964	-0.060325	0.0526424	0.0437908	0.0596574	0.00214199	-0.0441584	-0.127056	0.172031	-0.0665619	-0.0552561	-0.00244139	0.0247732	0.0161049	-0.0456058
Zranb3	protein-coding	GM13	0.109949	0.0558874	0.22168	-0.0394701	0.0247452	-0.0056573	0.110786	-0.0564235	-0.043877	0.0577574	0.035229	-0.15746	0.188892	0.0625465	0.135743	0.0239557	0.00538698	0.0155482
R3hdm1	protein-coding	GM3	0.214877	0.0165343	0.689126	-0.258719	0.113098	-0.131941	0.550844	-0.464656	-0.170787	0.336413	0.324585	-0.592698	0.743614	0.57949	0.626409	0.144316	0.126174	-0.174473
Dyrk3	protein-coding	GM3	0.323531	0.0891653	0.403058	-0.254408	0.118842	0.00766288	0.17081	-0.103804	-0.245889	0.340903	0.105666	-0.221255	0.414114	0.392839	0.264986	0.0587354	0.022984	0.0124903
Rab29	protein-coding	GM2	0.106295	0.140506	0.00100561	-0.0147214	0.0558718	0.0727201	-0.0559638	-0.0287991	-0.0700655	0.0748005	-0.00831932	0.0646548	0.00868213	0.0195051	-0.0404708	0.0219004	0.012218	0.0697172
Igfn1	protein-coding	GM14	0.087055	0.118228	0.347211	-0.206004	-0.04136	-0.0277262	0.277563	-0.207606	-0.197132	0.256896	-0.03378	-0.209346	0.422876	0.351764	0.324926	0.0881655	0.0821777	-0.0825116
Ascl5	protein-coding	GM3	0.134877	0.0129133	0.20058	-0.086226	0.0109177	-0.00824342	0.0786701	-0.0871881	-0.108826	0.189356	0.00467938	-0.139209	0.197539	0.184743	0.114879	0.0193204	0.00950844	0.0218258
Nmnat2	protein-coding	GM1	-0.0160153	0.229978	0.0165201	-0.149181	-0.00337724	0.0400405	0.26821	0.120196	-0.0511009	-0.0541518	-0.0655586	0.132111	0.0730964	2.92263e-05	0.189906	0.0187926	0.0116109	-0.0762466
BC026585	protein-coding	GM2	0.0941736	0.0776553	0.0749713	-0.0508722	0.0667198	0.0328578	0.0455611	-0.0381584	-0.0656156	0.0778494	0.0297722	-0.0145261	0.105842	0.0959916	0.069498	0.0348938	0.0350251	0.0309955
Prrc2c	protein-coding	GM2	-0.0626368	0.240263	-0.0548121	-0.0897152	-0.0470107	0.0483763	0.266296	0.057932	-0.021692	-0.0427129	-0.138604	0.160072	0.0207437	-0.0322451	0.150748	0.0248342	0.0331593	-0.0649524
Zfp148	protein-coding	GM13	0.219122	0.18883	0.350483	-0.254951	0.053039	-0.0171432	0.337791	-0.133259	-0.250543	0.191754	0.0403578	-0.177154	0.400335	0.271528	0.379868	0.0603557	0.0269643	-0.00987669
Atf6	protein-coding	GM13	0.218438	0.130637	0.455008	-0.0862869	0.0589441	-0.0631463	0.332172	-0.214444	-0.166545	0.220892	0.1365	-0.329821	0.449638	0.174229	0.366746	0.0659935	0.0459942	0.0779236
Arhgap30	protein-coding	GM17	0.00409707	0.0349471	-0.021892	0.00220593	0.034182	0.00066474	-0.0208766	-0.0544308	-0.0147399	0.0189253	-0.0219667	-0.0121027	-0.0170935	-0.00872805	0.0167258	0.0108857	0.0653924	0.00259212
Rnf112	protein-coding	GM3	0.405065	0.153677	0.656938	-0.277656	0.160437	-0.0681814	0.408254	-0.23657	-0.287905	0.305786	0.281784	-0.435793	0.623671	0.352833	0.486565	0.0797687	0.0237751	0.0459592
Cdc42bpa	protein-coding	GM7	0.0617336	0.24776	0.253458	-0.197842	0.0603476	-0.0156656	0.51061	-0.130191	-0.125545	0.0993475	0.0606448	-0.110846	0.347974	0.19846	0.463987	0.111451	0.0920593	-0.0987989
C130074G19Rik	protein-coding	GM3	0.256221	0.0268255	0.479554	-0.184379	-0.0130935	-0.0836332	0.217405	-0.296663	-0.199077	0.35822	0.151171	-0.365625	0.495026	0.449568	0.327522	0.0745463	0.0635828	-0.0401071
Slc30a10	protein-coding	GM2	0.098752	0.101235	0.012209	-0.145929	0.044637	0.0605692	-0.00940535	-0.051457	-0.078505	0.0753292	-0.0293071	0.0377957	0.0548083	0.024555	0.0181877	0.0267373	0.00693383	-0.0595755
Zfp207	protein-coding	GM2	-0.0277053	0.039507	0.0442481	-0.145239	-0.0248815	-0.0307657	0.139789	-0.0622294	-0.0320989	0.0245882	-0.0316049	-0.0487785	0.0690401	0.0184406	0.13974	0.0240486	0.0159447	-0.146617
Smyd2	protein-coding	GM1	-0.00528618	0.0484807	-0.199603	-0.0155282	-0.0183505	0.0860958	-0.135911	0.164426	-0.0208486	-0.140048	-0.140551	0.245117	-0.189825	-0.0209748	-0.167528	-0.0537012	-0.0545041	0.0607774
Vash2	protein-coding	GM8	-0.042425	0.0843121	-0.174319	0.0675714	-0.00719713	0.0573946	-0.0367789	0.151869	0.000588881	-0.104715	-0.0629046	0.189487	-0.172212	-0.139955	-0.0861412	-0.011212	-0.0234879	0.0854903
Ppp2r5a	protein-coding	GM13	0.449223	0.0546161	0.521988	-0.278983	0.12761	-0.0367911	0.168043	-0.213982	-0.343369	0.205597	0.202192	-0.390333	0.490364	0.205708	0.306701	0.0265382	-0.0288259	0.0876643
Lpgat1	protein-coding	GM1	0.372941	0.137386	0.295446	-0.156123	0.11449	-0.0738956	0.215372	-0.0838593	-0.324163	0.0502178	0.237123	-0.14879	0.292981	0.0780244	0.297809	0.032275	-0.00398506	0.200803
Tfap2d	protein-coding	GM10	0.0591572	0.0807752	0.0960813	-0.0713101	0.00604707	0.00276594	-0.0166874	-0.0429973	-0.0160228	0.0596708	-0.00425144	-0.0349329	0.0808421	0.0838086	0.0158363	0.0433853	0.00262488	-0.0628528
Zfp36	protein-coding	GM2	-0.0109044	0.0683507	-0.162717	-0.0212017	0.047337	0.0228285	-0.126951	-0.145242	-0.053159	0.0275798	-0.103177	0.0658889	-0.14899	-0.0928025	-0.0182833	-0.00377167	0.0215746	0.010279
Kansl3	protein-coding	GM2	0.114756	0.218014	0.0761754	-0.0719201	0.0423444	0.036272	0.186096	0.0223078	-0.148949	0.0266251	0.0114601	0.0521781	0.115352	0.0296144	0.164511	0.0419952	0.0182221	0.0977219
Dnah7b	protein-coding	GM2	-0.0684921	0.084988	-0.102226	-0.0210355	0.00251166	0.0228651	0.017198	0.0568856	0.0247007	-0.0268523	-0.0467758	0.125557	-0.0596416	-0.0607429	-0.00164093	0.0257713	0.0195448	-0.067658
Slc39a10	protein-coding	GM3	0.456581	0.0718925	0.725992	-0.36706	0.127335	-0.0905517	0.328746	-0.340751	-0.355754	0.440166	0.228786	-0.536389	0.704959	0.538123	0.498626	0.0792022	0.0276609	-0.0483907
Hibch	protein-coding	GM2	0.149617	0.160259	0.0537105	0.0119589	0.0761034	0.0441163	0.0363438	0.0203173	-0.117259	0.117841	0.0551742	0.0533219	0.0738836	0.0807778	0.0477297	0.0414154	0.0237662	0.15262
Zbtb7b	protein-coding	GM2	-0.0385217	0.0881302	-0.10887	0.0375134	-0.0303242	0.0271	-0.00729308	0.0407495	-0.0020679	-0.0649988	-0.0729555	0.137827	-0.0813534	-0.0567587	-0.0378228	-0.0134858	-0.0051548	0.0543277
Ctdsp1	protein-coding	GM2	-0.00858223	0.0538547	-0.0895845	-0.0555147	0.00399848	0.0126607	-0.032202	-0.120751	-0.0293274	-0.00324799	-0.0454103	0.0582188	-0.0407589	-0.0508284	0.0136317	0.0144799	0.027279	-0.0449967
Fam134a	protein-coding	GM1	0.411963	0.129965	0.20776	-0.433248	0.0303546	-0.000343904	0.0241174	-0.0469543	-0.465353	0.148301	-0.0375177	-0.0443961	0.226372	0.182879	0.139102	-0.0187555	-0.0628312	0.0612299
Dner	protein-coding	GM8	-0.155172	0.281461	-0.408235	0.09198	-0.135137	0.186529	-0.155001	0.528654	0.0912935	-0.27877	-0.42042	0.546904	-0.428534	-0.347311	-0.316838	-0.0686058	-0.0977045	0.105349
Usp40	protein-coding	GM2	-0.0141327	0.182597	-0.00886499	-0.00493763	0.0203934	0.0473951	0.212303	0.0473444	-0.016777	0.0192896	-0.0210069	0.0977771	0.0440945	0.0274848	0.13895	0.0537734	0.0481919	0.0312745
Cdh19	protein-coding	GM2	0.00485445	0.0121598	-0.153713	-0.0876139	-0.0685317	-0.00180035	-0.0603815	-0.193629	-0.0265698	-0.100891	-0.104044	0.122911	-0.0118421	-0.128665	-0.0421565	0.040073	0.0370487	-0.0953957
Camk1d	protein-coding	GM13	0.260718	0.248532	0.472767	-0.203281	0.108908	-0.0435126	0.466828	-0.259715	-0.210201	0.266288	0.109508	-0.259402	0.554947	0.329455	0.495161	0.124451	0.0832538	-0.0184673
C1ql3	protein-coding	GM3	0.36397	0.0893902	0.577811	-0.214387	0.0771109	-0.0237088	0.21667	-0.254104	-0.227134	0.559378	0.0819015	-0.396079	0.571698	0.55642	0.325721	0.0930959	0.0533606	-0.0218876
Zfpm1	protein-coding	GM3	0.204278	0.12287	0.321906	-0.184543	0.0550969	-0.0122787	0.176858	-0.152474	-0.225086	0.228414	0.0724905	-0.165391	0.358316	0.30951	0.257001	0.0673465	0.0344605	0.023393
Tor4a	protein-coding	GM2	0.00159652	0.0240746	-0.0306047	0.00832702	0.04289	0.0231473	-0.0125463	-0.0234463	0.002937	-0.00553787	0.00665189	0.0155393	-0.0158153	-0.0339305	0.00244109	0.0145668	0.0159885	0.00477742
Tubb4b	protein-coding	GM3	0.556512	-0.081512	0.538107	-0.222812	0.184359	-0.0683494	-0.00910129	-0.218656	-0.263772	0.304895	0.386749	-0.471858	0.435919	0.212663	0.198012	0.0437155	-0.00691799	0.0527886
BC029214	protein-coding	GM2	-0.153792	-0.108643	-0.147539	0.000190081	-0.0411065	-0.00086067	-0.0645	0.03551	0.148771	-0.104961	-0.00979718	0.0475899	-0.143793	-0.116969	-0.105647	-0.0255451	0.00121286	-0.151541
Rabl6	protein-coding	GM13	0.268122	0.177254	0.311827	-0.289928	0.0716482	-0.009397	0.277192	-0.098489	-0.302306	0.145158	0.0637368	-0.153785	0.355763	0.195337	0.326869	0.0522053	0.0088951	0.0250302
Slc2a6	protein-coding	GM1	0.36981	0.12342	0.377067	-0.0685326	0.141477	0.00918717	0.0645239	-0.0175517	-0.20719	0.136359	0.176716	-0.217566	0.285067	0.0785924	0.157011	0.0214281	-0.0432887	0.183176
Phyhd1	protein-coding	GM2	0.126363	0.142623	0.218529	-0.0970041	0.0817082	-0.0100902	0.19458	-0.151194	-0.1141	0.146568	0.111536	-0.133505	0.267129	0.164404	0.239413	0.086541	0.0721843	-0.0185398
Sh3glb2	protein-coding	GM3	0.403226	0.0620858	0.452482	-0.330452	0.0693533	-0.0601818	0.123711	-0.215554	-0.340155	0.36622	0.111563	-0.325771	0.440632	0.320471	0.270356	0.0538385	0.00568522	-0.0142639
BC005624	protein-coding	GM1	0.117171	-0.15283	0.132398	-0.0900998	0.0139606	-0.0646651	-0.0620759	-0.119884	-0.0409156	0.060661	0.0955264	-0.198104	0.0864184	0.0677404	0.00651005	-0.0331403	-0.0352065	-0.0362517
Fam129b	protein-coding	GM3	0.228004	0.162258	0.325855	-0.190811	0.0471829	-0.0267174	0.212447	-0.141594	-0.218701	0.214401	0.116129	-0.154542	0.362754	0.244897	0.280116	0.0675018	0.0573308	0.00681702
Ikzf2	protein-coding	GM2	-0.057949	0.0599227	-0.0842722	-0.00473421	0.0560816	0.0215869	0.00246648	-0.00587008	0.034842	-0.0186942	-0.0115225	0.077159	-0.0560715	-0.0803714	-0.0161809	0.0226586	0.0179086	-0.0375095
Dennd1a	protein-coding	GM2	0.0730226	0.280069	0.222379	-0.108851	0.0689573	0.018624	0.436422	-0.0971521	-0.0661773	0.0954075	0.0186815	-0.0728184	0.299848	0.123232	0.389305	0.115003	0.0845244	-0.0467165
Pdk1	protein-coding	GM3	0.273159	0.0788863	0.437861	-0.141269	0.139067	-0.0371879	0.244564	-0.163845	-0.205234	0.223388	0.222686	-0.350054	0.412491	0.247915	0.327663	0.0903161	0.0312071	0.0759307
Atp5g3	protein-coding	GM4	-0.401983	-0.141176	-0.398007	0.791438	-0.0699554	0.0379885	-0.1882	0.244677	0.516077	-0.314128	-0.0987664	0.230669	-0.460102	-0.323902	-0.377912	-0.068687	0.00397906	0.291454
Cerkl	protein-coding	GM14	0.110025	0.116967	0.257251	-0.165945	0.0941015	0.0180536	0.195737	-0.116376	-0.131719	0.212451	0.0260455	-0.126197	0.302467	0.32332	0.239877	0.0735514	0.0370261	-0.042437
Tnks1bp1	protein-coding	GM13	0.165261	0.162215	0.309528	-0.161205	0.106205	0.0176698	0.230229	-0.127191	-0.165924	0.207166	0.0743579	-0.146874	0.370087	0.28189	0.286811	0.0894547	0.0585175	-0.00591388
Madd	protein-coding	GM1	0.274252	0.15291	0.43761	-0.191343	0.0778702	-0.0679127	0.328311	-0.136989	-0.253256	0.141532	0.185884	-0.267853	0.430985	0.215394	0.377478	0.0481964	0.00466964	0.0593602
Lrp4	protein-coding	GM2	0.0306136	0.0321416	-0.0265335	-0.0655809	0.0108052	0.0185608	-0.000349491	-0.147186	-0.0478862	0.0180696	-0.0354736	0.0349435	0.0613526	0.0187937	0.0316964	0.0561493	0.0362911	-0.0543344
Ambra1	protein-coding	GM7	0.0607402	0.250411	0.22529	-0.0898895	0.0592849	0.0057513	0.429574	-0.0767632	-0.0876778	0.0647792	0.0325011	-0.087908	0.27721	0.112763	0.365951	0.0902875	0.0608887	-0.00469001
Ano3	protein-coding	GM3	0.364322	-0.106591	0.754969	-0.122296	0.186769	-0.175308	0.358586	-0.389694	-0.160195	0.242882	0.485371	-0.735064	0.662361	0.286061	0.50411	0.0986997	0.0359459	0.0136522
Rhov	protein-coding	GM1	0.182951	0.130494	0.00266966	-0.0395478	0.076819	0.0594846	-0.0451828	0.168779	-0.12957	-0.00626279	0.0368714	0.125427	-0.0200789	0.0260196	-0.0276004	0.009473	-0.0351987	0.155315
Itpka	protein-coding	GM3	0.494587	-0.0486029	0.913686	-0.283661	0.173577	-0.129329	0.311673	-0.427577	-0.29333	0.431106	0.31906	-0.772209	0.817792	0.497382	0.496323	0.0689275	0.0041901	-0.0100349
4930402H24Rik	protein-coding	GM2	-0.0241581	0.277316	0.0652678	-0.0163349	0.0212467	0.0284969	0.346269	-0.0288384	-0.0176215	-0.0259035	-0.0405103	0.0581576	0.145763	-0.0111061	0.26128	0.0915483	0.0689092	-0.000496448
Mavs	protein-coding	GM2	0.0681435	0.0404517	0.0145391	-0.088152	0.0155383	0.00726685	-0.0258984	-0.0632751	-0.0568546	0.0727387	-0.00709931	-0.00536683	0.0345499	-0.00331326	0.0209481	0.0118731	0.0053923	-0.0487742
Smox	protein-coding	GM2	0.212398	0.137493	0.0921387	-0.133364	0.0173255	0.00804449	0.0403909	-0.111905	-0.195807	0.132029	0.0271176	-0.00993828	0.143197	0.0456798	0.0859613	0.0359236	0.0248391	0.0476343
Gm561	protein-coding	GM8	-0.42601	-0.0488977	-0.453079	0.321171	-0.132672	0.0400728	-0.154585	0.239451	0.381734	-0.303331	-0.267571	0.352715	-0.446723	-0.293388	-0.294102	-0.0703354	-0.0113073	-0.04768
Ccm2l	protein-coding	GM16	0.059818	-0.00904512	0.0127813	-0.0208932	0.0732354	-0.0293814	-0.0557335	-0.079698	-0.0338983	0.0541019	0.0990733	-0.0622786	-0.01224	-0.0782097	0.0154368	0.110061	0.0168965	-0.0109999
Dlgap4	protein-coding	GM3	0.307019	0.148683	0.465259	-0.308925	0.154212	-0.0276581	0.321192	-0.135207	-0.244468	0.202956	0.215879	-0.292783	0.486664	0.313233	0.408841	0.0937966	0.0450706	-0.0665274
D630003M21Rik	protein-coding	GM2	0.00901627	0.0262578	-0.0453792	-0.0463244	-0.0160201	0.0092045	-0.0151989	-0.0597836	-0.0193924	-0.0122105	-0.0407508	0.0520087	0.00486978	-0.0293807	-0.010984	0.0197186	0.00836864	-0.03793
Gdap1l1	protein-coding	GM1	0.132724	0.0321846	-0.0934298	-0.0230845	0.0434123	0.0492649	-0.150455	0.143561	-0.104009	-0.0511749	-0.019551	0.110114	-0.125698	-0.124208	-0.134819	-0.0419318	-0.0533878	0.129596
Tshz2	protein-coding	GM5	-0.0783418	-0.135015	-0.0315647	0.0563154	0.242593	0.0197221	0.0166817	0.0122515	0.0340893	-0.137136	0.201914	-0.144422	-0.0489545	-0.00891767	0.024397	0.0617438	0.00500797	0.0269871
Zfp217	protein-coding	GM2	-0.0107456	0.0392981	-0.0418204	-0.0152202	0.00629766	0.0120755	0.00153986	-0.0740391	0.00311972	-0.0164083	-0.0236455	0.0240382	0.00104678	-0.023182	0.0125721	0.0271918	0.0236894	-0.0391942
Npepl1	protein-coding	GM2	0.0503618	0.0385416	-0.0576884	-0.0422843	0.0717847	0.00984902	-0.0267816	-0.0596242	-0.0702413	-0.0685514	0.048284	0.0326399	-0.0179492	-0.0795395	0.00466201	0.028205	0.0125203	0.0373366
Ppp1r3d	protein-coding	GM2	0.133043	0.0946064	0.123046	-0.110497	0.0477146	0.0163956	0.0790407	-0.0723479	-0.122885	0.0809802	0.0553102	-0.0312257	0.164743	0.133897	0.118656	0.0332235	0.0201469	0.0104807
Samd10	protein-coding	GM1	0.203394	0.131154	0.161038	-0.00588538	-0.00113486	0.0372933	0.0412369	0.108776	-0.133502	-0.0208655	-0.088978	-0.00203493	0.0851075	-0.0270238	0.0351151	-0.0571873	-0.0882533	0.196139
Ctso	protein-coding	GM2	0.156477	0.0890635	0.125539	-0.17617	0.0490384	-0.00243409	0.0271151	-0.165805	-0.147298	0.160377	0.0096146	-0.0630704	0.178939	0.128391	0.113217	0.0497144	0.0362693	-0.0526879
Fam160a1	protein-coding	GM3	0.0979846	0.0398388	0.225948	-0.101523	0.0956191	0.0116293	0.156863	-0.100331	-0.0971508	0.119961	0.142153	-0.188938	0.239275	0.13433	0.206006	0.0704701	0.0546632	-0.0442543
Pbxip1	protein-coding	GM2	0.021419	0.0360818	-0.127258	-0.0566429	-0.033713	0.011369	-0.0598169	-0.158313	-0.0253351	-0.0593206	-0.0713983	0.101146	-0.019344	-0.0930843	-0.0359363	0.024627	0.0233473	-0.0437043
Gatad2b	protein-coding	GM7	0.109603	0.148724	0.28264	-0.114345	0.0747712	-0.0121979	0.342842	-0.0814161	-0.0738723	0.104339	0.118612	-0.161158	0.310905	0.149946	0.330095	0.079031	0.0600331	-0.0486676
Slc6a17	protein-coding	GM1	0.102621	0.211717	0.174766	-0.0435302	0.000274911	0.0453307	0.288589	0.0311101	-0.111232	0.0393271	0.0538848	-0.00933367	0.223413	0.178648	0.238848	0.0418864	0.0388395	0.0797064
Ahcyl1	protein-coding	GM2	0.2694	0.205022	0.108358	-0.272516	-0.0287043	0.00786239	0.130034	-0.0916534	-0.374534	0.0834795	-0.106374	0.0437447	0.18826	0.124477	0.178984	-0.0066093	-0.0126127	0.108521
Gpr61	protein-coding	GM1	0.12259	0.12414	0.135443	-0.0585421	0.030662	0.0187285	0.104781	0.0739273	-0.103623	0.067846	0.00743086	-0.0115736	0.114456	0.0766539	0.104021	0.00768939	-0.0140334	0.0756301
5330417C22Rik	protein-coding	GM1	0.162839	0.121707	0.386907	-0.0902565	0.0661712	-0.037929	0.348588	-0.110542	-0.119128	0.160937	0.158558	-0.272347	0.376374	0.198012	0.347908	0.0832969	0.039633	0.037706
Clcc1	protein-coding	GM2	0.188157	0.0905884	0.176081	-0.05027	0.011767	0.0172638	0.0358899	-0.00424499	-0.136133	0.0201137	-0.0343175	-0.0740272	0.123633	-0.0101796	0.0680565	-0.0277637	-0.0584268	0.123177
Cdc14a	protein-coding	GM2	0.000574443	0.0510805	-0.0895965	-0.0454993	0.0236672	0.0176065	-0.0324253	-0.108316	-0.0357245	0.000865041	-0.0757113	0.0787218	-0.0198646	-0.0512464	-0.0149455	0.0388031	0.0232833	-0.0400666
Trmt13	protein-coding	GM2	0.0531825	0.117455	0.100978	0.0135254	0.0257276	0.0213274	0.147072	0.0151562	-0.0117731	0.0147974	0.00285056	-0.0297865	0.0881083	-0.00879057	0.116276	0.0203349	0.00364597	0.055244
Slc35a3	protein-coding	GM2	0.115313	0.169137	-0.00409519	-0.0187914	0.11817	0.0565131	0.122366	0.0328389	-0.107917	0.138368	0.131987	0.110008	0.0703197	0.168028	0.106802	0.0826742	0.0710121	0.110102
Lppr4	protein-coding	GM1	0.23765	0.166169	0.355378	-0.430627	0.0502851	-0.0202778	0.300668	-0.152866	-0.263236	0.238449	0.08006	-0.211583	0.399152	0.204831	0.377744	0.0654479	0.0441545	-0.209228
Gbp7	protein-coding	GM2	0.0413267	0.0426494	-0.0195268	-0.0765821	0.0222335	-0.00361934	-0.0227231	-0.119855	-0.067232	0.0484384	-0.0456134	0.0134262	0.0113196	0.014459	0.0325161	0.0107869	0.00753319	-0.0160559
Ccbl2	protein-coding	GM2	0.121662	0.0950258	0.0999341	-0.0516337	0.048996	0.0261701	0.0132313	-0.0688655	-0.091247	0.104523	-0.00155015	-0.0264246	0.122158	0.106744	0.0548362	0.0438449	0.0114517	0.0502282
Ak5	protein-coding	GM3	0.463128	0.0892164	0.706275	-0.361712	0.0383701	-0.0666528	0.299428	-0.299347	-0.294105	0.447096	0.175475	-0.503799	0.656863	0.408825	0.416993	0.0581354	0.00583743	-0.086541
Ddx58	protein-coding	GM2	0.0156935	0.0724125	-0.0175538	-0.0165278	0.0263567	0.0147103	0.0174684	-0.042537	-0.0243768	0.0302902	-0.00793907	0.0281447	0.00663659	-0.00586852	0.0326183	0.0331995	0.0360119	0.00307581
Ndufb6	protein-coding	GM4	-0.349539	-0.135386	-0.220924	0.638155	-0.0856251	0.0346221	-0.110646	0.105397	0.486907	-0.151482	-0.119965	0.109909	-0.264459	-0.127366	-0.260722	-0.0438783	0.0243256	0.145352
N28178	protein-coding	GM3	0.420896	0.055162	0.750314	-0.265837	0.209906	-0.100237	0.427847	-0.313871	-0.316608	0.298494	0.415352	-0.606285	0.728633	0.466358	0.578092	0.130014	0.0485979	0.0347789
Fam214b	protein-coding	GM2	0.101815	0.210694	-0.0380616	0.0191689	0.102552	0.0902018	0.0794804	0.0861526	-0.101436	0.0939497	0.0795393	0.170421	0.0345244	0.140042	0.0556044	0.0777634	0.0723311	0.164317
Frrs1l	protein-coding	GM1	0.426895	0.109075	0.495836	-0.485713	0.0981765	-0.0629807	0.28422	-0.200223	-0.42519	0.23815	0.211904	-0.310719	0.528655	0.402686	0.431149	0.0542814	-0.0111063	-0.053841
AI314180	protein-coding	GM7	0.0835629	0.215991	0.20643	-0.0852488	0.0394834	0.00495086	0.365258	-0.0325101	-0.0989438	0.0622004	0.033396	-0.0698854	0.238522	0.0795826	0.313399	0.0678131	0.0427009	0.0122212
Glis1	protein-coding	GM10	0.128679	0.120297	0.174096	-0.100615	0.0761968	0.053093	0.0831755	-0.0148665	-0.0507562	0.249237	-0.00138397	-0.0518272	0.17854	0.200259	0.115231	0.0688581	0.0243091	-0.0440885
Ttc39a	protein-coding	GM8	-0.0782937	0.153496	-0.218912	0.138032	-0.0441087	0.048687	-0.02562	0.156559	-0.00363499	-0.102708	-0.196532	0.277253	-0.198533	-0.12149	-0.105966	-0.0193885	-0.0220018	0.167401
Skint11	protein-coding	GM5	0.0207131	0.0601602	0.0707419	-0.020571	0.0869185	0.0188399	0.102538	-0.000177685	-0.0226314	0.042504	0.0661483	-0.0397117	0.0866674	0.0569621	0.111505	0.0563213	0.0294471	0.00768544
Efcab14	protein-coding	GM2	0.183585	0.175074	0.20433	-0.0976976	0.0635797	0.0337518	0.183684	-0.0235466	-0.157819	0.0382037	0.0217704	-0.0593293	0.216901	0.0773128	0.202842	0.0363394	-0.00217022	0.0924273
Tesk2	protein-coding	GM2	0.0824543	0.0931737	0.105261	-0.0203689	0.139649	0.00821875	0.151824	-0.0654995	-0.0373434	0.123615	0.19568	-0.0537903	0.168035	0.192499	0.162807	0.123934	0.116401	0.0125621
Rhbdl2	protein-coding	GM2	0.0148966	0.0212372	0.0193548	-0.0707935	0.000256966	-0.00209937	0.0333164	-0.0864421	-0.0259079	0.014601	0.00347271	-0.00785047	0.0645459	0.0367983	0.0465263	0.0382448	0.0318277	-0.0590087
5730409E04Rik	protein-coding	GM1	0.231549	0.166983	0.259752	-0.0734605	0.0417362	0.0183646	0.142239	0.0359293	-0.163666	0.0610794	0.00148492	-0.0771757	0.207706	0.0868813	0.159747	-0.00091883	-0.0538188	0.15637
Bai2	protein-coding	GM3	0.411467	0.0613311	0.755961	-0.248913	0.156705	-0.0966775	0.355357	-0.370653	-0.27812	0.362578	0.309138	-0.600043	0.720918	0.399653	0.481865	0.0939	0.0420081	-0.0051065
Hcrtr1	protein-coding	GM3	0.156129	-0.0372161	0.155993	-0.0401033	0.130793	-0.0707567	-0.0368302	-0.0512468	-0.0833974	0.062164	0.267877	-0.171316	0.102516	-0.0325885	0.0355995	0.0625404	0.0117788	0.0400134
Serinc2	protein-coding	GM3	0.235283	-0.0572565	0.455797	-0.103099	0.0291196	-0.144652	0.192489	-0.311519	-0.194321	0.228633	0.311826	-0.426029	0.436355	0.192558	0.28596	0.070249	0.0588603	0.0370436
Themis2	protein-coding	GM17	-0.00675068	0.0351197	-0.00429432	-0.0106349	0.0104864	-0.001185	-0.0021824	-0.0507579	-0.00714322	0.0381132	-0.0425018	-0.0158197	0.00730174	0.0136307	0.0234845	0.028825	0.10798	-0.0227405
Fam76a	protein-coding	GM3	0.312203	-0.0021873	0.455201	-0.294234	0.0869106	-0.0571548	0.182363	-0.171081	-0.202524	0.236147	0.208234	-0.378043	0.404488	0.198803	0.291909	0.0365559	-0.00405173	-0.0907306
Pigv	protein-coding	GM2	0.00297403	0.0907089	-0.124573	0.0166683	0.00330835	0.0484798	-0.0452217	0.0788017	-0.020507	-0.0561085	-0.0502115	0.140787	-0.111939	-0.093382	-0.060473	0.00925476	-0.0130145	0.0597644
Aim1l	protein-coding	GM3	0.131292	0.0239123	0.231526	-0.0897698	0.0351028	-0.0239938	0.0756357	-0.102541	-0.0907143	0.20063	0.0753747	-0.172257	0.222346	0.177671	0.113542	0.0558599	0.0290406	-0.0211838
Slc30a2	protein-coding	GM3	0.111917	0.0256693	0.196351	-0.048305	0.0527039	-0.0357349	0.094775	-0.0950934	-0.0665764	0.113477	0.113324	-0.155654	0.188295	0.103054	0.135732	0.0480031	0.0287605	0.00678769
Ncmap	protein-coding	GM8	-0.050982	0.0744444	-0.192362	0.0871389	-0.0388948	0.0546042	-0.0511106	0.14009	0.0260183	-0.107759	-0.109774	0.201681	-0.18956	-0.137511	-0.113192	-0.0222199	-0.0216974	0.0928244
Eif4g3	protein-coding	GM2	0.0609215	0.226449	0.167178	-0.132842	0.0283448	0.0104898	0.362895	-0.0865003	-0.0998484	0.0469011	0.0351575	-0.0459885	0.257112	0.114922	0.328632	0.0891532	0.0797464	-0.0426576
Sh2d5	protein-coding	GM1	0.289405	0.137555	0.344361	-0.154774	0.0553784	0.00925662	0.209045	0.037631	-0.22443	0.115367	0.0458804	-0.142299	0.303221	0.103302	0.252698	0.0198754	-0.0265964	0.115316
Igsf21	protein-coding	GM3	0.337738	-0.0566683	0.524595	-0.0912593	0.124808	-0.10381	0.0602407	-0.202805	-0.125605	0.2796	0.292073	-0.500922	0.384709	-0.0183053	0.193752	0.0483916	0.00170308	-0.00653876
Vps13d	protein-coding	GM2	0.0208675	0.226113	0.0815209	0.029542	0.0639028	0.0189724	0.27777	-0.0135918	-0.0306941	0.0378747	0.061817	0.0339029	0.147584	0.0597728	0.230516	0.0891916	0.0778882	0.0654612
Fbxo44	protein-coding	GM18	0.114081	0.106297	-0.142641	0.108736	0.0810741	0.107942	-0.0944211	0.173416	-0.113547	-0.0805079	-0.098836	0.224215	-0.120508	-0.0318772	-0.10672	-0.0206724	-0.0280282	0.341785
9330182L06Rik	protein-coding	GM15	0.310192	0.0392147	0.414654	-0.113407	0.0988194	-0.077434	0.285309	-0.173818	-0.186454	0.0708847	0.301531	-0.308007	0.410983	0.179452	0.410344	0.06014	0.00697208	0.0845536
Kmt2c	protein-coding	GM2	0.0931242	0.218174	0.14662	-0.120422	0.0487787	0.0158922	0.288063	-0.0690489	-0.092534	0.0522749	0.0355679	-0.0387472	0.20019	0.0282265	0.266809	0.0851066	0.0528702	-0.027511
Hadhb	protein-coding	GM2	0.160005	0.145159	0.0175325	0.0988603	0.00638333	0.0473341	-0.0510719	0.0437321	-0.0974635	-0.0288098	-0.0976206	0.0818364	-0.0172893	-0.133735	-0.0508831	-0.0470198	-0.0593783	0.255816
Ablim2	protein-coding	GM1	0.306478	0.260394	0.457245	-0.214363	0.0491318	0.0101823	0.312687	-0.0978816	-0.273221	0.288419	0.00263119	-0.216762	0.444598	0.285677	0.344886	0.0720412	-0.00462543	0.0903338
Cc2d2a	protein-coding	GM2	0.186	0.154806	0.258878	-0.0506091	0.0596545	0.0144461	0.134789	-0.0517051	-0.124437	0.11114	-0.00489724	-0.124763	0.231334	0.11293	0.168719	0.0350611	-0.0102526	0.0967795
Guf1	protein-coding	GM2	0.00910167	0.112146	0.0580058	0.0544509	-0.0128504	0.0243125	0.12844	0.0651491	0.028734	-0.0247025	-0.0792853	0.0162221	0.0280793	-0.0802754	0.0625352	-0.00910703	-0.0331099	0.0635199
Cwh43	protein-coding	GM3	0.114833	-0.0401291	0.234683	0.0298496	0.0236076	-0.0828752	0.0614825	-0.141012	-0.00385837	0.137341	0.246646	-0.273058	0.172573	-0.0440354	0.108196	0.0533421	0.0533084	0.00065402
Grsf1	protein-coding	GM1	0.242393	0.101149	0.146909	-0.114294	0.0139536	-0.00156496	0.0230188	-0.0355414	-0.264787	0.0879394	-0.00795138	-0.0439611	0.137567	0.109924	0.0787242	-0.0217786	-0.0276444	0.158433
Arhgap24	protein-coding	GM12	-0.136434	0.165507	-0.244884	-0.0562198	-0.0538042	0.0678311	-0.0267432	0.160039	0.0736831	-0.104349	-0.173662	0.294364	-0.211082	-0.166318	-0.0868032	0.00736846	0.000143498	-0.114044
A830010M20Rik	protein-coding	GM1	0.35165	-0.00638381	0.462597	-0.220554	0.0778786	-0.0928836	0.271304	-0.190855	-0.313869	0.159261	0.26869	-0.376078	0.452067	0.279788	0.375551	0.0301049	-0.00235464	0.105124
Oasl1	protein-coding	GM16	-0.00370968	0.00398914	0.00556538	0.0110638	0.0259287	-0.00210996	0.00705562	-0.0324811	0.0214327	0.018006	0.0186102	-0.0160284	0.0109727	0.00413995	0.014119	0.0390573	0.0226579	-0.0157811
[truncated: 2,652 more rows]
